# Supplementary material for: RNA Sequencing of Epithelial Cell/Fibroblastic Foci Sandwich in Idiopathic Pulmonary Fibrosis: New Insights on the Signaling Pathway
Source: Int J Mol Sci. 2022 Mar 19;23(6):3323. doi: 10.3390/ijms23063323 (PMC8954546; doi:10.3390/ijms23063323)
Supplement: Supplementary file 1 [file ijms-23-03323-s001.zip › Spreadsheet S1.xlsx]

## Sheet: upregulated
Gene ID	logFC	P-value	FDR	Gene name	Gene description	Mean FPKM reference	Mean FPKM query
ENSG00000161055	6.16499	NA	7.82223e-05	SCGB3A1	Secretoglobin family 3A member 1 [Uniprot/SWISSPROT Acc. Q96QR1]	1.93853	165.563
ENSG00000125999	6.13371	NA	0.0219383	BPIFB1	BPI1 domain-containing protein [Uniprot/SPTREMBL Acc. A2A2R0]; BPI fold-containing family B member 1 [Uniprot/SWISSPROT Acc. Q8TDL5]	3.32976	73.8096
ENSG00000117983	5.60664	NA	0.00418486	MUC5B	Mucin-5B [Uniprot/SWISSPROT Acc. Q9HC84]	0.892793	44.2964
ENSG00000215182	5.45738	NA	0.044446	MUC5AC	Mucin-5AC [Uniprot/SWISSPROT Acc. P98088]	0.0111955	1.1071
ENSG00000186081	4.68565	NA	0.014279	KRT5	IF rod domain-containing protein [Uniprot/SPTREMBL Acc. F8W0C6]; IF rod domain-containing protein [Uniprot/SPTREMBL Acc. H0YI76]; IF rod domain-containing protein [Uniprot/SPTREMBL Acc. H0YIN9]; Keratin, type II cytoskeletal 5 [Uniprot/SWISSPROT Acc. P13647]	3.0381	57.9389
ENSG00000205420	4.53126	NA	0.0388978	KRT6A	IF rod domain-containing protein [Uniprot/SPTREMBL Acc. A0A0S2Z428]; Keratin, type II cytoskeletal 6A [Uniprot/SWISSPROT Acc. P02538]	2.30318	30.1825
ENSG00000162896	3.74715	NA	0.0164132	PIGR	Polymeric immunoglobulin receptor [Uniprot/SWISSPROT Acc. P01833]	6.83349	96.6534
ENSG00000137745	3.30501	NA	0.0353592	MMP13	Collagenase 3 [Uniprot/SPTREMBL Acc. G5E971]; Collagenase 3 [Uniprot/SWISSPROT Acc. P45452]; Collagenase 3 [Uniprot/SPTREMBL Acc. Q7Z5M0]	4.08275	34.6327
ENSG00000128422	3.24112	NA	0.0145152	KRT17	IF rod domain-containing protein [Uniprot/SPTREMBL Acc. A0A3B3IS58]; IF rod domain-containing protein [Uniprot/SPTREMBL Acc. F5GWP8]; IF rod domain-containing protein [Uniprot/SPTREMBL Acc. K7EPJ9]; IF rod domain-containing protein [Uniprot/SPTREMBL Acc. K7ESE1]; Keratin, type I cytoskeletal 17 [Uniprot/SWISSPROT Acc. Q04695]	9.18371	93.1387
ENSG00000134762	3.11679	NA	0.0393955	DSC3	Desmocollin-3 [Uniprot/SPTREMBL Acc. J3QRL9]; Desmocollin-3 [Uniprot/SWISSPROT Acc. Q14574]	1.12218	10.2172
ENSG00000086548	2.7305	NA	0.00142191	CEACAM6	Carcinoembryonic antigen-related cell adhesion molecule 6 [Uniprot/SWISSPROT Acc. P40199]	11.7722	80.9015
ENSG00000171345	2.17295	NA	0.0257019	KRT19	IF rod domain-containing protein [Uniprot/SPTREMBL Acc. C9JM50]; IF rod domain-containing protein [Uniprot/SPTREMBL Acc. K7EMS3]; Keratin, type I cytoskeletal 19 [Uniprot/SWISSPROT Acc. P08727]	14.265	72.0831
ENSG00000105835	2.07872	NA	0.0193423	NAMPT	Nicotinamide phosphoribosyltransferase [Uniprot/SPTREMBL Acc. A0A024R718]; Nicotinamide phosphoribosyltransferase [Uniprot/SPTREMBL Acc. A0A0C4DFS8]; Nicotinamide phosphoribosyltransferase [Uniprot/SWISSPROT Acc. P43490]	6.0097	27.0313
ENSG00000106366	2.02275	NA	0.0436521	SERPINE1	SERPIN domain-containing protein [Uniprot/SPTREMBL Acc. A0A024QYT5]; Plasminogen activator inhibitor 1 [Uniprot/SWISSPROT Acc. P05121]	38.465	120.036
ENSG00000058085	1.99357	NA	0.0261682	LAMC2	Laminin subunit gamma-2 [Uniprot/SWISSPROT Acc. Q13753]	7.90159	32.5809
ENSG00000096696	1.87904	NA	0.0432088	DSP	Desmoplakin [Uniprot/SWISSPROT Acc. P15924]	9.77674	36.8009
ENSG00000105976	1.81932	NA	0.0427871	MET	HGF/SF receptor [Uniprot/SPTREMBL Acc. A0A024R728]; HGF/SF receptor [Uniprot/SPTREMBL Acc. A0A024R759]; Sema domain-containing protein [Uniprot/SPTREMBL Acc. C9JKM5]; Hepatocyte growth factor receptor [Uniprot/SPTREMBL Acc. H7C130]; Hepatocyte growth factor receptor [Uniprot/SWISSPROT Acc. P08581]	3.64173	13.8151
ENSG00000170421	1.59549	NA	0.0460275	KRT8	IF rod domain-containing protein [Uniprot/SPTREMBL Acc. F8VP67]; IF rod domain-containing protein [Uniprot/SPTREMBL Acc. F8VUG2]; IF rod domain-containing protein [Uniprot/SPTREMBL Acc. F8W1U3]; Keratin, type II cytoskeletal 8 [Uniprot/SWISSPROT Acc. P05787]	8.06367	26.9311
ENSG00000062716	1.53055	NA	0.00360926	VMP1	Vacuole membrane protein 1 [Uniprot/SPTREMBL Acc. K7EK01]; Vacuole membrane protein 1 [Uniprot/SPTREMBL Acc. K7ELS2]; Vacuole membrane protein 1 [Uniprot/SPTREMBL Acc. K7EMI0]; Vacuole membrane protein 1 [Uniprot/SPTREMBL Acc. K7ENU2]; Vacuole membrane protein 1 [Uniprot/SPTREMBL Acc. K7EPE7]; Vacuole membrane protein 1 [Uniprot/SWISSPROT Acc. Q96GC9]	30.8149	100.455
ENSG00000013588	1.4567	NA	0.0115671	GPRC5A	G_PROTEIN_RECEP_F3_4 domain-containing protein [Uniprot/SPTREMBL Acc. A0A3B3ITN8]; G_PROTEIN_RECEP_F3_4 domain-containing protein [Uniprot/SPTREMBL Acc. F5GWG3]; Retinoic acid-induced protein 3 [Uniprot/SWISSPROT Acc. Q8NFJ5]	10.5599	31.4138
ENSG00000134107	1.35425	NA	0.0435587	BHLHE40	Class E basic helix-loop-helix protein 40 [Uniprot/SWISSPROT Acc. O14503]; BHLHB2 protein [Uniprot/SPTREMBL Acc. Q6IB83]	27.1953	80.0102
ENSG00000245532	1.28488	NA	0.028159	NEAT1		171.761	450.359
ENSG00000139289	1.08649	NA	0.0472392	PHLDA1	Pleckstrin homology-like domain family A member 1 [Uniprot/SWISSPROT Acc. Q8WV24]; PH domain-containing protein [Uniprot/SPTREMBL Acc. R4GND3]	7.88496	18.5563

## Sheet: downregulated
Gene ID	logFC	P-value	FDR	Gene name	Gene description	Mean FPKM reference	Mean FPKM query
ENSG00000211640	-5.53788	NA	0.0257736	IGLV6-57	Immunoglobulin lambda variable 6-57 [Uniprot/SWISSPROT Acc. P01721]	280.846	11.415
ENSG00000211898	-3.93931	NA	0.0222724	IGHD	Immunoglobulin heavy constant delta [Uniprot/SPTREMBL Acc. A0A0A0MS09]; Immunoglobulin heavy constant delta [Uniprot/SWISSPROT Acc. P01880]	26.8532	1.78531
ENSG00000240864	-3.85437	NA	0.0370821	IGKV1-16	Immunoglobulin kappa variable 1-16 [Uniprot/SWISSPROT Acc. P04430]	29.6399	1.37168
ENSG00000241351	-3.66564	NA	0.0172989	IGKV3-11	Immunoglobulin kappa variable 3-11 [Uniprot/SWISSPROT Acc. P04433]	47.4073	4.56785
ENSG00000259932	-3.32403	NA	0.0192217	AC051619.6		30.5467	3.17743
ENSG00000260035	-3.28437	NA	0.0232245	AC051619.7		74.5719	7.09277
ENSG00000211895	-3.19241	NA	0.019921	IGHA1	Immunoglobulin heavy constant alpha 1 [Uniprot/SWISSPROT Acc. P01876]	196.131	31.2992
ENSG00000211890	-3.18985	NA	0.0257894	IGHA2	Immunoglobulin heavy constant alpha 2 [Uniprot/SPTREMBL Acc. A0A286YEY5]; Immunoglobulin heavy constant alpha 2 [Uniprot/SWISSPROT Acc. P01877]	9.30995	0.843872
ENSG00000239951	-3.0878	NA	0.0176937	IGKV3-20	Immunoglobulin kappa variable 3-20 [Uniprot/SWISSPROT Acc. P01619]	71.2193	6.21673
ENSG00000278196	-3.05609	NA	0.0375092	IGLV2-8	Immunoglobulin lambda variable 2-8 [Uniprot/SWISSPROT Acc. P01709]	24.7586	3.15006
ENSG00000211677	-2.6524	NA	0.0177443	IGLC2	Immunoglobulin lambda constant 2 [Uniprot/SWISSPROT Acc. P0DOY2]	498.726	61.0111
ENSG00000138449	-2.26703	NA	4.51861e-14	SLC40A1	Solute carrier family 40 protein [Uniprot/SPTREMBL Acc. E7EQF8]; Solute carrier family 40 protein [Uniprot/SPTREMBL Acc. E7ES28]; Solute carrier family 40 member 1 [Uniprot/SWISSPROT Acc. Q9NP59]	69.5195	15.9816
ENSG00000132465	-2.10248	NA	0.0389875	JCHAIN	Immunoglobulin J chain [Uniprot/SWISSPROT Acc. P01591]	88.1502	23.8075
ENSG00000211897	-2.08089	NA	0.0379806	IGHG3	Immunoglobulin heavy constant gamma 3 [Uniprot/SPTREMBL Acc. A0A286YES1]	26.3682	5.95109
ENSG00000155792	-2.01745	NA	0.0207966	DEPTOR	DEP domain-containing mTOR-interacting protein [Uniprot/SWISSPROT Acc. Q8TB45]	16.9163	4.64916
ENSG00000112562	-1.98918	NA	0.00375493	SMOC2	SPARC-related modular calcium-binding protein 2 [Uniprot/SPTREMBL Acc. A0A087WTM0]; EF-hand domain-containing protein [Uniprot/SPTREMBL Acc. H0Y3J4]; EF-hand domain-containing protein [Uniprot/SPTREMBL Acc. H0Y5I1]; SPARC-related modular calcium-binding protein 2 [Uniprot/SWISSPROT Acc. Q9H3U7]	45.6286	12.6816
ENSG00000173372	-1.9213	NA	0.0176328	C1QA	Complement C1q subcomponent subunit A [Uniprot/SPTREMBL Acc. A0A024RAG6]; Complement C1q subcomponent subunit A [Uniprot/SWISSPROT Acc. P02745]; Complement C1q subcomponent subunit A [Uniprot/SPTREMBL Acc. X6RLJ0]	69.5305	21.3589
ENSG00000137077	-1.9128	NA	0.0479846	CCL21	C-C motif chemokine 21 [Uniprot/SWISSPROT Acc. O00585]; SCY domain-containing protein [Uniprot/SPTREMBL Acc. Q5VZ73]	30.8884	8.60558
ENSG00000250722	-1.87365	NA	0.0127095	SELENOP	Selenoprotein P [Uniprot/SPTREMBL Acc. A0A182DWH7]; SelP_N domain-containing protein [Uniprot/SPTREMBL Acc. A0A182DWH8]; Selenoprotein P [Uniprot/SWISSPROT Acc. P49908]; SelP_N domain-containing protein [Uniprot/SPTREMBL Acc. R4GMT5]	14.955	4.52472
ENSG00000175084	-1.8618	NA	0.0457733	DES	Desmin [Uniprot/SWISSPROT Acc. P17661]; IF rod domain-containing protein [Uniprot/SPTREMBL Acc. Q53SB5]	158.939	44.0413
ENSG00000107317	-1.8072	NA	0.008589	PTGDS	Lipocln_cytosolic_FA-bd_dom domain-containing protein [Uniprot/SPTREMBL Acc. A0A024R8G3]; Lipocln_cytosolic_FA-bd_dom domain-containing protein [Uniprot/SPTREMBL Acc. H0Y5A1]; Prostaglandin-H2 D-isomerase [Uniprot/SWISSPROT Acc. P41222]; Prostaglandin-H2 D-isomerase [Uniprot/SPTREMBL Acc. Q5SQ11]	46.4189	15.1106
ENSG00000211592	-1.78435	NA	0.0189205	IGKC		1257.16	323.042
ENSG00000206588	-1.78317	NA	0.0152524	RNU1-28P		835.246	316.709
ENSG00000173369	-1.73551	NA	0.0295732	C1QB	C1q domain-containing protein [Uniprot/SPTREMBL Acc. A0A0A0MSV6]; C1q domain-containing protein [Uniprot/SPTREMBL Acc. D6R934]; C1q domain-containing protein [Uniprot/SPTREMBL Acc. D6RGJ1]	66.4373	21.0334
ENSG00000099953	-1.71503	NA	0.0186272	MMP11	ZnMc domain-containing protein [Uniprot/SPTREMBL Acc. E9PED7]; Stromelysin-3 [Uniprot/SPTREMBL Acc. F8WDI7]; Peptidase_M10 domain-containing protein [Uniprot/SPTREMBL Acc. H7C3I7]; Stromelysin-3 [Uniprot/SWISSPROT Acc. P24347]	39.5179	15.136
ENSG00000159189	-1.68342	NA	0.0336369	C1QC	C1q domain-containing protein [Uniprot/SPTREMBL Acc. A0A024RAA7]; Complement C1q subcomponent subunit C [Uniprot/SWISSPROT Acc. P02747]	69.2975	22.8625
ENSG00000130203	-1.68062	NA	0.0405342	APOE	Apolipoprotein E isoform 1 [Uniprot/SPTREMBL Acc. A0A0S2Z3D5]; Apolipoprotein E [Uniprot/SPTREMBL Acc. E7ERP7]; Apolipoprotein E [Uniprot/SPTREMBL Acc. E9PEV4]; Apolipoprotein E [Uniprot/SPTREMBL Acc. H0Y7L5]; Apolipoprotein E [Uniprot/SWISSPROT Acc. P02649]	43.9698	14.4348
ENSG00000088882	-1.67175	NA	0.0231369	CPXM1	Probable carboxypeptidase X1 [Uniprot/SWISSPROT Acc. Q96SM3]	31.4423	10.6332
ENSG00000124491	-1.64535	NA	0.00395309	F13A1	Transglut_N domain-containing protein [Uniprot/SPTREMBL Acc. A6PVK5]; TGc domain-containing protein [Uniprot/SPTREMBL Acc. H0Y4W5]; Transglut_N domain-containing protein [Uniprot/SPTREMBL Acc. H0Y796]; Coagulation factor XIII A chain [Uniprot/SWISSPROT Acc. P00488]; Transglut_N domain-containing protein [Uniprot/SPTREMBL Acc. Q9NQP5]	43.3638	14.5428
ENSG00000133392	-1.6398	NA	0.0125771	MYH11	Epididymis secretory sperm binding protein [Uniprot/SPTREMBL Acc. A0A024QZJ4]; Myosin, heavy polypeptide 11, smooth muscle, isoform CRA_b [Uniprot/SPTREMBL Acc. A0A024QZJ6]; Myosin-11 [Uniprot/SPTREMBL Acc. A0A494C024]; Myosin-11 [Uniprot/SWISSPROT Acc. P35749]	83.366	28.2074
ENSG00000155659	-1.60499	NA	0.0369761	VSIG4	V-set and immunoglobulin domain-containing protein 4 [Uniprot/SPTREMBL Acc. A0A494C0F5]; Ig-like domain-containing protein [Uniprot/SPTREMBL Acc. H7C062]; V-set and immunoglobulin domain-containing protein 4 [Uniprot/SWISSPROT Acc. Q9Y279]	21.0447	7.69834
ENSG00000162745	-1.6	NA	2.4869e-14	OLFML2B	Olfactomedin-like domain-containing protein [Uniprot/SPTREMBL Acc. F2Z3N3]; Olfactomedin-like protein 2B [Uniprot/SWISSPROT Acc. Q68BL8]	100.116	36.7392
ENSG00000004776	-1.57448	NA	0.0121486	HSPB6	SHSP domain-containing protein [Uniprot/SPTREMBL Acc. A0A1X7SC65]; Heat shock protein beta-6 [Uniprot/SPTREMBL Acc. K7EP04]; Heat shock protein beta-6 [Uniprot/SWISSPROT Acc. O14558]; SHSP domain-containing protein [Uniprot/SPTREMBL Acc. V9HWB6]	40.1185	15.6264
ENSG00000159403	-1.5436	NA	0.013619	C1R	Complement subcomponent C1r [Uniprot/SPTREMBL Acc. A0A3B3ISR2]; Complement C1r subcomponent [Uniprot/SPTREMBL Acc. A0A3B3ITU4]; Complement subcomponent C1r [Uniprot/SPTREMBL Acc. B4DPQ0]; Complement C1r subcomponent [Uniprot/SPTREMBL Acc. F5GWL0]; Complement C1r subcomponent [Uniprot/SPTREMBL Acc. F5H1N6]; CUB domain-containing protein [Uniprot/SPTREMBL Acc. F5H1V0]; Complement subcomponent C1r […	41.2588	17.4428
ENSG00000189320	-1.543	NA	0.0391916	FAM180A	Protein FAM180A [Uniprot/SWISSPROT Acc. Q6UWF9]	14.1314	5.28217
ENSG00000174348	-1.5393	NA	0.00395976	PODN	Podocan [Uniprot/SWISSPROT Acc. Q7Z5L7]	70.0146	30.5597
ENSG00000106624	-1.53763	NA	0.0124985	AEBP1	Peptidase_M14 domain-containing protein [Uniprot/SPTREMBL Acc. H7C391]; Peptidase_M14 domain-containing protein [Uniprot/SPTREMBL Acc. H7C4B5]; Adipocyte enhancer-binding protein 1 [Uniprot/SWISSPROT Acc. Q8IUX7]	367.549	165.831
ENSG00000163431	-1.51377	NA	0.038907	LMOD1	Leiomodin-1 [Uniprot/SWISSPROT Acc. P29536]; WH2 domain-containing protein [Uniprot/SPTREMBL Acc. Q9BV00]	59.448	20.7828
ENSG00000112936	-1.50694	NA	0.0409844	C7	Complement component C7 [Uniprot/SWISSPROT Acc. P10643]	70.4922	27.0444
ENSG00000187955	-1.5069	NA	0.00399497	COL14A1	VWFA domain-containing protein [Uniprot/SPTREMBL Acc. A0A0A0MQT7]; Collagen alpha-1(XIV) chain [Uniprot/SWISSPROT Acc. Q05707]	137.111	53.7285
ENSG00000100979	-1.48034	NA	0.0125641	PLTP	Phospholipid transfer protein [Uniprot/SWISSPROT Acc. P55058]	69.4271	27.371
ENSG00000252947	-1.47813	NA	0.038528	SCARNA1		320.021	129.758
ENSG00000117122	-1.4768	NA	0.0413452	MFAP2	ShKT domain-containing protein [Uniprot/SPTREMBL Acc. A0A024RA94]; Microfibrillar-associated protein 2 [Uniprot/SWISSPROT Acc. P55001]	84.4192	35.3983
ENSG00000207445	-1.47633	NA	0.0127818	SNORD15B		3668.45	1462.31
ENSG00000101335	-1.46005	NA	0.00756524	MYL9	Epididymis secretory sperm binding protein [Uniprot/SPTREMBL Acc. A0A384NY64]; Myosin regulatory light polypeptide 9 [Uniprot/SWISSPROT Acc. P24844]	289.018	116.704
ENSG00000106565	-1.45668	NA	0.014749	TMEM176B	LR8 protein [Uniprot/SPTREMBL Acc. A0A090N7V7]; Transmembrane protein 176B [Uniprot/SWISSPROT Acc. Q3YBM2]	45.5873	18.2669
ENSG00000238961	-1.45332	NA	0.0405795	SNORA47		247.744	100.726
ENSG00000125730	-1.44995	NA	0.000244368	C3	NTR domain-containing protein [Uniprot/SPTREMBL Acc. M0QXZ3]; A2M_recep domain-containing protein [Uniprot/SPTREMBL Acc. M0QYC8]; TED_complement domain-containing protein [Uniprot/SPTREMBL Acc. M0R0Q9]; MG1 domain-containing protein [Uniprot/SPTREMBL Acc. M0R1Q1]; Complement C3 [Uniprot/SWISSPROT Acc. P01024]; C3-beta-c [Uniprot/SPTREMBL Acc. V9HWA9]	165.843	65.493
ENSG00000107562	-1.44787	NA	0.00839402	CXCL12	Stromal cell-derived factor 1 [Uniprot/SWISSPROT Acc. P48061]	33.2464	13.969
ENSG00000149131	-1.44515	NA	0.00747201	SERPING1	SERPIN domain-containing protein [Uniprot/SPTREMBL Acc. A0A348GSH7]; Plasma protease C1 inhibitor [Uniprot/SPTREMBL Acc. B5MCB9]; SERPIN domain-containing protein [Uniprot/SPTREMBL Acc. E9KL26]; SERPIN domain-containing protein [Uniprot/SPTREMBL Acc. E9PGN7]; Plasma protease C1 inhibitor [Uniprot/SPTREMBL Acc. E9PK97]; SERPIN domain-containing protein [Uniprot/SPTREMBL Acc. H0YCA1]; SERPIN domain…	209.116	92.3726
ENSG00000276168	-1.43302	NA	0	RN7SL1		48172.1	20547.8
ENSG00000103888	-1.42065	NA	0.0485831	CEMIP	Cell migration-inducing and hyaluronan-binding protein [Uniprot/SWISSPROT Acc. Q8WUJ3]	28.8627	12.4197
ENSG00000139329	-1.40682	NA	0.0116172	LUM	Lumican [Uniprot/SPTREMBL Acc. A0A384N669]; Lumican [Uniprot/SWISSPROT Acc. P51884]	699.553	296.82
ENSG00000184347	-1.39462	NA	0.00147009	SLIT3	Slit homolog 3 protein [Uniprot/SPTREMBL Acc. A0A0A0MSC8]; Slit homolog 3 protein [Uniprot/SWISSPROT Acc. O75094]	24.3937	10.516
ENSG00000184260	-1.38985	NA	0.0403497	H2AC20	Histone H2A type 2-C [Uniprot/SWISSPROT Acc. Q16777]	73.721	31.7399
ENSG00000231389	-1.35677	NA	0.0124059	HLA-DPA1	Ig-like domain-containing protein [Uniprot/SPTREMBL Acc. H0Y6F8]; Ig-like domain-containing protein [Uniprot/SPTREMBL Acc. J3KQ99]; HLA class II histocompatibility antigen, DP alpha 1 chain [Uniprot/SWISSPROT Acc. P20036]; Ig-like domain-containing protein [Uniprot/SPTREMBL Acc. X5CKE2]	15.6857	6.48235
ENSG00000162576	-1.34093	NA	0.0233578	MXRA8	Matrix remodeling-associated protein 8 [Uniprot/SWISSPROT Acc. Q9BRK3]	80.2504	38.1219
ENSG00000178573	-1.33324	NA	0.00178123	MAF	Transcription factor Maf [Uniprot/SPTREMBL Acc. H3BP11]; Transcription factor Maf [Uniprot/SWISSPROT Acc. O75444]	24.2051	10.669
ENSG00000131471	-1.32843	NA	0.00757408	AOC3	Amine oxidase [Uniprot/SPTREMBL Acc. K7EIK5]; Amine oxidase [Uniprot/SPTREMBL Acc. K7EL47]; Amine oxidase [Uniprot/SPTREMBL Acc. K7EQZ5]; Membrane primary amine oxidase [Uniprot/SWISSPROT Acc. Q16853]	41.5396	18.6442
ENSG00000270629	-1.32668	NA	0.0494535	NBPF14		4.41977	1.90305
ENSG00000212464	-1.31952	NA	0.0244913	SNORA12		720.152	335.838
ENSG00000182578	-1.28765	NA	0.0298355	CSF1R	Receptor protein-tyrosine kinase [Uniprot/SPTREMBL Acc. E9PEK4]; Receptor protein-tyrosine kinase [Uniprot/SPTREMBL Acc. H0YAL5]; Macrophage colony-stimulating factor 1 receptor [Uniprot/SWISSPROT Acc. P07333]	27.1127	12.4705
ENSG00000163520	-1.28672	NA	0.000415893	FBLN2	Fibulin-2 [Uniprot/SPTREMBL Acc. C9JQS6]; Fibulin-2 [Uniprot/SPTREMBL Acc. H7BXL0]; EGF_CA domain-containing protein [Uniprot/SPTREMBL Acc. H7C1A3]; Fibulin-2 [Uniprot/SWISSPROT Acc. P98095]	39.0285	18.456
ENSG00000201998	-1.28351	NA	0.0126979	SNORA23		1476.83	677.815
ENSG00000185551	-1.28328	NA	0.00309405	NR2F2	Nuclear receptor subfamily 2, group F, member 2, isoform CRA_a [Uniprot/SPTREMBL Acc. F1D8R0]; NR LBD domain-containing protein [Uniprot/SPTREMBL Acc. H3BTC2]; COUP transcription factor 2 [Uniprot/SWISSPROT Acc. P24468]	29.8391	13.9603
ENSG00000106538	-1.27948	NA	0.00700934	RARRES2	Chemerin [Uniprot/SPTREMBL Acc. A0A090N7U9]; Chemerin [Uniprot/SPTREMBL Acc. C9J8S2]; Retinoic acid receptor responder protein 2 [Uniprot/SWISSPROT Acc. Q99969]	78.3871	37.4789
ENSG00000165502	-1.25431	NA	0.0334334	RPL36AL	60S ribosomal protein L36a-like [Uniprot/SWISSPROT Acc. Q969Q0]	118.179	56.0323
ENSG00000030582	-1.25105	NA	0.0179417	GRN	GRANULINS domain-containing protein [Uniprot/SPTREMBL Acc. K7EJY4]; GRANULINS domain-containing protein [Uniprot/SPTREMBL Acc. K7EK92]; Progranulin [Uniprot/SPTREMBL Acc. K7EKL3]; GRANULINS domain-containing protein [Uniprot/SPTREMBL Acc. K7EM89]; GRANULINS domain-containing protein [Uniprot/SPTREMBL Acc. K7EMR1]; GRANULINS domain-containing protein [Uniprot/SPTREMBL Acc. K7ENI2]; GRANULINS domai…	55.4112	24.5206
ENSG00000188783	-1.24917	NA	0.0361503	PRELP	Prolargin [Uniprot/SWISSPROT Acc. P51888]	66.8908	36.0647
ENSG00000087303	-1.24271	NA	0.00770166	NID2	Nidogen-2 [Uniprot/SPTREMBL Acc. A0A087WZP6]; Nidogen-2 [Uniprot/SPTREMBL Acc. H0YJV3]; Nidogen-2 [Uniprot/SWISSPROT Acc. Q14112]	13.8916	6.45715
ENSG00000158258	-1.23745	NA	0.0422853	CLSTN2	Calsyntenin-2 [Uniprot/SWISSPROT Acc. Q9H4D0]	11.6447	5.12289
ENSG00000113721	-1.22784	NA	0.00786356	PDGFRB	Ig-like domain-containing protein [Uniprot/SPTREMBL Acc. E5RII0]; Platelet-derived growth factor receptor beta [Uniprot/SPTREMBL Acc. E5RJ14]; Platelet-derived growth factor receptor beta [Uniprot/SWISSPROT Acc. P09619]	84.1454	42.4462
ENSG00000087086	-1.21625	NA	0.00787429	FTL	Ferritin [Uniprot/SPTREMBL Acc. A0A384MDR3]; Ferritin light chain [Uniprot/SWISSPROT Acc. P02792]	1001.85	465.578
ENSG00000196562	-1.21547	NA	0.0044531	SULF2	Sulfatase domain-containing protein [Uniprot/SPTREMBL Acc. B1AMP9]; Extracellular sulfatase Sulf-2 [Uniprot/SPTREMBL Acc. H0Y872]; Extracellular sulfatase Sulf-2 [Uniprot/SWISSPROT Acc. Q8IWU5]	30.1246	14.4972
ENSG00000164920	-1.2125	NA	0.0384094	OSR2	Protein odd-skipped-related 2 [Uniprot/SWISSPROT Acc. Q8N2R0]	18.2291	9.02045
ENSG00000002933	-1.21013	NA	0.0413577	TMEM176A	Hepatocellular carcinoma-associated antigen 112 [Uniprot/SPTREMBL Acc. A0A090N8H6]; Transmembrane protein 176A [Uniprot/SPTREMBL Acc. C9JJ63]; Transmembrane protein 176A [Uniprot/SPTREMBL Acc. H7C4P5]; Transmembrane protein 176A [Uniprot/SWISSPROT Acc. Q96HP8]	12.4395	5.97468
ENSG00000123384	-1.21005	NA	9.30367e-14	LRP1	Prolow-density lipoprotein receptor-related protein 1 [Uniprot/SWISSPROT Acc. Q07954]; LRP1 protein [Uniprot/SPTREMBL Acc. Q6PJ72]; LRP1 protein [Uniprot/SPTREMBL Acc. Q7Z7K9]	135.565	69.9395
ENSG00000197629	-1.20661	NA	0.0413903	MPEG1	Macrophage-expressed gene 1 protein [Uniprot/SWISSPROT Acc. Q2M385]	16.2345	7.9596
ENSG00000091986	-1.20491	NA	0.0041915	CCDC80	DUF4174 domain-containing protein [Uniprot/SPTREMBL Acc. C9J8I6]; Coiled-coil domain-containing protein 80 [Uniprot/SWISSPROT Acc. Q76M96]	107.191	55.5304
ENSG00000116962	-1.1929	NA	0.0183248	NID1	Nidogen-1 [Uniprot/SWISSPROT Acc. P14543]	46.7733	23.727
ENSG00000265735	-1.19089	NA	0.0339602	RN7SL5P		546.058	271.596
ENSG00000122176	-1.17922	NA	0.00325366	FMOD	Fibromodulin [Uniprot/SPTREMBL Acc. A0A024R971]; Fibromodulin [Uniprot/SPTREMBL Acc. A0A3B3IRN5]; Fibromodulin [Uniprot/SWISSPROT Acc. Q06828]	80.9364	39.2625
ENSG00000101439	-1.17748	NA	0.00317334	CST3	Cystatin domain-containing protein [Uniprot/SPTREMBL Acc. A0A0K0K1J1]; Cystatin-C [Uniprot/SWISSPROT Acc. P01034]	55.9581	28.7406
ENSG00000196154	-1.17572	NA	0.0440906	S100A4	Protein S100-A4 [Uniprot/SWISSPROT Acc. P26447]	52.7515	24.9645
ENSG00000137809	-1.16837	NA	0.0173031	ITGA11	Integrin alpha-11 [Uniprot/SWISSPROT Acc. Q9UKX5]	45.6916	23.5286
ENSG00000108828	-1.16123	NA	0.0145011	VAT1	PKS_ER domain-containing protein [Uniprot/SPTREMBL Acc. A0A024R1Z6]; PKS_ER domain-containing protein [Uniprot/SPTREMBL Acc. K7EM19]; PKS_ER domain-containing protein [Uniprot/SPTREMBL Acc. K7ENX2]; Synaptic vesicle membrane protein VAT-1 homolog [Uniprot/SPTREMBL Acc. K7ER81]; ADH_N domain-containing protein [Uniprot/SPTREMBL Acc. K7ERT7]; Synaptic vesicle membrane protein VAT-1 homolog [Uniprot…	42.4886	20.7654
ENSG00000176046	-1.16098	NA	0.0233471	NUPR1	p8 protein (Candidate of metastasis 1), isoform CRA_a [Uniprot/SPTREMBL Acc. A0A024QZC4]; Nuclear protein 1 [Uniprot/SWISSPROT Acc. O60356]	16.7869	8.42842
ENSG00000167996	-1.1529	NA	0.00599472	FTH1	Ferritin [Uniprot/SPTREMBL Acc. A0A024R525]; Ferritin heavy chain [Uniprot/SPTREMBL Acc. E9PK45]; Ferritin heavy chain [Uniprot/SPTREMBL Acc. E9PKM5]; Ferritin [Uniprot/SPTREMBL Acc. E9PKY7]; Ferritin [Uniprot/SPTREMBL Acc. E9PPQ4]; Ferritin [Uniprot/SPTREMBL Acc. E9PQR3]; Ferritin [Uniprot/SPTREMBL Acc. E9PRK8]; Ferritin [Uniprot/SPTREMBL Acc. G3V192]; Ferritin [Uniprot/SPTREMBL Acc. G3V1D1]; Fe…	269.478	143.935
ENSG00000010327	-1.15256	NA	0.0351925	STAB1	Stabilin-1 [Uniprot/SPTREMBL Acc. H7C4W7]; Stabilin-1 [Uniprot/SWISSPROT Acc. Q9NY15]	19.3746	9.23537
ENSG00000183087	-1.14565	NA	0.0235682	GAS6	Growth arrest-specific protein 6 [Uniprot/SWISSPROT Acc. Q14393]	42.2556	22.7921
ENSG00000154258	-1.14459	NA	0.0486494	ABCA9	ATP-binding cassette sub-family A member 9 [Uniprot/SPTREMBL Acc. H0Y4U7]; ATP-binding cassette sub-family A member 9 [Uniprot/SPTREMBL Acc. K7EJJ0]; ATP-binding cassette sub-family A member 9 [Uniprot/SWISSPROT Acc. Q8IUA7]	5.32806	2.82138
ENSG00000212232	-1.14328	NA	6.79679e-13	SNORD17		1530.47	763.441
ENSG00000017427	-1.14046	NA	0.0381358	IGF1	Insulin-like growth factor I [Uniprot/SWISSPROT Acc. P05019]; Insulin-like growth factor I [Uniprot/SPTREMBL Acc. Q5U743]	7.5957	4.08261
ENSG00000142173	-1.13203	NA	0	COL6A2	Epididymis secretory sperm binding protein [Uniprot/SPTREMBL Acc. A0A384MDP3]; Collagen alpha-2(VI) chain [Uniprot/SWISSPROT Acc. P12110]	418.109	210.958
ENSG00000111077	-1.13063	NA	0.0251422	TNS2	Tensin like C1 domain containing phosphatase (Tensin 2), isoform CRA_a [Uniprot/SPTREMBL Acc. A0A024RB48]; Tensin-2 [Uniprot/SPTREMBL Acc. F8VV64]; Tensin-2 [Uniprot/SWISSPROT Acc. Q63HR2]	23.4898	12.2796
ENSG00000197746	-1.12348	NA	0.00560703	PSAP	Prosaposin (Variant Gaucher disease and variant metachromatic leukodystrophy), isoform CRA_b [Uniprot/SPTREMBL Acc. A0A024QZQ2]; Prosaposin [Uniprot/SPTREMBL Acc. A0A0J9YXB8]; Prosaposin [Uniprot/SPTREMBL Acc. C9JIZ6]; Prosaposin [Uniprot/SWISSPROT Acc. P07602]; PSAP protein [Uniprot/SPTREMBL Acc. Q5BJH1]	316.472	153.137
ENSG00000143387	-1.12084	NA	0.00442811	CTSK	Cathepsin K [Uniprot/SWISSPROT Acc. P43235]; Cathepsin K [Uniprot/SPTREMBL Acc. Q5QP40]	137.703	69.2112
ENSG00000196924	-1.11976	NA	7.63833e-14	FLNA	Filamin-A [Uniprot/SPTREMBL Acc. A0A087WWY3]; Filamin-A [Uniprot/SPTREMBL Acc. F8WE98]; Filamin-A [Uniprot/SPTREMBL Acc. H0Y5F3]; Filamin-A [Uniprot/SWISSPROT Acc. P21333]; Filamin-A [Uniprot/SPTREMBL Acc. Q60FE5]	286.515	146.785
ENSG00000089157	-1.11792	NA	0.0383809	RPLP0	60S acidic ribosomal protein P0 [Uniprot/SPTREMBL Acc. A0A024RBS2]; RL10P_insert domain-containing protein [Uniprot/SPTREMBL Acc. F8VPE8]; RL10P_insert domain-containing protein [Uniprot/SPTREMBL Acc. F8VQY6]; RL10P_insert domain-containing protein [Uniprot/SPTREMBL Acc. F8VRK7]; 60S acidic ribosomal protein P0 [Uniprot/SPTREMBL Acc. F8VS58]; RL10P_insert domain-containing protein [Uniprot/SPTREM…	102.509	56.4419
ENSG00000208892	-1.11736	NA	0.0414904	SNORA49		1480.85	746.37
ENSG00000020181	-1.11242	NA	0.0127054	ADGRA2	Adhesion G protein-coupled receptor A2 [Uniprot/SWISSPROT Acc. Q96PE1]	18.8614	10.0881
ENSG00000131171	-1.11164	NA	0.0390379	SH3BGRL	SH3 domain-binding glutamic acid-rich-like protein [Uniprot/SWISSPROT Acc. O75368]	69.2887	36.1667
ENSG00000172403	-1.11069	NA	0.0288542	SYNPO2	PDZ domain-containing protein [Uniprot/SPTREMBL Acc. H0Y9Y3]; Synaptopodin-2 [Uniprot/SWISSPROT Acc. Q9UMS6]	24.3692	12.1565
ENSG00000124212	-1.1011	NA	0.00628496	PTGIS	Prostacyclin synthase [Uniprot/SWISSPROT Acc. Q16647]	75.7911	41.03
ENSG00000128849	-1.10033	NA	0.018863	CGNL1	Cingulin-like protein 1 [Uniprot/SWISSPROT Acc. Q0VF96]	24.2499	12.4352
ENSG00000163453	-1.0987	NA	0.00804603	IGFBP7	Insulin-like growth factor-binding protein 7 [Uniprot/SWISSPROT Acc. Q16270]	162.352	89.799
ENSG00000104870	-1.09562	NA	0.0414791	FCGRT	Ig-like domain-containing protein [Uniprot/SPTREMBL Acc. A0A024QZI2]; Ig-like domain-containing protein [Uniprot/SPTREMBL Acc. M0R0A9]; IgG receptor FcRn large subunit p51 [Uniprot/SPTREMBL Acc. M0R0K7]; IgG receptor FcRn large subunit p51 [Uniprot/SWISSPROT Acc. P55899]	24.5284	13.2315
ENSG00000198715	-1.09557	NA	0.0373543	GLMP	Glycosylated lysosomal membrane protein [Uniprot/SPTREMBL Acc. A0A087WV34]; Glycosylated lysosomal membrane protein [Uniprot/SPTREMBL Acc. A0A087X0W3]; Glycosylated lysosomal membrane protein [Uniprot/SWISSPROT Acc. Q8WWB7]; Glycosylated lysosomal membrane protein [Uniprot/SPTREMBL Acc. V9GXZ9]; Glycosylated lysosomal membrane protein [Uniprot/SPTREMBL Acc. V9GYX8]; Glycosylated lysosomal membran…	12.9835	6.81732
ENSG00000142798	-1.09275	NA	0	HSPG2	Basement membrane-specific heparan sulfate proteoglycan core protein [Uniprot/SPTREMBL Acc. A0A0U1RQT3]; Basement membrane-specific heparan sulfate proteoglycan core protein [Uniprot/SWISSPROT Acc. P98160]	77.4677	43.1994
ENSG00000132386	-1.08868	NA	0.00222359	SERPINF1	SERPIN domain-containing protein [Uniprot/SPTREMBL Acc. A0A140VKF3]; SERPIN domain-containing protein [Uniprot/SPTREMBL Acc. I3L107]; SERPIN domain-containing protein [Uniprot/SPTREMBL Acc. I3L1U4]; SERPIN domain-containing protein [Uniprot/SPTREMBL Acc. I3L2R7]; SERPIN domain-containing protein [Uniprot/SPTREMBL Acc. I3L3Z3]; Pigment epithelium-derived factor [Uniprot/SPTREMBL Acc. I3L425]; SERP…	107.562	57.4327
ENSG00000145423	-1.08862	NA	0.0358307	SFRP2	Testicular tissue protein Li 170 [Uniprot/SPTREMBL Acc. A0A140VJU3]; Secreted frizzled-related protein 2 [Uniprot/SWISSPROT Acc. Q96HF1]	106.644	59.0366
ENSG00000154262	-1.07852	NA	0.0242552	ABCA6	ATP-binding cassette sub-family A member 6 [Uniprot/SWISSPROT Acc. Q8N139]	8.67085	4.57842
ENSG00000107796	-1.07353	NA	0.0216938	ACTA2	Actin, alpha 2, smooth muscle, aorta [Uniprot/SPTREMBL Acc. D2JYH4]; Actin, aortic smooth muscle [Uniprot/SWISSPROT Acc. P62736]	178.615	99.888
ENSG00000136235	-1.0667	NA	0.0414277	GPNMB	PKD domain-containing protein [Uniprot/SPTREMBL Acc. A0A024RA55]; PKD domain-containing protein [Uniprot/SPTREMBL Acc. A0A3B3ISS6]; Transmembrane glycoprotein NMB [Uniprot/SWISSPROT Acc. Q14956]; GPNMB protein [Uniprot/SPTREMBL Acc. Q96F58]	48.2014	24.8965
ENSG00000151692	-1.06036	NA	0.0487814	RNF144A	E3 ubiquitin-protein ligase RNF144A [Uniprot/SPTREMBL Acc. C9JLH4]; RBR-type E3 ubiquitin transferase [Uniprot/SPTREMBL Acc. H7C3G0]; E3 ubiquitin-protein ligase RNF144A [Uniprot/SWISSPROT Acc. P50876]	11.7672	6.50802
ENSG00000200087	-1.05936	NA	0.00375056	SNORA73B		3796.18	2123.94
ENSG00000011465	-1.05615	NA	0.0172842	DCN	Decorin [Uniprot/SPTREMBL Acc. A0A024RBG6]; Decorin [Uniprot/SPTREMBL Acc. F8VNV6]; Decorin [Uniprot/SPTREMBL Acc. F8VNW0]; Decorin [Uniprot/SPTREMBL Acc. F8VSI3]; Decorin [Uniprot/SPTREMBL Acc. F8VU58]; Decorin [Uniprot/SPTREMBL Acc. F8VUF6]; Decorin [Uniprot/SPTREMBL Acc. F8VWU0]; Decorin [Uniprot/SPTREMBL Acc. F8VX58]; Decorin [Uniprot/SPTREMBL Acc. F8VXZ8]; Decorin [Uniprot/SPTREMBL Acc. H0YI…	83.7677	46.3841
ENSG00000189184	-1.05113	NA	0.0362027	PCDH18	Protocadherin-18 [Uniprot/SPTREMBL Acc. A0A087WTW3]; Protocadherin-18 [Uniprot/SPTREMBL Acc. B4DLR6]; Protocadherin-18 [Uniprot/SPTREMBL Acc. B4DQ29]; Protocadherin-18 [Uniprot/SPTREMBL Acc. D6RIG4]; Protocadherin-18 [Uniprot/SWISSPROT Acc. Q9HCL0]	11.3575	6.07354
ENSG00000172037	-1.05014	NA	0.000250679	LAMB2	Laminin subunit beta-2 [Uniprot/SWISSPROT Acc. P55268]	51.8461	28.1835
ENSG00000115380	-1.0441	NA	0.0290518	EFEMP1	EGF containing fibulin-like extracellular matrix protein 1 isoform 1 [Uniprot/SPTREMBL Acc. A0A0S2Z4F1]; EGF-containing fibulin-like extracellular matrix protein 1 [Uniprot/SPTREMBL Acc. A0A0U1RQV3]; EGF_CA domain-containing protein [Uniprot/SPTREMBL Acc. C9J4J8]; EGF_CA domain-containing protein [Uniprot/SPTREMBL Acc. C9JPZ9]; EGF_CA domain-containing protein [Uniprot/SPTREMBL Acc. C9JQX7]; EGF-…	47.3512	25.7174
ENSG00000137818	-1.04012	NA	0.0166092	RPLP1	Ribosomal protein, large, P1, isoform CRA_a [Uniprot/SPTREMBL Acc. A0A024R608]; 60S acidic ribosomal protein P1 [Uniprot/SPTREMBL Acc. H0YL57]; 60S acidic ribosomal protein P1 [Uniprot/SWISSPROT Acc. P05386]	127.029	73.1461
ENSG00000183722	-1.03637	NA	0.0376473	LHFPL6	Lipoma HMGIC fusion partner, isoform CRA_a [Uniprot/SPTREMBL Acc. A0A024RDR1]; LHFPL tetraspan subfamily member 6 protein [Uniprot/SWISSPROT Acc. Q9Y693]	21.4801	11.5232
ENSG00000183160	-1.03611	NA	0.0378491	TMEM119	Transmembrane protein 119 [Uniprot/SPTREMBL Acc. F8VS22]; Transmembrane protein 119 [Uniprot/SWISSPROT Acc. Q4V9L6]	55.2302	32.7595
ENSG00000177954	-1.03599	NA	0.0124162	RPS27	40S ribosomal protein S27 [Uniprot/SWISSPROT Acc. P42677]	167.382	92.5283
ENSG00000182899	-1.03042	NA	0.0185006	RPL35A	60S ribosomal protein L35a [Uniprot/SPTREMBL Acc. C9K025]; 60S ribosomal protein L35a [Uniprot/SPTREMBL Acc. F8WB72]; 60S ribosomal protein L35a [Uniprot/SPTREMBL Acc. F8WBS5]; 60S ribosomal protein L35a [Uniprot/SWISSPROT Acc. P18077]	29.9478	16.3771
ENSG00000143947	-1.02622	NA	0.00343546	RPS27A	40S ribosomal protein S27a [Uniprot/SPTREMBL Acc. B2RDW1]; Ubiquitin-like domain-containing protein [Uniprot/SPTREMBL Acc. J3QTR3]; Ubiquitin-40S ribosomal protein S27a [Uniprot/SWISSPROT Acc. P62979]	85.1503	47.5276
ENSG00000198830	-1.02452	NA	0.0393012	HMGN2	Non-histone chromosomal protein HMG-17 [Uniprot/SWISSPROT Acc. P05204]	24.9356	13.9892
ENSG00000204287	-1.01504	NA	0.0356206	HLA-DRA	HLA class II histocompatibility antigen, DR alpha chain [Uniprot/SWISSPROT Acc. P01903]; HLA class II histocompatibility antigen, DR alpha chain [Uniprot/SPTREMBL Acc. Q30118]	102.958	54.2601
ENSG00000144713	-1.01191	NA	0.00876091	RPL32	Ribosomal protein L32, isoform CRA_a [Uniprot/SPTREMBL Acc. A0A024R2G7]; 60S ribosomal protein L32 [Uniprot/SPTREMBL Acc. D3YTB1]; 60S ribosomal protein L32 [Uniprot/SPTREMBL Acc. D3YTI8]; 60S ribosomal protein L32 [Uniprot/SPTREMBL Acc. F8W727]; 60S ribosomal protein L32 [Uniprot/SWISSPROT Acc. P62910]	48.1022	27.8717
ENSG00000184232	-1.01143	NA	0.038348	OAF		19.2474	10.765
ENSG00000183098	-1.01037	NA	0.0417591	GPC6	Glypican-6 [Uniprot/SPTREMBL Acc. A0A087WT82]; Glypican-6 [Uniprot/SWISSPROT Acc. Q9Y625]	13.8254	7.59664
ENSG00000100097	-1.00842	NA	0.0378944	LGALS1	Galectin [Uniprot/SPTREMBL Acc. A0A384MR27]; Galectin-1 [Uniprot/SWISSPROT Acc. P09382]	137.34	82.8463
ENSG00000122026	-1.00727	NA	0.0362661	RPL21	60S ribosomal protein L21 [Uniprot/SPTREMBL Acc. G3V1B3]; 60S ribosomal protein L21 [Uniprot/SPTREMBL Acc. M0R181]; 60S ribosomal protein L21 [Uniprot/SPTREMBL Acc. M0R3I5]; 60S ribosomal protein L21 [Uniprot/SWISSPROT Acc. P46778]; 60S ribosomal protein L21 [Uniprot/SPTREMBL Acc. Q6IAX2]	58.9108	34.1518
ENSG00000120896	-1.00212	NA	0.033778	SORBS3	SH3 domain-containing protein [Uniprot/SPTREMBL Acc. E5RIA0]; Vinexin [Uniprot/SPTREMBL Acc. E5RJP2]; SoHo domain-containing protein [Uniprot/SPTREMBL Acc. E7EQH0]; SoHo domain-containing protein [Uniprot/SPTREMBL Acc. H0YAU6]; Vinexin [Uniprot/SPTREMBL Acc. H0YAZ3]; Vinexin [Uniprot/SPTREMBL Acc. H0YB51]; Vinexin [Uniprot/SWISSPROT Acc. O60504]	21.5839	12.0433
ENSG00000106991	-1.00012	NA	0.0402698	ENG	ZP domain-containing protein [Uniprot/SPTREMBL Acc. A0A024R878]; ZP domain-containing protein [Uniprot/SPTREMBL Acc. F5GX88]; Endoglin [Uniprot/SWISSPROT Acc. P17813]; ZP domain-containing protein [Uniprot/SPTREMBL Acc. Q5T9B9]	30.1714	19.191
ENSG00000108821	-0.998872	NA	0.0156995	COL1A1	Collagen alpha-1(I) chain [Uniprot/SWISSPROT Acc. P02452]	3650.09	2043.67
ENSG00000170315	-0.99288	NA	0.0198874	UBB	Polyubiquitin-B [Uniprot/SWISSPROT Acc. P0CG47]; Epididymis secretory protein Li 50 [Uniprot/SPTREMBL Acc. Q5U5U6]	69.6314	38.7324
ENSG00000142534	-0.990596	NA	0.0162002	RPS11	Ribosomal_S17_N domain-containing protein [Uniprot/SPTREMBL Acc. M0QZC5]; 40S ribosomal protein S11 [Uniprot/SPTREMBL Acc. M0R1H5]; 40S ribosomal protein S11 [Uniprot/SWISSPROT Acc. P62280]	134.942	81.2475
ENSG00000002586	-0.990532	NA	0.00315514	CD99	CD99 antigen [Uniprot/SPTREMBL Acc. A0A096LP69]; CD99 antigen [Uniprot/SPTREMBL Acc. A8MQT7]; CD99 antigen [Uniprot/SWISSPROT Acc. P14209]	56.4381	32.0933
ENSG00000019582	-0.989938	NA	0.0233643	CD74	MHC2-interact domain-containing protein [Uniprot/SPTREMBL Acc. E7EQJ3]; MHC2-interact domain-containing protein [Uniprot/SPTREMBL Acc. E7ESL3]; Thyroglobulin type-1 domain-containing protein [Uniprot/SPTREMBL Acc. H0YBZ2]; MHC2-interact domain-containing protein [Uniprot/SPTREMBL Acc. H0YBZ8]; HLA class II histocompatibility antigen gamma chain [Uniprot/SWISSPROT Acc. P04233]	274.27	147.045
ENSG00000149591	-0.985591	NA	0.0184284	TAGLN	Calponin-homology (CH) domain-containing protein [Uniprot/SPTREMBL Acc. E9PJ32]; Transgelin [Uniprot/SPTREMBL Acc. H0YCU9]; Transgelin [Uniprot/SWISSPROT Acc. Q01995]; Transgelin [Uniprot/SPTREMBL Acc. Q5U0D2]	79.07	42.2569
ENSG00000131469	-0.976626	NA	0.0127969	RPL27	60S ribosomal protein L27 [Uniprot/SPTREMBL Acc. A0A024R1V4]; 60S ribosomal protein L27 [Uniprot/SPTREMBL Acc. K7ELC7]; 60S ribosomal protein L27 [Uniprot/SPTREMBL Acc. K7EQQ9]; 60S ribosomal protein L27 [Uniprot/SPTREMBL Acc. K7ERY7]; 60S ribosomal protein L27 [Uniprot/SWISSPROT Acc. P61353]	98.7682	57.351
ENSG00000182326	-0.976573	NA	0.007373	C1S	Complement C1s subcomponent [Uniprot/SPTREMBL Acc. A0A087X232]; CUB domain-containing protein [Uniprot/SPTREMBL Acc. B5MCV4]; CUB domain-containing protein [Uniprot/SPTREMBL Acc. C9IZP8]; CUB domain-containing protein [Uniprot/SPTREMBL Acc. C9JY52]; CUB domain-containing protein [Uniprot/SPTREMBL Acc. F5H7T4]; Complement C1s subcomponent [Uniprot/SPTREMBL Acc. F8WCZ6]; Complement C1s subcomponent…	146.482	86.2061
ENSG00000166482	-0.976052	NA	0.000664269	MFAP4	Microfibril-associated glycoprotein 4 [Uniprot/SWISSPROT Acc. P55083]	235.902	136.991
ENSG00000125534	-0.974848	NA	0.00755414	PPDPF	Pancreatic progenitor cell differentiation and proliferation factor [Uniprot/SWISSPROT Acc. Q9H3Y8]; Pancreatic progenitor cell differentiation and proliferation factor [Uniprot/SPTREMBL Acc. X6R7I6]	139.862	79.9584
ENSG00000170889	-0.971377	NA	0.0378558	RPS9	40S ribosomal protein S9 [Uniprot/SPTREMBL Acc. A0A024R4M0]; 40S ribosomal protein S9 [Uniprot/SPTREMBL Acc. A8MXK4]; 40S ribosomal protein S9 [Uniprot/SPTREMBL Acc. B5MCT8]; 40S ribosomal protein S9 [Uniprot/SPTREMBL Acc. C9JM19]; 40S ribosomal protein S9 [Uniprot/SPTREMBL Acc. F2Z3C0]; 40S ribosomal protein S9 [Uniprot/SWISSPROT Acc. P46781]	16.7244	10.0035
ENSG00000163297	-0.97116	NA	0.00418782	ANTXR2	VWFA domain-containing protein [Uniprot/SPTREMBL Acc. A0A0C4DG84]; Anthrax toxin receptor [Uniprot/SPTREMBL Acc. J3KPY9]; Anthrax toxin receptor 2 [Uniprot/SWISSPROT Acc. P58335]	19.5689	11.0162
ENSG00000019549	-0.970481	NA	0.0412704	SNAI2	Zinc finger protein SNAI2 [Uniprot/SWISSPROT Acc. O43623]	24.8825	13.9153
ENSG00000111961	-0.967942	NA	0.0166718	SASH1	SAM and SH3 domain-containing protein 1 [Uniprot/SWISSPROT Acc. O94885]	11.9074	6.85166
ENSG00000100380	-0.964219	NA	0.0199132	ST13	TPR_REGION domain-containing protein [Uniprot/SPTREMBL Acc. A0A140VKA6]; TPR_REGION domain-containing protein [Uniprot/SPTREMBL Acc. F6VDH7]; HipN domain-containing protein [Uniprot/SPTREMBL Acc. F8WAQ7]; Hsc70-interacting protein [Uniprot/SWISSPROT Acc. P50502]; TPR_REGION domain-containing protein [Uniprot/SPTREMBL Acc. Q3KNR6]	44.0497	24.9075
ENSG00000087245	-0.961909	NA	1.14809e-05	MMP2	72 kDa gelatinase [Uniprot/SPTREMBL Acc. A0A024R6R4]; PEX [Uniprot/SPTREMBL Acc. H3BR66]; Peptidase_M10 domain-containing protein [Uniprot/SPTREMBL Acc. H3BS34]; ZnMc domain-containing protein [Uniprot/SPTREMBL Acc. H3BV48]; 72 kDa type IV collagenase [Uniprot/SWISSPROT Acc. P08253]	517.887	294.359
ENSG00000231500	-0.961374	NA	0.0248189	RPS18	40S ribosomal protein S18 [Uniprot/SPTREMBL Acc. J3JS69]; 40S ribosomal protein S18 [Uniprot/SWISSPROT Acc. P62269]	105.169	64.9287
ENSG00000148303	-0.960702	NA	0.0362184	RPL7A	60S ribosomal protein L7a [Uniprot/SWISSPROT Acc. P62424]; 60S ribosomal protein L7a [Uniprot/SPTREMBL Acc. Q5T8U2]; 60S ribosomal protein L7a [Uniprot/SPTREMBL Acc. Q5T8U3]	81.2386	50.1625
ENSG00000166033	-0.958574	NA	0.00457333	HTRA1	PDZ domain-containing protein [Uniprot/SPTREMBL Acc. A0A3B3IU24]; PDZ domain-containing protein [Uniprot/SPTREMBL Acc. H0Y7G9]; Serine protease HTRA1 [Uniprot/SWISSPROT Acc. Q92743]	111.197	62.6749
ENSG00000154175	-0.958499	NA	0.0403249	ABI3BP	Target of Nesh-SH3 [Uniprot/SWISSPROT Acc. Q7Z7G0]	21.9892	13.2056
ENSG00000198467	-0.958315	NA	0.00408944	TPM2	Tropomyosin beta chain [Uniprot/SPTREMBL Acc. A0A2R8Y6A3]; Beta tropomyosin isoform [Uniprot/SPTREMBL Acc. A7XZE4]; Tropomyosin beta chain [Uniprot/SWISSPROT Acc. P07951]; Tropomyosin beta chain [Uniprot/SPTREMBL Acc. Q5TCU3]; Tropomyosin beta chain [Uniprot/SPTREMBL Acc. U3KQK2]; Epididymis secretory protein Li 273 [Uniprot/SPTREMBL Acc. V9HW25]	146.096	83.2319
ENSG00000138080	-0.957167	NA	0.0127824	EMILIN1	C1q domain-containing protein [Uniprot/SPTREMBL Acc. A0A0A0MT20]; EMILIN-1 [Uniprot/SWISSPROT Acc. Q9Y6C2]	96.826	59.216
ENSG00000112769	-0.953766	NA	7.88145e-05	LAMA4	Laminin subunit alpha-4 [Uniprot/SPTREMBL Acc. A0A0A0MQS9]; Laminin subunit alpha-4 [Uniprot/SPTREMBL Acc. A0A0A0MTC7]; Laminin subunit alpha-4 [Uniprot/SPTREMBL Acc. A0A494C139]; Laminin EGF-like domain-containing protein [Uniprot/SPTREMBL Acc. H0Y351]; Laminin EGF-like domain-containing protein [Uniprot/SPTREMBL Acc. H0YAQ5]; Laminin subunit alpha-4 [Uniprot/SWISSPROT Acc. Q16363]	26.1596	15.4992
ENSG00000154096	-0.952626	NA	0.0150284	THY1	Thy-1 antigen [Uniprot/SPTREMBL Acc. B0YJA4]; Thy-1 antigen [Uniprot/SPTREMBL Acc. E9PIM6]; Thy-1 antigen [Uniprot/SPTREMBL Acc. E9PNQ8]; Thy-1 antigen [Uniprot/SPTREMBL Acc. J3QRJ3]; Thy-1 membrane glycoprotein [Uniprot/SWISSPROT Acc. P04216]	37.8643	22.3692
ENSG00000198959	-0.948939	NA	0.038748	TGM2	Transglut_N domain-containing protein [Uniprot/SPTREMBL Acc. A2A299]; Transglut_N domain-containing protein [Uniprot/SPTREMBL Acc. A2A2A0]; Protein-glutamine gamma-glutamyltransferase 2 [Uniprot/SWISSPROT Acc. P21980]; TGc domain-containing protein [Uniprot/SPTREMBL Acc. V9HWG3]	95.3667	64.2729
ENSG00000204103	-0.947246	NA	0.038318	MAFB	Transcription factor MafB [Uniprot/SWISSPROT Acc. Q9Y5Q3]	49.1766	27.6463
ENSG00000197256	-0.940088	NA	0.00350348	KANK2	KN motif and ankyrin repeat domain-containing protein 2 [Uniprot/SWISSPROT Acc. Q63ZY3]	54.1057	32.4154
ENSG00000135916	-0.938175	NA	0.037656	ITM2C	Integral membrane protein 2 [Uniprot/SPTREMBL Acc. B8ZZM6]; Integral membrane protein 2 [Uniprot/SPTREMBL Acc. C9JG41]; Integral membrane protein 2 [Uniprot/SPTREMBL Acc. E7EUS6]; Integral membrane protein 2 [Uniprot/SPTREMBL Acc. F5H4I5]; Integral membrane protein 2C [Uniprot/SWISSPROT Acc. Q9NQX7]	29.2869	16.8657
ENSG00000197958	-0.937921	NA	0.00400845	RPL12	60S ribosomal protein L12 [Uniprot/SWISSPROT Acc. P30050]	113.198	68.7695
ENSG00000105426	-0.937722	NA	0.0358794	PTPRS	Protein-tyrosine-phosphatase [Uniprot/SPTREMBL Acc. G8JL96]; Receptor-type tyrosine-protein phosphatase S [Uniprot/SWISSPROT Acc. Q13332]	25.6064	14.8596
ENSG00000123349	-0.933657	NA	0.0474281	PFDN5	Prefoldin subunit 5 [Uniprot/SPTREMBL Acc. H3BPF6]; Prefoldin subunit 5 [Uniprot/SWISSPROT Acc. Q99471]	25.6551	15.41
ENSG00000175899	-0.931502	NA	0.0413687	A2M	MG2 domain-containing protein [Uniprot/SPTREMBL Acc. F8W7L3]; Alpha-2-macroglobulin [Uniprot/SWISSPROT Acc. P01023]	569.669	359.664
ENSG00000105701	-0.931349	NA	0.0124392	FKBP8	Peptidylprolyl isomerase [Uniprot/SPTREMBL Acc. A0A024R7P2]; TPR_REGION domain-containing protein [Uniprot/SPTREMBL Acc. A0A0A0MTJ1]; Peptidylprolyl isomerase [Uniprot/SPTREMBL Acc. M0R1Q0]; Peptidylprolyl isomerase [Uniprot/SPTREMBL Acc. M0R1S6]; Peptidylprolyl isomerase [Uniprot/SPTREMBL Acc. M0R2K9]; Peptidylprolyl isomerase [Uniprot/SPTREMBL Acc. M0R2Q6]; Peptidyl-prolyl cis-trans isomerase F…	43.0798	25.5313
ENSG00000141753	-0.930061	NA	0.00569628	IGFBP4	Insulin-like growth factor-binding protein 4 [Uniprot/SPTREMBL Acc. A0A024R1U8]; Insulin-like growth factor-binding protein 4 [Uniprot/SWISSPROT Acc. P22692]	227.002	137.505
ENSG00000162244	-0.925805	NA	0.0372806	RPL29	60S ribosomal protein L29 [Uniprot/SPTREMBL Acc. A0A3B3ITT5]; 60S ribosomal protein L29 [Uniprot/SPTREMBL Acc. C9IYI4]; 60S ribosomal protein L29 [Uniprot/SPTREMBL Acc. F8WF43]; 60S ribosomal protein L29 [Uniprot/SWISSPROT Acc. P47914]	53.9121	33.5373
ENSG00000166710	-0.920785	NA	0.0225137	B2M	Beta-2-microglobulin [Uniprot/SPTREMBL Acc. F5H6I0]; Beta-2-microglobulin [Uniprot/SPTREMBL Acc. H0YLF3]; Beta-2-microglobulin [Uniprot/SWISSPROT Acc. P61769]; Beta 2-microglobulin protein [Uniprot/SPTREMBL Acc. Q16446]	63.4814	36.7735
ENSG00000182871	-0.916573	NA	0.0369921	COL18A1	Endostatin domain-containing protein [Uniprot/SPTREMBL Acc. H7BXV5]; Collagen alpha-1(XVIII) chain [Uniprot/SWISSPROT Acc. P39060]	36.9674	20.9332
ENSG00000170271	-0.915852	NA	0.0432251	FAXDC2	Fatty acid hydroxylase domain-containing protein 2 [Uniprot/SPTREMBL Acc. E5RH66]; Fatty acid hydroxylase domain-containing protein 2 [Uniprot/SPTREMBL Acc. E5RH84]; Fatty acid hydroxylase domain-containing protein 2 [Uniprot/SPTREMBL Acc. E5RIK6]; Fatty acid hydroxylase domain-containing protein 2 [Uniprot/SPTREMBL Acc. E5RK16]; Fatty acid hydroxylase domain-containing protein 2 [Uniprot/SWISSPR…	9.43474	5.8077
ENSG00000186340	-0.913738	NA	0.0312933	THBS2	Thrombospondin-2 [Uniprot/SPTREMBL Acc. A0A3B3ITK0]; Thrombospondin-2 [Uniprot/SWISSPROT Acc. P35442]; Thrombospondin-2 [Uniprot/SPTREMBL Acc. Q5RI53]	181.266	116.788
ENSG00000105640	-0.913291	NA	0.017599	RPL18A	60S ribosomal protein L18a [Uniprot/SPTREMBL Acc. M0R0P7]; 60S ribosomal protein L18a [Uniprot/SPTREMBL Acc. M0R117]; 60S ribosomal protein L18a [Uniprot/SPTREMBL Acc. M0R1A7]; 60S ribosomal protein L18a [Uniprot/SPTREMBL Acc. M0R3D6]; 60S ribosomal protein L18a [Uniprot/SWISSPROT Acc. Q02543]	37.7485	24.1104
ENSG00000167526	-0.912091	NA	0.0468778	RPL13	60S ribosomal protein L13 [Uniprot/SPTREMBL Acc. A8K4C8]; 60S ribosomal protein L13 [Uniprot/SPTREMBL Acc. H3BTH3]; 60S ribosomal protein L13 [Uniprot/SPTREMBL Acc. H3BUK8]; 60S ribosomal protein L13 [Uniprot/SPTREMBL Acc. J3KS98]; 60S ribosomal protein L13 [Uniprot/SPTREMBL Acc. J3QSB4]; 60S ribosomal protein L13 [Uniprot/SWISSPROT Acc. P26373]	69.3886	44.4194
ENSG00000092068	-0.910984	NA	0.024536	SLC7A8	Large neutral amino acids transporter small subunit 2 [Uniprot/SPTREMBL Acc. A0A087WWF3]; Large neutral amino acids transporter small subunit 2 [Uniprot/SPTREMBL Acc. E9PLV9]; Large neutral amino acids transporter small subunit 2 [Uniprot/SPTREMBL Acc. E9PQT4]; Large neutral amino acids transporter small subunit 2 [Uniprot/SPTREMBL Acc. H0Y2X7]; Large neutral amino acids transporter small subunit…	19.2577	11.4937
ENSG00000163017	-0.906206	NA	0.0468177	ACTG2	Actin, gamma-enteric smooth muscle [Uniprot/SWISSPROT Acc. P63267]	67.5478	37.1476
ENSG00000142541	-0.904085	NA	0.0176536	RPL13A	60S ribosomal protein L13a [Uniprot/SPTREMBL Acc. A0A096LPE0]; 60S ribosomal protein L13a [Uniprot/SPTREMBL Acc. A0A384ME37]; 60S ribosomal protein L13a [Uniprot/SPTREMBL Acc. M0QYS1]; 60S ribosomal protein L13a [Uniprot/SPTREMBL Acc. M0QZU1]; 60S ribosomal protein L13a [Uniprot/SWISSPROT Acc. P40429]; 60S ribosomal protein L13a [Uniprot/SPTREMBL Acc. Q8J015]	219.661	138.287
ENSG00000164692	-0.900642	NA	0.0128981	COL1A2	Fibrillar collagen NC1 domain-containing protein [Uniprot/SPTREMBL Acc. A0A087WTA8]; Fibrillar collagen NC1 domain-containing protein [Uniprot/SPTREMBL Acc. A0A0S2Z3H5]; Collagen alpha-2(I) chain [Uniprot/SWISSPROT Acc. P08123]	1318.05	794.239
ENSG00000115268	-0.890555	NA	0.0372293	RPS15	40S ribosomal protein S15 [Uniprot/SPTREMBL Acc. A0A0B4J2B4]; 40S ribosomal protein S15 [Uniprot/SPTREMBL Acc. K7EJ78]; 40S ribosomal protein S15 [Uniprot/SPTREMBL Acc. K7ELC2]; 40S ribosomal protein S15 [Uniprot/SPTREMBL Acc. K7EM56]; 40S ribosomal protein S15 [Uniprot/SPTREMBL Acc. K7EQJ5]; 40S ribosomal protein S15 [Uniprot/SWISSPROT Acc. P62841]; 40S ribosomal protein S15 [Uniprot/SPTREMBL Ac…	32.5134	19.9061
ENSG00000161016	-0.888546	NA	0.0273411	RPL8	60S ribosomal protein L8 [Uniprot/SPTREMBL Acc. E9PKU4]; 60S ribosomal protein L8 [Uniprot/SPTREMBL Acc. E9PKZ0]; 60S ribosomal protein L8 [Uniprot/SPTREMBL Acc. E9PP36]; Ribosomal_L2_C domain-containing protein [Uniprot/SPTREMBL Acc. G3V1A1]; 60S ribosomal protein L8 [Uniprot/SWISSPROT Acc. P62917]	75.4339	50.3392
ENSG00000112335	-0.885489	NA	0.0374137	SNX3	Sorting nexin-3 [Uniprot/SWISSPROT Acc. O60493]	40.7819	24.3717
ENSG00000143344	-0.881708	NA	0.0220709	RGL1	Ral guanine nucleotide dissociation stimulator-like 1 [Uniprot/SWISSPROT Acc. Q9NZL6]	16.8755	10.2918
ENSG00000186468	-0.88034	NA	0.0375631	RPS23	40S ribosomal protein S23 [Uniprot/SPTREMBL Acc. A8K517]; 40S ribosomal protein S23 [Uniprot/SPTREMBL Acc. D6R9I7]; 40S ribosomal protein S23 [Uniprot/SPTREMBL Acc. D6RD47]; 40S ribosomal protein S23 [Uniprot/SPTREMBL Acc. D6RDJ2]; 40S ribosomal protein S23 [Uniprot/SPTREMBL Acc. D6RIX0]; 40S ribosomal protein S23 [Uniprot/SWISSPROT Acc. P62266]	23.5155	14.6072
ENSG00000108298	-0.879083	NA	0.0171419	RPL19	Ribosomal protein L19 [Uniprot/SPTREMBL Acc. J3KTE4]; Ribosomal protein L19 [Uniprot/SPTREMBL Acc. J3QR09]; 60S ribosomal protein L19 [Uniprot/SWISSPROT Acc. P84098]	171.293	106.992
ENSG00000160014	-0.8728	NA	0.03713	CALM3	Calmodulin [Uniprot/SPTREMBL Acc. B4DJ51]; Calmodulin [Uniprot/SPTREMBL Acc. M0QZ52]; Calmodulin-3 [Uniprot/SWISSPROT Acc. P0DP25]; Calmodulin [Uniprot/SPTREMBL Acc. Q96HY3]	25.8785	15.7339
ENSG00000166147	-0.871503	NA	0.048742	FBN1	Fibrillin-1 [Uniprot/SPTREMBL Acc. H0YND0]; Fibrillin-1 [Uniprot/SWISSPROT Acc. P35555]	83.5482	54.9808
ENSG00000000971	-0.867703	NA	0.0083824	CFH	Complement factor H [Uniprot/SWISSPROT Acc. P08603]	48.5901	29.6079
ENSG00000165757	-0.858745	NA	0.0193651	JCAD	Junctional protein associated with coronary artery disease [Uniprot/SWISSPROT Acc. Q9P266]	20.8798	13.3798
ENSG00000165029	-0.857386	NA	0.00407743	ABCA1	Phospholipid-transporting ATPase ABCA1 [Uniprot/SPTREMBL Acc. B1AMI1]; ATP-binding cassette, sub-family A (ABC1), member 1, isoform CRA_b [Uniprot/SPTREMBL Acc. B1AMI2]; Phospholipid-transporting ATPase ABCA1 [Uniprot/SWISSPROT Acc. O95477]	23.0872	14.2722
ENSG00000132669	-0.857005	NA	0.00927012	RIN2	Ras and Rab interactor 2 [Uniprot/SPTREMBL Acc. E7EPJ1]; Ras and Rab interactor 2 [Uniprot/SWISSPROT Acc. Q8WYP3]	23.0831	14.2319
ENSG00000111341	-0.852407	NA	0.0390696	MGP	Matrix Gla protein [Uniprot/SPTREMBL Acc. A0A024RAX0]; Matrix Gla protein [Uniprot/SWISSPROT Acc. P08493]	83.0622	53.5498
ENSG00000197043	-0.851718	NA	0.01504	ANXA6	Annexin [Uniprot/SPTREMBL Acc. A0A0S2Z2Z6]; Annexin A6 [Uniprot/SPTREMBL Acc. E5RFF0]; Annexin [Uniprot/SPTREMBL Acc. E5RI05]; Annexin A6 [Uniprot/SPTREMBL Acc. E5RIU8]; Annexin [Uniprot/SPTREMBL Acc. E5RJF5]; Annexin [Uniprot/SPTREMBL Acc. E5RJR0]; Annexin [Uniprot/SPTREMBL Acc. E5RK63]; Annexin [Uniprot/SPTREMBL Acc. E5RK69]; Annexin [Uniprot/SPTREMBL Acc. E7EMC6]; Annexin [Uniprot/SPTREMBL Acc…	36.1881	22.864
ENSG00000140988	-0.850772	NA	0.0354326	RPS2	40S ribosomal protein S2 [Uniprot/SPTREMBL Acc. E9PM36]; 40S ribosomal protein S2 [Uniprot/SPTREMBL Acc. E9PMM9]; 40S ribosomal protein S2 [Uniprot/SPTREMBL Acc. E9PPT0]; 40S ribosomal protein S2 [Uniprot/SPTREMBL Acc. E9PQD7]; 40S ribosomal protein S2 [Uniprot/SPTREMBL Acc. H0YE27]; 40S ribosomal protein S2 [Uniprot/SPTREMBL Acc. H0YEN5]; 40S ribosomal protein S2 [Uniprot/SPTREMBL Acc. H3BNG3]; …	74.4158	49.4365
ENSG00000167468	-0.850432	NA	0.0377173	GPX4	Glutathione peroxidase [Uniprot/SPTREMBL Acc. A0A087WT12]; Phospholipid hydroperoxide glutathione peroxidase [Uniprot/SPTREMBL Acc. A0A087X247]; Glutathione peroxidase [Uniprot/SPTREMBL Acc. A0A087X2I2]; Glutathione peroxidase [Uniprot/SPTREMBL Acc. A0A0A0MTT1]; Glutathione peroxidase [Uniprot/SPTREMBL Acc. K7EJ20]; Glutathione peroxidase [Uniprot/SPTREMBL Acc. K7EKX7]; Glutathione peroxidase [Un…	53.8132	33.8362
ENSG00000210196	-0.843831	NA	0.035993	MT-TP		2259.82	1397.05
ENSG00000111640	-0.843804	NA	0.0416647	GAPDH	Gp_dh_N domain-containing protein [Uniprot/SPTREMBL Acc. E7EUT5]; Glyceraldehyde-3-phosphate dehydrogenase [Uniprot/SWISSPROT Acc. P04406]; Glyceraldehyde-3-phosphate dehydrogenase [Uniprot/SPTREMBL Acc. V9HVZ4]	108.124	64.0628
ENSG00000142156	-0.842254	NA	0.0216987	COL6A1	Collagen, type VI, alpha 1, isoform CRA_b [Uniprot/SPTREMBL Acc. A0A384P5H7]; Collagen alpha-1(VI) chain [Uniprot/SWISSPROT Acc. P12109]	382.616	225.276
ENSG00000137076	-0.839897	NA	0.00712229	TLN1	Talin-1 [Uniprot/SWISSPROT Acc. Q9Y490]	76.6226	48.9291
ENSG00000008441	-0.838114	NA	0.0124998	NFIX	Nuclear factor 1 [Uniprot/SPTREMBL Acc. B4DHW2]; Nuclear factor 1 [Uniprot/SPTREMBL Acc. C9JWJ8]; Nuclear factor 1 [Uniprot/SPTREMBL Acc. D2DXM9]; CCAAT-box-binding transcription factor [Uniprot/SPTREMBL Acc. K7EJB0]; CCAAT-box-binding transcription factor [Uniprot/SPTREMBL Acc. K7EKH0]; CTF/NF-I domain-containing protein [Uniprot/SPTREMBL Acc. K7EMQ5]; Nuclear factor 1 [Uniprot/SPTREMBL Acc. K7E…	57.9293	38.5611
ENSG00000182492	-0.837379	NA	0.0163529	BGN	Biglycan [Uniprot/SPTREMBL Acc. C9JKG1]; Biglycan [Uniprot/SWISSPROT Acc. P21810]	411.304	289.658
ENSG00000095637	-0.836048	NA	0.0379192	SORBS1	Sorbin and SH3 domain-containing protein 1 [Uniprot/SWISSPROT Acc. Q9BX66]; Sorbin and SH3 domain-containing protein 1 [Uniprot/SPTREMBL Acc. S4R303]	25.5911	15.5255
ENSG00000130255	-0.833134	NA	0.0417705	RPL36	60S ribosomal protein L36 [Uniprot/SPTREMBL Acc. J3KTD3]; 60S ribosomal protein L36 [Uniprot/SPTREMBL Acc. J3QSB5]; 60S ribosomal protein L36 [Uniprot/SWISSPROT Acc. Q9Y3U8]	38.5111	23.9187
ENSG00000146278	-0.831477	NA	0.0123006	PNRC1	Proline-rich nuclear receptor coactivator 1 [Uniprot/SWISSPROT Acc. Q12796]; PNRC1 protein [Uniprot/SPTREMBL Acc. Q49A59]	59.4825	37.5831
ENSG00000147403	-0.830875	NA	0.0359163	RPL10	Ribosomal_L16 domain-containing protein [Uniprot/SPTREMBL Acc. A0A087WV22]; Ribosomal_L16 domain-containing protein [Uniprot/SPTREMBL Acc. A6QRI9]; Ribosomal_L16 domain-containing protein [Uniprot/SPTREMBL Acc. B8A6G2]; Ribosomal_L16 domain-containing protein [Uniprot/SPTREMBL Acc. F8W7C6]; Ribosomal_L16 domain-containing protein [Uniprot/SPTREMBL Acc. H7C123]; Ribosomal_L16 domain-containing pro…	36.0082	24.1835
ENSG00000177600	-0.830812	NA	0.0192825	RPLP2	Ribosomal protein, large, P2, isoform CRA_a [Uniprot/SPTREMBL Acc. A0A024RCA7]; 60S acidic ribosomal protein P2 [Uniprot/SPTREMBL Acc. H0YDD8]; 60S acidic ribosomal protein P2 [Uniprot/SWISSPROT Acc. P05387]	168.773	110.552
ENSG00000140545	-0.830146	NA	0.0119078	MFGE8	F5/8 type C domain-containing protein [Uniprot/SPTREMBL Acc. A0A087WUV5]; Lactadherin [Uniprot/SPTREMBL Acc. H0YKS8]; Lactadherin [Uniprot/SWISSPROT Acc. Q08431]	33.8987	21.28
ENSG00000126351	-0.827685	NA	0.0358681	THRA	Nuclear receptor domain-containing protein [Uniprot/SPTREMBL Acc. J3KTF3]; Nuclear receptor domain-containing protein [Uniprot/SPTREMBL Acc. J3QRA9]; Thyroid hormone receptor alpha [Uniprot/SWISSPROT Acc. P10827]; THRA protein [Uniprot/SPTREMBL Acc. Q6FH41]	14.4275	9.16916
ENSG00000157227	-0.82401	NA	0.0072743	MMP14	Matrix metalloproteinase-14 [Uniprot/SPTREMBL Acc. F8W1B7]; Matrix metalloproteinase-14 [Uniprot/SWISSPROT Acc. P50281]	225.144	139.553
ENSG00000082781	-0.817935	NA	0.00458048	ITGB5	Integrin beta [Uniprot/SPTREMBL Acc. H7C4W1]; Integrin beta [Uniprot/SPTREMBL Acc. H7C580]; Integrin beta [Uniprot/SPTREMBL Acc. H7C5U2]; Integrin beta [Uniprot/SPTREMBL Acc. L7RT22]; Integrin beta-5 [Uniprot/SWISSPROT Acc. P18084]; INB domain-containing protein [Uniprot/SPTREMBL Acc. V9GYD8]; Integrin beta [Uniprot/SPTREMBL Acc. V9GYZ1]; Integrin beta [Uniprot/SPTREMBL Acc. V9GZ57]	40.6759	25.8485
ENSG00000150991	-0.817663	NA	0.0237066	UBC	Polyubiquitin-C [Uniprot/SWISSPROT Acc. P0CG48]; Polyubiquitin-C [Uniprot/SPTREMBL Acc. Q96C32]	142.453	84.6262
ENSG00000100243	-0.813212	NA	0.0124911	CYB5R3	FAD-binding FR-type domain-containing protein [Uniprot/SPTREMBL Acc. B1AHF3]; NADH-cytochrome b5 reductase 3 [Uniprot/SWISSPROT Acc. P00387]	38.8807	25.1507
ENSG00000106333	-0.812402	NA	0.0360824	PCOLCE	Procollagen C-endopeptidase enhancer 1 [Uniprot/SWISSPROT Acc. Q15113]	31.8928	20.7578
ENSG00000083444	-0.806778	NA	0.0241254	PLOD1	Procollagen-lysine,2-oxoglutarate 5-dioxygenase 1 [Uniprot/SWISSPROT Acc. Q02809]	21.1225	13.5476
ENSG00000104805	-0.805255	NA	0.012544	NUCB1	Nucleobindin-1 [Uniprot/SPTREMBL Acc. C9J3C1]; Nucleobindin-1 [Uniprot/SPTREMBL Acc. C9JBD3]; Nucleobindin-1 [Uniprot/SPTREMBL Acc. C9JKZ2]; Nucleobindin-1 [Uniprot/SPTREMBL Acc. H7BZI1]; Nucleobindin-1 [Uniprot/SWISSPROT Acc. Q02818]	45.9875	29.1744
ENSG00000079308	-0.800404	NA	0.0495172	TNS1	SH2 domain-containing protein [Uniprot/SPTREMBL Acc. A0A087WWW7]; Tensin-1 [Uniprot/SPTREMBL Acc. A0A2R8Y4T1]; Tensin-1 [Uniprot/SPTREMBL Acc. A0A494C067]; Tensin-1 [Uniprot/SPTREMBL Acc. E7ERH1]; Tensin-1 [Uniprot/SPTREMBL Acc. E9PF55]; Tensin-1 [Uniprot/SPTREMBL Acc. E9PGF5]; SH2 domain-containing protein [Uniprot/SPTREMBL Acc. H0Y4U1]; Tensin-1 [Uniprot/SWISSPROT Acc. Q9HBL0]	72.552	48.664
ENSG00000261371	-0.799827	NA	0.0182123	PECAM1	Platelet endothelial cell adhesion molecule [Uniprot/SWISSPROT Acc. P16284]	20.1323	13.1224
ENSG00000105223	-0.799134	NA	0.0371663	PLD3	Phospholipase D family, member 3, isoform CRA_b [Uniprot/SPTREMBL Acc. A0A024R0Q4]; 5'-3' exonuclease PLD3 [Uniprot/SPTREMBL Acc. A0A0A0MS28]; 5'-3' exonuclease PLD3 [Uniprot/SPTREMBL Acc. E2QRG1]; 5'-3' exonuclease PLD3 [Uniprot/SPTREMBL Acc. M0QX50]; 5'-3' exonuclease PLD3 [Uniprot/SPTREMBL Acc. M0QX99]; 5'-3' exonuclease PLD3 [Uniprot/SPTREMBL Acc. M0QY94]; PLDc_2 domain-containing protein [Un…	25.4669	16.2611
ENSG00000004399	-0.799103	NA	0.0399572	PLXND1	Plexin_cytopl domain-containing protein [Uniprot/SPTREMBL Acc. D6RH25]; PSI domain-containing protein [Uniprot/SPTREMBL Acc. H0Y9D1]; Sema domain-containing protein [Uniprot/SPTREMBL Acc. H0YA64]; Plexin_cytopl domain-containing protein [Uniprot/SPTREMBL Acc. H0YAB2]; Plexin_cytopl domain-containing protein [Uniprot/SPTREMBL Acc. H0YAM9]; Plexin-D1 [Uniprot/SWISSPROT Acc. Q9Y4D7]	19.6593	12.9485
ENSG00000074181	-0.794173	NA	0.0360943	NOTCH3	Neurogenic locus notch homolog protein 3 [Uniprot/SPTREMBL Acc. M0R3C9]; Neurogenic locus notch homolog protein 3 [Uniprot/SWISSPROT Acc. Q9UM47]	25.4639	15.9358
ENSG00000106034	-0.7926	NA	0.0433541	CPED1	Cadherin-like and PC-esterase domain-containing protein 1 [Uniprot/SWISSPROT Acc. A4D0V7]	11.5012	7.33615
ENSG00000063177	-0.792531	NA	0.0412733	RPL18	Ribosomal_L18e/L15P domain-containing protein [Uniprot/SPTREMBL Acc. A0A024QZD1]; Ribosomal_L18e/L15P domain-containing protein [Uniprot/SPTREMBL Acc. A0A075B7A0]; Ribosomal_L18e/L15P domain-containing protein [Uniprot/SPTREMBL Acc. F8VUA6]; 60S ribosomal protein L18 [Uniprot/SPTREMBL Acc. F8VXR6]; 60S ribosomal protein L18 [Uniprot/SPTREMBL Acc. F8VYV2]; Ribosomal_L18e/L15P domain-containing pro…	29.1104	19.1396
ENSG00000149273	-0.792359	NA	0.0196758	RPS3	KH type-2 domain-containing protein [Uniprot/SPTREMBL Acc. E9PJH4]; Ribosomal_S3_C domain-containing protein [Uniprot/SPTREMBL Acc. E9PJN9]; KH type-2 domain-containing protein [Uniprot/SPTREMBL Acc. E9PK82]; 40S ribosomal protein S3 [Uniprot/SPTREMBL Acc. E9PL09]; KH type-2 domain-containing protein [Uniprot/SPTREMBL Acc. E9PPU1]; KH type-2 domain-containing protein [Uniprot/SPTREMBL Acc. E9PQ96…	46.7454	31.4598
ENSG00000108107	-0.789405	NA	0.0193567	RPL28	60S ribosomal protein L28 [Uniprot/SPTREMBL Acc. H0YKD8]; 60S ribosomal protein L28 [Uniprot/SPTREMBL Acc. H0YLP6]; 60S ribosomal protein L28 [Uniprot/SPTREMBL Acc. H0YMF4]; 60S ribosomal protein L28 [Uniprot/SWISSPROT Acc. P46779]	30.1689	20.6659
ENSG00000072952	-0.788855	NA	0.0127048	IRAG1	Inositol 1,4,5-triphosphate receptor-associated 1 [Uniprot/SPTREMBL Acc. E9PJ61]; Inositol 1,4,5-triphosphate receptor-associated 1 [Uniprot/SPTREMBL Acc. E9PRG4]; Inositol 1,4,5-triphosphate receptor-associated 1 [Uniprot/SPTREMBL Acc. H0YCL0]; Inositol 1,4,5-triphosphate receptor-associated 1 [Uniprot/SPTREMBL Acc. H0YI08]; Inositol 1,4,5-triphosphate receptor associated 1 [Uniprot/SWISSPROT Ac…	27.9564	17.8244
ENSG00000131016	-0.788001	NA	0.0178097	AKAP12	A-kinase anchor protein 12 [Uniprot/SWISSPROT Acc. Q02952]	39.0614	24.4891
ENSG00000135677	-0.786909	NA	0.0128657	GNS	N-acetylglucosamine-6-sulfatase [Uniprot/SPTREMBL Acc. A0A024RBC5]; Sulfatase domain-containing protein [Uniprot/SPTREMBL Acc. F5H4C6]; Sulfatase domain-containing protein [Uniprot/SPTREMBL Acc. F6S8M0]; Sulfatase domain-containing protein [Uniprot/SPTREMBL Acc. H0YFA9]; N-acetylglucosamine-6-sulfatase [Uniprot/SPTREMBL Acc. H7C3P4]; N-acetylglucosamine-6-sulfatase [Uniprot/SWISSPROT Acc. P15586]	27.6834	17.7722
ENSG00000142676	-0.786739	NA	0.0265204	RPL11	60S ribosomal protein L11 [Uniprot/SWISSPROT Acc. P62913]; 60S ribosomal protein L11 [Uniprot/SPTREMBL Acc. Q5VVC8]; 60S ribosomal protein L11 [Uniprot/SPTREMBL Acc. Q5VVD0]	69.2808	46.0261
ENSG00000167123	-0.786359	NA	0.0183734	CERCAM	Inactive glycosyltransferase 25 family member 3 [Uniprot/SWISSPROT Acc. Q5T4B2]	23.7277	16.0371
ENSG00000205542	-0.779252	NA	0.00413926	TMSB4X	Thymosin beta [Uniprot/SPTREMBL Acc. A2VCK8]; Thymosin beta-4 [Uniprot/SWISSPROT Acc. P62328]	313.146	204.469
ENSG00000170275	-0.768152	NA	0.0115368	CRTAP	Cartilage-associated protein [Uniprot/SPTREMBL Acc. C9JP16]; Cartilage-associated protein [Uniprot/SWISSPROT Acc. O75718]	27.8319	18.1081
ENSG00000175727	-0.767029	NA	0.0360101	MLXIP	BHLH domain-containing protein [Uniprot/SPTREMBL Acc. F5H0V4]; MLX-interacting protein [Uniprot/SPTREMBL Acc. F5H321]; BHLH domain-containing protein [Uniprot/SPTREMBL Acc. H0YGR9]; MLX-interacting protein [Uniprot/SWISSPROT Acc. Q9HAP2]	6.4616	4.31838
ENSG00000177469	-0.761143	NA	0.0115474	CAVIN1	Caveolae-associated protein 1 [Uniprot/SWISSPROT Acc. Q6NZI2]	128.293	89.3483
ENSG00000116005	-0.760885	NA	0.034253	PCYOX1	Prenylcys_lyase domain-containing protein [Uniprot/SPTREMBL Acc. C9JGT6]; Prenylcys_lyase domain-containing protein [Uniprot/SPTREMBL Acc. C9JM55]; Prenylcys_lyase domain-containing protein [Uniprot/SPTREMBL Acc. C9K055]; Prenylcys_lyase domain-containing protein [Uniprot/SPTREMBL Acc. F8W8W4]; Prenylcysteine oxidase 1 [Uniprot/SWISSPROT Acc. Q9UHG3]	17.036	11.1188
ENSG00000124942	-0.756732	NA	0.0165979	AHNAK	Neuroblast differentiation-associated protein AHNAK [Uniprot/SWISSPROT Acc. Q09666]	179.852	124.181
ENSG00000137497	-0.756346	NA	0.00595383	NUMA1	Nuclear mitotic apparatus protein 1, isoform CRA_a [Uniprot/SPTREMBL Acc. A0A024R5M9]; Nuclear mitotic apparatus protein 1 [Uniprot/SPTREMBL Acc. A0A087WY61]; Nuclear mitotic apparatus protein 1 [Uniprot/SPTREMBL Acc. F5GWK2]; Nuclear mitotic apparatus protein 1 [Uniprot/SPTREMBL Acc. F5GZW1]; Nuclear mitotic apparatus protein 1 [Uniprot/SPTREMBL Acc. F5H068]; Nuclear mitotic apparatus protein 1 …	18.194	12.1234
ENSG00000101160	-0.751031	NA	0.0410456	CTSZ	Cathepsin Z [Uniprot/SWISSPROT Acc. Q9UBR2]	69.662	44.943
ENSG00000188846	-0.749647	NA	0.0239643	RPL14	60S ribosomal protein L14 [Uniprot/SPTREMBL Acc. E7EPB3]; 60S ribosomal protein L14 [Uniprot/SWISSPROT Acc. P50914]	17.9268	12.1793
ENSG00000164116	-0.749235	NA	0.0465903	GUCY1A1	Guanylate cyclase [Uniprot/SPTREMBL Acc. J3KPQ8]; Guanylate cyclase soluble subunit alpha-1 [Uniprot/SWISSPROT Acc. Q02108]	19.6595	12.9576
ENSG00000169100	-0.745846	NA	0.0349333	SLC25A6	ADP/ATP translocase 3 [Uniprot/SWISSPROT Acc. P12236]; Epididymis secretory sperm binding protein [Uniprot/SPTREMBL Acc. Q6I9V5]	90.2077	62.3073
ENSG00000167658	-0.743996	NA	0.016647	EEF2	Tr-type G domain-containing protein [Uniprot/SPTREMBL Acc. A0A384N6H1]; Elongation factor 2 [Uniprot/SWISSPROT Acc. P13639]	234.83	164.025
ENSG00000198034	-0.739581	NA	0.0381709	RPS4X	40S ribosomal protein S4 [Uniprot/SPTREMBL Acc. B2R491]; 40S ribosomal protein S4, X isoform [Uniprot/SWISSPROT Acc. P62701]	92.6967	65.4748
ENSG00000109686	-0.739037	NA	0.0374281	SH3D19	SH3 domain-containing protein 19 [Uniprot/SPTREMBL Acc. A0A0U1RQE4]; SH3 domain-containing protein 19 [Uniprot/SWISSPROT Acc. Q5HYK7]	40.3038	27.313
ENSG00000065534	-0.735696	NA	0.0136839	MYLK	Myosin light chain kinase, smooth muscle [Uniprot/SWISSPROT Acc. Q15746]	45.825	31.2534
ENSG00000204628	-0.735372	NA	0.0222106	RACK1	WD_REPEATS_REGION domain-containing protein [Uniprot/SPTREMBL Acc. D6R9L0]; WD_REPEATS_REGION domain-containing protein [Uniprot/SPTREMBL Acc. D6R9Z1]; WD_REPEATS_REGION domain-containing protein [Uniprot/SPTREMBL Acc. D6RAC2]; WD_REPEATS_REGION domain-containing protein [Uniprot/SPTREMBL Acc. D6REE5]; WD_REPEATS_REGION domain-containing protein [Uniprot/SPTREMBL Acc. D6RFX4]; WD_REPEATS_REGION d…	45.07	31.1813
ENSG00000073910	-0.73365	NA	0.0184536	FRY	Protein furry homolog [Uniprot/SPTREMBL Acc. A0A0C4DFX2]; Protein furry homolog [Uniprot/SPTREMBL Acc. A0A286YFA9]; Protein furry homolog [Uniprot/SPTREMBL Acc. A0A2R8Y5V8]; Protein furry homolog [Uniprot/SPTREMBL Acc. A0A2R8YCY2]; Protein furry homolog [Uniprot/SPTREMBL Acc. B1ALA1]; Protein furry homolog [Uniprot/SWISSPROT Acc. Q5TBA9]	7.68524	5.1761
ENSG00000168542	-0.725769	NA	0.00451664	COL3A1	Collagen alpha-1(III) chain [Uniprot/SWISSPROT Acc. P02461]	1796.31	1215.18
ENSG00000172809	-0.722742	NA	0.0455384	RPL38	60S ribosomal protein L38 [Uniprot/SPTREMBL Acc. A0A024R8P8]; 60S ribosomal protein L38 [Uniprot/SPTREMBL Acc. J3KSP2]; 60S ribosomal protein L38 [Uniprot/SPTREMBL Acc. J3KT73]; 60S ribosomal protein L38 [Uniprot/SPTREMBL Acc. J3QL01]; 60S ribosomal protein L38 [Uniprot/SWISSPROT Acc. P63173]	35.4227	24.5126
ENSG00000141756	-0.71824	NA	0.0382987	FKBP10	Peptidylprolyl isomerase [Uniprot/SPTREMBL Acc. A0A024R1W3]; Peptidylprolyl isomerase [Uniprot/SPTREMBL Acc. C9JPC3]; Peptidylprolyl isomerase [Uniprot/SPTREMBL Acc. H0Y827]; Peptidylprolyl isomerase [Uniprot/SPTREMBL Acc. K7ELI6]; Peptidylprolyl isomerase [Uniprot/SPTREMBL Acc. K7EM43]; Peptidylprolyl isomerase [Uniprot/SPTREMBL Acc. K7ESG6]; Peptidyl-prolyl cis-trans isomerase FKBP10 [Uniprot/S…	40.9964	28.8387
ENSG00000130635	-0.716706	NA	0.0407627	COL5A1	Fibrillar collagen NC1 domain-containing protein [Uniprot/SPTREMBL Acc. A0A024R8E5]; Fibrillar collagen NC1 domain-containing protein [Uniprot/SPTREMBL Acc. H7BY82]; Collagen alpha-1(V) chain [Uniprot/SWISSPROT Acc. P20908]	296.121	208.495
ENSG00000161203	-0.71102	NA	0.0303556	AP2M1	AP-2 complex subunit mu [Uniprot/SPTREMBL Acc. A0A087WY71]; Clat_adaptor_s domain-containing protein [Uniprot/SPTREMBL Acc. C9JGT8]; MHD domain-containing protein [Uniprot/SPTREMBL Acc. C9JJ47]; AP-2 complex subunit mu [Uniprot/SPTREMBL Acc. C9JJD3]; Clat_adaptor_s domain-containing protein [Uniprot/SPTREMBL Acc. C9JTK4]; AP-2 complex subunit mu [Uniprot/SPTREMBL Acc. E9PFW3]; MHD domain-containi…	36.5216	24.9415
ENSG00000100316	-0.708603	NA	0.0237951	RPL3	60S ribosomal protein L3 [Uniprot/SPTREMBL Acc. B5MCW2]; 60S ribosomal protein L3 [Uniprot/SPTREMBL Acc. F8WCR1]; 60S ribosomal protein L3 [Uniprot/SPTREMBL Acc. G5E9G0]; 60S ribosomal protein L3 [Uniprot/SPTREMBL Acc. H7C3M2]; 60S ribosomal protein L3 [Uniprot/SPTREMBL Acc. H7C422]; 60S ribosomal protein L3 [Uniprot/SWISSPROT Acc. P39023]	98.9601	71.577
ENSG00000008988	-0.707607	NA	0.0381807	RPS20	Ribosomal_S10 domain-containing protein [Uniprot/SPTREMBL Acc. E5RJX2]; 40S ribosomal protein S20 [Uniprot/SPTREMBL Acc. G3XAN0]; 40S ribosomal protein S20 [Uniprot/SWISSPROT Acc. P60866]	62.456	43.2442
ENSG00000153071	-0.705192	NA	0.0410495	DAB2	PID domain-containing protein [Uniprot/SPTREMBL Acc. A0A024R036]; Disabled homolog 2 [Uniprot/SWISSPROT Acc. P98082]	27.8455	19.2471
ENSG00000152583	-0.704797	NA	0.0393742	SPARCL1	SPARC-like protein 1 [Uniprot/SWISSPROT Acc. Q14515]	223.402	145.467
ENSG00000183741	-0.6989	NA	0.0340847	CBX6	Chromo domain-containing protein [Uniprot/SPTREMBL Acc. B0QXZ6]; Chromobox protein homolog 6 [Uniprot/SWISSPROT Acc. O95503]	16.7791	11.7789
ENSG00000108679	-0.695642	NA	0.0447369	LGALS3BP	Galectin-3-binding protein [Uniprot/SPTREMBL Acc. A0A0S2Z3Y1]; SRCR domain-containing protein [Uniprot/SPTREMBL Acc. K7EJD3]; SRCR domain-containing protein [Uniprot/SPTREMBL Acc. K7EJY8]; SRCR domain-containing protein [Uniprot/SPTREMBL Acc. K7EKQ5]; SRCR domain-containing protein [Uniprot/SPTREMBL Acc. K7EN99]; Galectin-3-binding protein [Uniprot/SPTREMBL Acc. K7EP36]; SRCR domain-containing pr…	50.5147	35.0242
ENSG00000183853	-0.692811	NA	0.0210101	KIRREL1	Kin of IRRE-like protein 1 [Uniprot/SPTREMBL Acc. B4DN67]; Kin of IRRE-like protein 1 [Uniprot/SPTREMBL Acc. Q5W0F9]; Kin of IRRE-like protein 1 [Uniprot/SPTREMBL Acc. Q5W0G0]; Kin of IRRE-like protein 1 [Uniprot/SWISSPROT Acc. Q96J84]	25.5823	17.8161
ENSG00000089009	-0.69063	NA	0.0387874	RPL6	60S ribosomal protein L6 [Uniprot/SPTREMBL Acc. A0A024RBK3]; 60S ribosomal protein L6 [Uniprot/SPTREMBL Acc. F8VR69]; Ribosomal_L6e_N domain-containing protein [Uniprot/SPTREMBL Acc. F8VU16]; Ribosomal_L6e_N domain-containing protein [Uniprot/SPTREMBL Acc. F8VWR1]; Ribosomal_L6e_N domain-containing protein [Uniprot/SPTREMBL Acc. F8VZ45]; Ribosomal_L6e_N domain-containing protein [Uniprot/SPTREMBL…	43.0714	30.5036
ENSG00000110651	-0.687925	NA	0.00762564	CD81	Tetraspanin [Uniprot/SPTREMBL Acc. A0A024RCB7]; Tetraspanin [Uniprot/SPTREMBL Acc. A6NMH8]; Tetraspanin [Uniprot/SPTREMBL Acc. E9PIF1]; Tetraspanin [Uniprot/SPTREMBL Acc. E9PJK1]; CD81 antigen [Uniprot/SPTREMBL Acc. E9PM31]; CD81 antigen [Uniprot/SPTREMBL Acc. E9PPF5]; CD81 antigen [Uniprot/SPTREMBL Acc. E9PQV4]; Tetraspanin [Uniprot/SPTREMBL Acc. E9PRJ8]; Tetraspanin [Uniprot/SPTREMBL Acc. H0YDJ…	27.2556	19.1347
ENSG00000274070	-0.685327	NA	0.0416718	CASTOR2	Cytosolic arginine sensor for mTORC1 subunit 2 [Uniprot/SWISSPROT Acc. A6NHX0]	11.3746	7.98785
ENSG00000125868	-0.685164	NA	0.0366358	DSTN	Actin-depolymerizing factor [Uniprot/SPTREMBL Acc. F6RFD5]; Destrin [Uniprot/SWISSPROT Acc. P60981]; Actin-depolymerizing factor [Uniprot/SPTREMBL Acc. V9HWA6]	86.4778	57.3745
ENSG00000134871	-0.684723	NA	0.0124909	COL4A2	Collagen IV NC1 domain-containing protein [Uniprot/SPTREMBL Acc. A0A024RDW8]; Collagen IV NC1 domain-containing protein [Uniprot/SPTREMBL Acc. A0A3B3IS47]; Collagen alpha-2(IV) chain [Uniprot/SWISSPROT Acc. P08572]	46.9956	35.669
ENSG00000197321	-0.675957	NA	0.0124495	SVIL	Supervillin [Uniprot/SPTREMBL Acc. A0A0J9YWY6]; Supervillin [Uniprot/SWISSPROT Acc. O95425]	32.2208	22.4056
ENSG00000174444	-0.674693	NA	0.0398346	RPL4	60S ribosomal protein L4 [Uniprot/SPTREMBL Acc. H3BM89]; 60S ribosomal protein L4 [Uniprot/SPTREMBL Acc. H3BTP7]; Ribos_L4_asso_C domain-containing protein [Uniprot/SPTREMBL Acc. H3BU31]; 60S ribosomal protein L4 [Uniprot/SWISSPROT Acc. P36578]	65.2967	46.8182
ENSG00000137831	-0.67307	NA	0.0490686	UACA	Uveal autoantigen with coiled-coil domains and ankyrin repeats [Uniprot/SPTREMBL Acc. F5H2B9]; ANK_REP_REGION domain-containing protein [Uniprot/SPTREMBL Acc. H0YMI1]; ANK_REP_REGION domain-containing protein [Uniprot/SPTREMBL Acc. H0YN48]; Uveal autoantigen with coiled-coil domains and ankyrin repeats [Uniprot/SPTREMBL Acc. H0YNH8]; Uveal autoantigen with coiled-coil domains and ankyrin repeats …	23.8764	17.1052
ENSG00000024422	-0.670749	NA	0.0340043	EHD2	EH-domain containing 2, isoform CRA_a [Uniprot/SPTREMBL Acc. A0A024R0S6]; EH domain-containing protein 2 [Uniprot/SWISSPROT Acc. Q9NZN4]	63.1468	44.0012
ENSG00000035862	-0.669172	NA	0.0206257	TIMP2	Metalloproteinase inhibitor 2 [Uniprot/SPTREMBL Acc. A0A140VK57]; Metalloproteinase inhibitor 2 [Uniprot/SPTREMBL Acc. B4DFW2]; Metalloproteinase inhibitor 2 [Uniprot/SPTREMBL Acc. K7EIX4]; Metalloproteinase inhibitor 2 [Uniprot/SWISSPROT Acc. P16035]	129.785	91.9784
ENSG00000126247	-0.662219	NA	0.0327459	CAPNS1	Calcium-activated neutral proteinase small subunit [Uniprot/SPTREMBL Acc. A0A075B7C0]; Calcium-activated neutral proteinase small subunit [Uniprot/SPTREMBL Acc. A0A0C4DGQ5]; Calcium-activated neutral proteinase small subunit [Uniprot/SPTREMBL Acc. K7EIV0]; Calcium-activated neutral proteinase small subunit [Uniprot/SPTREMBL Acc. K7EKD8]; Calcium-activated neutral proteinase small subunit [Uniprot…	40.0316	28.4677
ENSG00000034510	-0.659118	NA	0.0258122	TMSB10	Thymosin beta-10 [Uniprot/SWISSPROT Acc. P63313]	734.099	539.064
ENSG00000130749	-0.653396	NA	0.0442735	ZC3H4	Zinc finger CCCH domain-containing protein 4 [Uniprot/SPTREMBL Acc. M0QY97]; Zinc finger CCCH domain-containing protein 4 [Uniprot/SWISSPROT Acc. Q9UPT8]	13.5859	9.76964
ENSG00000130175	-0.653239	NA	0.0369743	PRKCSH	PRKCSH_1 domain-containing protein [Uniprot/SPTREMBL Acc. A0A0C4DGP4]; PRKCSH-like domain-containing protein [Uniprot/SPTREMBL Acc. K7EIP3]; PRKCSH-like domain-containing protein [Uniprot/SPTREMBL Acc. K7EJ70]; PRKCSH-like domain-containing protein [Uniprot/SPTREMBL Acc. K7EKX1]; PRKCSH-like domain-containing protein [Uniprot/SPTREMBL Acc. K7EL27]; Glucosidase 2 subunit beta [Uniprot/SPTREMBL Acc…	22.7403	16.0623
ENSG00000158195	-0.65001	NA	0.0211743	WASF2	Wiskott-Aldrich syndrome protein family member 2 [Uniprot/SWISSPROT Acc. Q9Y6W5]	35.495	25.1427
ENSG00000135862	-0.642065	NA	0.0235151	LAMC1	Laminin subunit gamma-1 [Uniprot/SWISSPROT Acc. P11047]	52.7364	37.6644
ENSG00000114353	-0.64205	NA	0.0324906	GNAI2	Guanine nucleotide-binding protein G(i) subunit alpha-2 [Uniprot/SPTREMBL Acc. F8WE78]; Guanine nucleotide-binding protein G(i) subunit alpha-2 [Uniprot/SWISSPROT Acc. P04899]	36.3751	26.6313
ENSG00000011028	-0.639938	NA	0.00736223	MRC2	C-type mannose receptor 2 [Uniprot/SPTREMBL Acc. E7EME3]; C-type mannose receptor 2 [Uniprot/SWISSPROT Acc. Q9UBG0]	53.4274	38.7095
ENSG00000105329	-0.635047	NA	0.0359881	TGFB1	Transforming growth factor beta [Uniprot/SPTREMBL Acc. A0A499FJK2]; TGF_BETA_2 domain-containing protein [Uniprot/SPTREMBL Acc. M0R2S0]	38.6249	28.0944
ENSG00000143337	-0.634436	NA	0.0465085	TOR1AIP1	Torsin-1A-interacting protein 1 [Uniprot/SPTREMBL Acc. A0A0A0MSK5]; Torsin-1A-interacting protein 1 [Uniprot/SPTREMBL Acc. H0Y4R4]; Torsin-1A-interacting protein 1 [Uniprot/SPTREMBL Acc. H0YD16]; Torsin-1A-interacting protein 1 [Uniprot/SPTREMBL Acc. H0YDU3]; Torsin-1A-interacting protein 1 [Uniprot/SPTREMBL Acc. J3KN66]; Torsin-1A-interacting protein 1 [Uniprot/SWISSPROT Acc. Q5JTV8]	11.9729	8.50712
ENSG00000134250	-0.633132	NA	0.0181467	NOTCH2	Neurogenic locus notch homolog protein 2 [Uniprot/SPTREMBL Acc. A0A494C1F1]; Neurogenic locus notch homolog protein 2 [Uniprot/SPTREMBL Acc. A0A494C1U9]; Neurogenic locus notch homolog protein 2 [Uniprot/SPTREMBL Acc. D2WEZ3]; Neurogenic locus notch homolog protein 2 [Uniprot/SWISSPROT Acc. Q04721]; Neurogenic locus notch homolog protein 2 [Uniprot/SPTREMBL Acc. R4GN02]	20.7519	15.1411
ENSG00000185896	-0.625239	NA	0.0366228	LAMP1	Lysosomal-associated membrane protein 1, isoform CRA_a [Uniprot/SPTREMBL Acc. A0A024RDY3]; Lysosome-associated membrane glycoprotein 1 [Uniprot/SWISSPROT Acc. P11279]	34.2259	24.7951
ENSG00000168056	-0.624144	NA	0.0374573	LTBP3	Latent-transforming growth factor beta-binding protein 3 [Uniprot/SPTREMBL Acc. E9PJR2]; Latent-transforming growth factor beta-binding protein 3 [Uniprot/SPTREMBL Acc. E9PKW1]; Latent-transforming growth factor beta-binding protein 3 [Uniprot/SPTREMBL Acc. E9PPT7]; Latent-transforming growth factor beta-binding protein 3 [Uniprot/SPTREMBL Acc. E9PQR0]; Latent-transforming growth factor beta-bind…	28.3377	21.2147
ENSG00000082641	-0.617567	NA	0.032671	NFE2L1	Endoplasmic reticulum membrane sensor NFE2L1 [Uniprot/SPTREMBL Acc. B4DYE1]; Endoplasmic reticulum membrane sensor NFE2L1 [Uniprot/SPTREMBL Acc. F5H1B7]; Endoplasmic reticulum membrane sensor NFE2L1 [Uniprot/SPTREMBL Acc. J3KRF3]; Endoplasmic reticulum membrane sensor NFE2L1 [Uniprot/SPTREMBL Acc. J3QKY3]; Endoplasmic reticulum membrane sensor NFE2L1 [Uniprot/SPTREMBL Acc. J3QLQ1]; Endoplasmic re…	39.5199	28.3752
ENSG00000145391	-0.595174	NA	0.0244273	SETD7	Histone-lysine N-methyltransferase SETD7 [Uniprot/SPTREMBL Acc. D6RJA0]; Histone-lysine N-methyltransferase SETD7 [Uniprot/SWISSPROT Acc. Q8WTS6]	16.1358	11.8823
ENSG00000197756	-0.595012	NA	0.0376427	RPL37A	60S ribosomal protein L37a [Uniprot/SPTREMBL Acc. C9J4Z3]; 60S ribosomal protein L37a [Uniprot/SPTREMBL Acc. E9PEL3]; 60S ribosomal protein L37a [Uniprot/SPTREMBL Acc. G5E9R3]; 60S ribosomal protein L37a [Uniprot/SPTREMBL Acc. M0R0A1]; 60S ribosomal protein L37a [Uniprot/SPTREMBL Acc. M0R2L6]; 60S ribosomal protein L37a [Uniprot/SWISSPROT Acc. P61513]; 60S ribosomal protein L37a [Uniprot/SPTREMBL…	24.7751	18.4696
ENSG00000158747	-0.591455	NA	0.0339869	NBL1	Neuroblastoma suppressor of tumorigenicity 1 [Uniprot/SPTREMBL Acc. A0A087WTY6]; DAN domain-containing protein [Uniprot/SPTREMBL Acc. A3KFI1]; DAN domain-containing protein [Uniprot/SPTREMBL Acc. A3KFI2]; DAN domain-containing protein [Uniprot/SPTREMBL Acc. A3KFI3]; DAN domain-containing protein [Uniprot/SPTREMBL Acc. A3KFI4]; CTCK domain-containing protein [Uniprot/SPTREMBL Acc. A3KFI5]; CTCK do…	93.31	70.4383
ENSG00000103994	-0.583018	NA	0.0128314	ZNF106	WD_REPEATS_REGION domain-containing protein [Uniprot/SPTREMBL Acc. A0A0C4DGM5]; C2H2-type domain-containing protein [Uniprot/SPTREMBL Acc. H3BNJ4]; Zinc finger protein 106 [Uniprot/SPTREMBL Acc. H3BNX5]; WD_REPEATS_REGION domain-containing protein [Uniprot/SPTREMBL Acc. H3BRD4]; WD_REPEATS_REGION domain-containing protein [Uniprot/SPTREMBL Acc. H3BS99]; WD_REPEATS_REGION domain-containing protein…	24.589	18.295
ENSG00000084234	-0.582714	NA	0.0345677	APLP2	BPTI/Kunitz inhibitor domain-containing protein [Uniprot/SPTREMBL Acc. A0A140VJE9]; A4_EXTRA domain-containing protein [Uniprot/SPTREMBL Acc. E9PK76]; A4_EXTRA domain-containing protein [Uniprot/SPTREMBL Acc. E9PQS3]; A4_EXTRA domain-containing protein [Uniprot/SPTREMBL Acc. E9PSC7]; Amyloid-like protein 2 [Uniprot/SWISSPROT Acc. Q06481]	71.2064	52.0527
ENSG00000100345	-0.580384	NA	0.0381953	MYH9	Myosin, heavy polypeptide 9, non-muscle, isoform CRA_a [Uniprot/SPTREMBL Acc. A0A024R1N1]; Myosin-9 [Uniprot/SPTREMBL Acc. B1AH99]; Myosin-9 [Uniprot/SWISSPROT Acc. P35579]; MYH9 protein [Uniprot/SPTREMBL Acc. Q5BKV1]	255.124	195.768
ENSG00000077942	-0.572279	NA	0.0316183	FBLN1	Fibulin-1 [Uniprot/SPTREMBL Acc. B1AHL2]; Fibulin-1 [Uniprot/SPTREMBL Acc. B1AHM7]; Fibulin-1 [Uniprot/SPTREMBL Acc. B1AHM8]; Fibulin-1 [Uniprot/SPTREMBL Acc. B1AHM9]; Fibulin-1 [Uniprot/SPTREMBL Acc. B1AHN3]; Anaphylatoxin-like domain-containing protein [Uniprot/SPTREMBL Acc. H7C1M6]; Fibulin-1 [Uniprot/SWISSPROT Acc. P23142]	83.8759	63.0099
ENSG00000182095	-0.570884	NA	0.0178277	TNRC18	BAH domain-containing protein [Uniprot/SPTREMBL Acc. H9KVB4]; Trinucleotide repeat-containing gene 18 protein [Uniprot/SWISSPROT Acc. O15417]	26.211	20.17
ENSG00000072840	-0.555548	NA	0.0375279	EVC	Ellis-van Creveld syndrome protein [Uniprot/SPTREMBL Acc. E9PCN4]; Ellis-van Creveld syndrome protein [Uniprot/SWISSPROT Acc. P57679]	29.8817	22.9024
ENSG00000090863	-0.539549	NA	0.035157	GLG1	Golgi apparatus protein 1 [Uniprot/SPTREMBL Acc. H3BM42]; Golgi apparatus protein 1 [Uniprot/SPTREMBL Acc. H3BQT1]; Golgi apparatus protein 1 [Uniprot/SPTREMBL Acc. H3BQU9]; Golgi apparatus protein 1 [Uniprot/SPTREMBL Acc. H3BRD8]; Golgi apparatus protein 1 [Uniprot/SWISSPROT Acc. Q92896]	23.9255	18.3406
ENSG00000147140	-0.53628	NA	0.0392438	NONO	Non-POU domain containing octamer-binding isoform 1 [Uniprot/SPTREMBL Acc. A0A0S2Z4Z9]; Non-POU domain-containing octamer-binding protein [Uniprot/SPTREMBL Acc. C9IZL7]; RRM domain-containing protein [Uniprot/SPTREMBL Acc. C9J4X2]; RRM domain-containing protein [Uniprot/SPTREMBL Acc. C9JYS8]; RRM domain-containing protein [Uniprot/SPTREMBL Acc. H7C367]; Non-POU domain-containing octamer-binding p…	33.9387	26.352
ENSG00000100154	-0.532333	NA	0.0405865	TTC28	Tetratricopeptide repeat protein 28 [Uniprot/SWISSPROT Acc. Q96AY4]	10.1698	7.87969
ENSG00000148180	-0.530176	NA	0.0354351	GSN	Actin-depolymerizing factor [Uniprot/SPTREMBL Acc. A0A0A0MS51]; Actin-depolymerizing factor [Uniprot/SPTREMBL Acc. A0A0A0MT01]; Actin-depolymerizing factor [Uniprot/SPTREMBL Acc. A0A0U1RQL8]; Actin-depolymerizing factor [Uniprot/SPTREMBL Acc. A0A384MEF1]; Gelsolin [Uniprot/SWISSPROT Acc. P06396]; Actin-depolymerizing factor [Uniprot/SPTREMBL Acc. Q5T0H8]; Actin-depolymerizing factor [Uniprot/SPTR…	37.2552	28.6819
ENSG00000170581	-0.515777	NA	0.0243523	STAT2	STAT_int domain-containing protein [Uniprot/SPTREMBL Acc. A0A494C0B5]; Signal transducer and activator of transcription [Uniprot/SPTREMBL Acc. A0A494C164]; STAT_int domain-containing protein [Uniprot/SPTREMBL Acc. A0A494C1L3]; STAT_int domain-containing protein [Uniprot/SPTREMBL Acc. B4DHE0]; STAT_int domain-containing protein [Uniprot/SPTREMBL Acc. B4DLC8]; STAT_int domain-containing protein [Un…	27.1946	21.4204
ENSG00000166441	-0.504522	NA	0.0495239	RPL27A	60S ribosomal protein L27a [Uniprot/SPTREMBL Acc. E9PJD9]; Ribosomal_L18e/L15P domain-containing protein [Uniprot/SPTREMBL Acc. E9PLL6]; 60S ribosomal protein L27a [Uniprot/SPTREMBL Acc. E9PLX7]; 60S ribosomal protein L27a [Uniprot/SPTREMBL Acc. H0YF34]; 60S ribosomal protein L27a [Uniprot/SWISSPROT Acc. P46776]	22.6342	17.9575
ENSG00000144028	-0.502854	NA	0.040111	SNRNP200	U5 small nuclear ribonucleoprotein 200 kDa helicase [Uniprot/SPTREMBL Acc. A0A494C1A5]; U5 small nuclear ribonucleoprotein 200 kDa helicase [Uniprot/SWISSPROT Acc. O75643]	20.443	16.0455
ENSG00000111676	-0.499935	NA	0.044771	ATN1	Atrophin-1 [Uniprot/SWISSPROT Acc. P54259]	51.3613	41.7516
ENSG00000169554	-0.494891	NA	0.018758	ZEB2	Zinc finger E-box-binding homeobox 2 [Uniprot/SPTREMBL Acc. A0A1B0GV02]; Zinc finger E-box-binding homeobox 2 [Uniprot/SPTREMBL Acc. A0A1B0GVV8]; Zinc finger E-box-binding homeobox 2 [Uniprot/SPTREMBL Acc. A0A1B0GW50]; Zinc finger E-box-binding homeobox 2 [Uniprot/SPTREMBL Acc. A0A1B0GWI0]; Zinc finger E-box-binding homeobox 2 [Uniprot/SPTREMBL Acc. A0JP08]; Zinc finger E-box-binding homeobox 2 […	19.3248	15.4885
ENSG00000087365	-0.485488	NA	0.0469747	SF3B2	SAP domain-containing protein [Uniprot/SPTREMBL Acc. E9PPJ0]; PSP domain-containing protein [Uniprot/SPTREMBL Acc. H0YEX5]; Splicing factor 3B subunit 2 [Uniprot/SWISSPROT Acc. Q13435]	17.7915	14.0976
ENSG00000087274	-0.479061	NA	0.0233786	ADD1	Aldolase_II domain-containing protein [Uniprot/SPTREMBL Acc. A0A0A0MSR2]; Alpha-adducin [Uniprot/SPTREMBL Acc. D6RAH3]; Aldolase_II domain-containing protein [Uniprot/SPTREMBL Acc. D6RF25]; Alpha-adducin [Uniprot/SPTREMBL Acc. D6RJE2]; Aldolase_II domain-containing protein [Uniprot/SPTREMBL Acc. E7ENY0]; Aldolase_II domain-containing protein [Uniprot/SPTREMBL Acc. E7EV99]; Aldolase_II domain-cont…	22.2741	17.8769
ENSG00000087460	-0.471695	NA	0.0188244	GNAS	Guanine nucleotide-binding protein G(s) subunit alpha isoforms short [Uniprot/SPTREMBL Acc. A0A0A0MR13]; GNAS complex locus isoform 1 [Uniprot/SPTREMBL Acc. A0A0S2Z3H8]; GNAS complex locus isoform 2 [Uniprot/SPTREMBL Acc. A0A0S2Z3S5]; Guanine nucleotide-binding protein G(s) subunit alpha isoforms short [Uniprot/SPTREMBL Acc. A0A590UJ22]; Guanine nucleotide-binding protein G(s) subunit alpha isofo…	24.3307	19.7777
ENSG00000026025	-0.465076	NA	0.0495098	VIM	Vimentin [Uniprot/SPTREMBL Acc. A0A1B0GTT5]; Vimentin [Uniprot/SPTREMBL Acc. A0A1B0GVG8]; Vimentin [Uniprot/SPTREMBL Acc. B0YJC4]; IF rod domain-containing protein [Uniprot/SPTREMBL Acc. B0YJC5]; Vimentin [Uniprot/SWISSPROT Acc. P08670]; Vimentin [Uniprot/SPTREMBL Acc. V9HWE1]	101.173	81.5874
ENSG00000142599	-0.460367	NA	0.0417842	RERE	GATA-type domain-containing protein [Uniprot/SPTREMBL Acc. A0A075B770]; Arginine-glutamic acid dipeptide repeats protein [Uniprot/SPTREMBL Acc. A0A590UJ84]; Arginine-glutamic acid dipeptide repeats protein [Uniprot/SPTREMBL Acc. A0A590UK57]; Arginine-glutamic acid dipeptide (RE) repeats, isoform CRA_b [Uniprot/SPTREMBL Acc. B1AKN3]; Arginine-glutamic acid dipeptide repeats protein [Uniprot/SPTREM…	16.3122	13.4016
ENSG00000105323	-0.459562	NA	0.0475631	HNRNPUL1	B30.2/SPRY domain-containing protein [Uniprot/SPTREMBL Acc. A0A024R0J9]; SAP domain-containing protein [Uniprot/SPTREMBL Acc. A0A087X1I2]; B30.2/SPRY domain-containing protein [Uniprot/SPTREMBL Acc. A0A0A0MRA5]; B30.2/SPRY domain-containing protein [Uniprot/SPTREMBL Acc. B7Z4B8]; Heterogeneous nuclear ribonucleoprotein U-like protein 1 [Uniprot/SPTREMBL Acc. M0QYI8]; Heterogeneous nuclear ribonuc…	26.5752	21.6094
ENSG00000130723	-0.43764	NA	0.0400222	PRRC2B	Protein PRRC2B [Uniprot/SWISSPROT Acc. Q5JSZ5]	24.8949	20.9931
ENSG00000197694	-0.430355	NA	0.0439536	SPTAN1	Spectrin alpha chain, non-erythrocytic 1 [Uniprot/SPTREMBL Acc. A0A0D9SF54]; Spectrin alpha chain, non-erythrocytic 1 [Uniprot/SPTREMBL Acc. A0A0D9SFH4]; Spectrin alpha chain, non-erythrocytic 1 [Uniprot/SPTREMBL Acc. A0A0D9SGF6]; Epididymis secretory sperm binding protein [Uniprot/SPTREMBL Acc. A0A384P5S9]; Spectrin alpha chain, non-erythrocytic 1 [Uniprot/SWISSPROT Acc. Q13813]	32.0231	27.1093
ENSG00000080503	-0.400149	NA	0.0355176	SMARCA2	Bromo domain-containing protein [Uniprot/SPTREMBL Acc. A0A0A0MSS5]; QLQ domain-containing protein [Uniprot/SPTREMBL Acc. A0A0A0MT03]; Helicase ATP-binding domain-containing protein [Uniprot/SPTREMBL Acc. A0A0U1RQE1]; Probable global transcription activator SNF2L2 [Uniprot/SPTREMBL Acc. A0A0U1RQS1]; Bromo domain-containing protein [Uniprot/SPTREMBL Acc. A0A0U1RQU0]; Bromo domain-containing protein…	13.2435	11.2127
