# Supplementary material for: RNA Sequencing of Epithelial Cell/Fibroblastic Foci Sandwich in Idiopathic Pulmonary Fibrosis: New Insights on the Signaling Pathway
Source: Int J Mol Sci. 2022 Mar 19;23(6):3323. doi: 10.3390/ijms23063323 (PMC8954546; doi:10.3390/ijms23063323)
Supplement: Supplementary file 1 [file ijms-23-03323-s001.zip › Table S1 - enrichment.all UP.tsv]

#category	term ID	term description	observed gene count	background gene count	strength	false discovery rate	matching proteins in your network (IDs)	matching proteins in your network (labels)
GO Process	GO:0070268	Cornification	7	113	1.74	7.51e-07	9606.ENSP00000252242,9606.ENSP00000308452,9606.ENSP00000353608,9606.ENSP00000355124,9606.ENSP00000369129,9606.ENSP00000369317,9606.ENSP00000449404	KRT5,KRT17,DSC3,KRT19,DSP,KRT6A,KRT8
GO Process	GO:0043588	Skin development	8	382	1.27	3.95e-05	9606.ENSP00000252242,9606.ENSP00000308452,9606.ENSP00000317272,9606.ENSP00000353608,9606.ENSP00000355124,9606.ENSP00000369129,9606.ENSP00000369317,9606.ENSP00000449404	KRT5,KRT17,MET,DSC3,KRT19,DSP,KRT6A,KRT8
GO Process	GO:0008544	Epidermis development	8	419	1.23	5.12e-05	9606.ENSP00000252242,9606.ENSP00000264144,9606.ENSP00000308452,9606.ENSP00000353608,9606.ENSP00000355124,9606.ENSP00000369129,9606.ENSP00000369317,9606.ENSP00000449404	KRT5,LAMC2,KRT17,DSC3,KRT19,DSP,KRT6A,KRT8
GO Process	GO:0008219	Cell death	10	1091	0.91	0.00026	9606.ENSP00000199764,9606.ENSP00000222553,9606.ENSP00000252242,9606.ENSP00000266671,9606.ENSP00000308452,9606.ENSP00000353608,9606.ENSP00000355124,9606.ENSP00000369129,9606.ENSP00000369317,9606.ENSP00000449404	CEACAM6,NAMPT,KRT5,PHLDA1,KRT17,DSC3,KRT19,DSP,KRT6A,KRT8
GO Process	GO:0030855	Epithelial cell differentiation	8	673	1.02	0.00093	9606.ENSP00000252242,9606.ENSP00000308452,9606.ENSP00000317272,9606.ENSP00000353608,9606.ENSP00000355124,9606.ENSP00000369129,9606.ENSP00000369317,9606.ENSP00000449404	KRT5,KRT17,MET,DSC3,KRT19,DSP,KRT6A,KRT8
GO Process	GO:0012501	Programmed cell death	9	1054	0.88	0.0020	9606.ENSP00000199764,9606.ENSP00000252242,9606.ENSP00000266671,9606.ENSP00000308452,9606.ENSP00000353608,9606.ENSP00000355124,9606.ENSP00000369129,9606.ENSP00000369317,9606.ENSP00000449404	CEACAM6,KRT5,PHLDA1,KRT17,DSC3,KRT19,DSP,KRT6A,KRT8
GO Process	GO:0009888	Tissue development	10	1760	0.7	0.0145	9606.ENSP00000252242,9606.ENSP00000260302,9606.ENSP00000264144,9606.ENSP00000308452,9606.ENSP00000317272,9606.ENSP00000353608,9606.ENSP00000355124,9606.ENSP00000369129,9606.ENSP00000369317,9606.ENSP00000449404	KRT5,MMP13,LAMC2,KRT17,MET,DSC3,KRT19,DSP,KRT6A,KRT8
GO Function	GO:0005200	Structural constituent of cytoskeleton	4	104	1.53	0.0309	9606.ENSP00000252242,9606.ENSP00000355124,9606.ENSP00000369129,9606.ENSP00000369317	KRT5,KRT19,DSP,KRT6A
GO Component	GO:0005576	Extracellular region	18	4166	0.58	6.08e-06	9606.ENSP00000014914,9606.ENSP00000199764,9606.ENSP00000222553,9606.ENSP00000223095,9606.ENSP00000252242,9606.ENSP00000253354,9606.ENSP00000260302,9606.ENSP00000264144,9606.ENSP00000292641,9606.ENSP00000317272,9606.ENSP00000348888,9606.ENSP00000353608,9606.ENSP00000355124,9606.ENSP00000369129,9606.ENSP00000369317,9606.ENSP00000436812,9606.ENSP00000449404,9606.ENSP00000485659	GPRC5A,CEACAM6,NAMPT,SERPINE1,KRT5,BPIFB1,MMP13,LAMC2,SCGB3A1,MET,PIGR,DSC3,KRT19,DSP,KRT6A,MUC5B,KRT8,MUC5AC
GO Component	GO:0005615	Extracellular space	16	3195	0.65	8.89e-06	9606.ENSP00000014914,9606.ENSP00000199764,9606.ENSP00000222553,9606.ENSP00000223095,9606.ENSP00000252242,9606.ENSP00000253354,9606.ENSP00000260302,9606.ENSP00000264144,9606.ENSP00000292641,9606.ENSP00000348888,9606.ENSP00000355124,9606.ENSP00000369129,9606.ENSP00000369317,9606.ENSP00000436812,9606.ENSP00000449404,9606.ENSP00000485659	GPRC5A,CEACAM6,NAMPT,SERPINE1,KRT5,BPIFB1,MMP13,LAMC2,SCGB3A1,PIGR,KRT19,DSP,KRT6A,MUC5B,KRT8,MUC5AC
GO Component	GO:0005882	Intermediate filament	6	199	1.43	4.09e-05	9606.ENSP00000252242,9606.ENSP00000308452,9606.ENSP00000355124,9606.ENSP00000369129,9606.ENSP00000369317,9606.ENSP00000449404	KRT5,KRT17,KRT19,DSP,KRT6A,KRT8
GO Component	GO:0070062	Extracellular exosome	13	2099	0.74	4.09e-05	9606.ENSP00000014914,9606.ENSP00000222553,9606.ENSP00000223095,9606.ENSP00000252242,9606.ENSP00000253354,9606.ENSP00000292641,9606.ENSP00000348888,9606.ENSP00000355124,9606.ENSP00000369129,9606.ENSP00000369317,9606.ENSP00000436812,9606.ENSP00000449404,9606.ENSP00000485659	GPRC5A,NAMPT,SERPINE1,KRT5,BPIFB1,SCGB3A1,PIGR,KRT19,DSP,KRT6A,MUC5B,KRT8,MUC5AC
GO Component	GO:0031982	Vesicle	15	3879	0.54	0.00037	9606.ENSP00000014914,9606.ENSP00000199764,9606.ENSP00000222553,9606.ENSP00000223095,9606.ENSP00000252242,9606.ENSP00000253354,9606.ENSP00000266671,9606.ENSP00000292641,9606.ENSP00000348888,9606.ENSP00000355124,9606.ENSP00000369129,9606.ENSP00000369317,9606.ENSP00000436812,9606.ENSP00000449404,9606.ENSP00000485659	GPRC5A,CEACAM6,NAMPT,SERPINE1,KRT5,BPIFB1,PHLDA1,SCGB3A1,PIGR,KRT19,DSP,KRT6A,MUC5B,KRT8,MUC5AC
GO Component	GO:0071944	Cell periphery	16	5432	0.42	0.0042	9606.ENSP00000014914,9606.ENSP00000199764,9606.ENSP00000222553,9606.ENSP00000223095,9606.ENSP00000252242,9606.ENSP00000262291,9606.ENSP00000264144,9606.ENSP00000308452,9606.ENSP00000317272,9606.ENSP00000348888,9606.ENSP00000353608,9606.ENSP00000355124,9606.ENSP00000369129,9606.ENSP00000436812,9606.ENSP00000449404,9606.ENSP00000485659	GPRC5A,CEACAM6,NAMPT,SERPINE1,KRT5,VMP1,LAMC2,KRT17,MET,PIGR,DSC3,KRT19,DSP,MUC5B,KRT8,MUC5AC
GO Component	GO:0045095	Keratin filament	3	92	1.46	0.0356	9606.ENSP00000252242,9606.ENSP00000369317,9606.ENSP00000449404	KRT5,KRT6A,KRT8
Reactome	HSA-6809371	Formation of the cornified envelope	7	127	1.69	1.63e-06	9606.ENSP00000252242,9606.ENSP00000308452,9606.ENSP00000353608,9606.ENSP00000355124,9606.ENSP00000369129,9606.ENSP00000369317,9606.ENSP00000449404	KRT5,KRT17,DSC3,KRT19,DSP,KRT6A,KRT8
Reactome	HSA-1368108	BMAL1:CLOCK,NPAS2 activates circadian gene expression	3	27	1.99	0.0284	9606.ENSP00000222553,9606.ENSP00000223095,9606.ENSP00000256495	NAMPT,SERPINE1,BHLHE40
DISEASES	DOID:0050687	Cell type cancer	8	406	1.24	4.01e-05	9606.ENSP00000252242,9606.ENSP00000253354,9606.ENSP00000266671,9606.ENSP00000308452,9606.ENSP00000317272,9606.ENSP00000355124,9606.ENSP00000449404,9606.ENSP00000485659	KRT5,BPIFB1,PHLDA1,KRT17,MET,KRT19,KRT8,MUC5AC
DISEASES	DOID:305	Carcinoma	7	275	1.35	4.01e-05	9606.ENSP00000252242,9606.ENSP00000266671,9606.ENSP00000308452,9606.ENSP00000317272,9606.ENSP00000355124,9606.ENSP00000449404,9606.ENSP00000485659	KRT5,PHLDA1,KRT17,MET,KRT19,KRT8,MUC5AC
DISEASES	DOID:162	Cancer	9	895	0.95	0.00038	9606.ENSP00000199764,9606.ENSP00000252242,9606.ENSP00000253354,9606.ENSP00000266671,9606.ENSP00000308452,9606.ENSP00000317272,9606.ENSP00000355124,9606.ENSP00000449404,9606.ENSP00000485659	CEACAM6,KRT5,BPIFB1,PHLDA1,KRT17,MET,KRT19,KRT8,MUC5AC
DISEASES	DOID:161	Keratosis	4	58	1.79	0.00070	9606.ENSP00000252242,9606.ENSP00000308452,9606.ENSP00000369129,9606.ENSP00000369317	KRT5,KRT17,DSP,KRT6A
DISEASES	DOID:3119	Gastrointestinal system cancer	5	150	1.47	0.00070	9606.ENSP00000252242,9606.ENSP00000317272,9606.ENSP00000355124,9606.ENSP00000449404,9606.ENSP00000485659	KRT5,MET,KRT19,KRT8,MUC5AC
DISEASES	DOID:37	Skin disease	7	481	1.11	0.00070	9606.ENSP00000252242,9606.ENSP00000264144,9606.ENSP00000266671,9606.ENSP00000308452,9606.ENSP00000353608,9606.ENSP00000369129,9606.ENSP00000369317	KRT5,LAMC2,PHLDA1,KRT17,DSC3,DSP,KRT6A
DISEASES	DOID:2513	Basal cell carcinoma	3	20	2.13	0.0010	9606.ENSP00000252242,9606.ENSP00000266671,9606.ENSP00000308452	KRT5,PHLDA1,KRT17
DISEASES	DOID:2730	Epidermolysis bullosa	3	20	2.13	0.0010	9606.ENSP00000252242,9606.ENSP00000264144,9606.ENSP00000369129	KRT5,LAMC2,DSP
DISEASES	DOID:0050686	Organ system cancer	7	677	0.96	0.0024	9606.ENSP00000252242,9606.ENSP00000266671,9606.ENSP00000308452,9606.ENSP00000317272,9606.ENSP00000355124,9606.ENSP00000449404,9606.ENSP00000485659	KRT5,PHLDA1,KRT17,MET,KRT19,KRT8,MUC5AC
DISEASES	DOID:0111556	Steatocystoma multiplex	2	2	2.95	0.0024	9606.ENSP00000308452,9606.ENSP00000369317	KRT17,KRT6A
DISEASES	DOID:3390	Palmoplantar keratosis	3	46	1.76	0.0064	9606.ENSP00000308452,9606.ENSP00000369129,9606.ENSP00000369317	KRT17,DSP,KRT6A
DISEASES	DOID:0050449	Pachyonychia congenita	2	5	2.55	0.0067	9606.ENSP00000308452,9606.ENSP00000369317	KRT17,KRT6A
DISEASES	DOID:6498	Seborrheic keratosis	2	6	2.47	0.0077	9606.ENSP00000252242,9606.ENSP00000308452	KRT5,KRT17
DISEASES	DOID:4	Disease	16	5921	0.38	0.0105	9606.ENSP00000199764,9606.ENSP00000223095,9606.ENSP00000252242,9606.ENSP00000253354,9606.ENSP00000260302,9606.ENSP00000264144,9606.ENSP00000266671,9606.ENSP00000308452,9606.ENSP00000317272,9606.ENSP00000353608,9606.ENSP00000355124,9606.ENSP00000369129,9606.ENSP00000369317,9606.ENSP00000436812,9606.ENSP00000449404,9606.ENSP00000485659	CEACAM6,SERPINE1,KRT5,BPIFB1,MMP13,LAMC2,PHLDA1,KRT17,MET,DSC3,KRT19,DSP,KRT6A,MUC5B,KRT8,MUC5AC
DISEASES	DOID:7	Disease of anatomical entity	14	4452	0.45	0.0105	9606.ENSP00000223095,9606.ENSP00000252242,9606.ENSP00000260302,9606.ENSP00000264144,9606.ENSP00000266671,9606.ENSP00000308452,9606.ENSP00000317272,9606.ENSP00000353608,9606.ENSP00000355124,9606.ENSP00000369129,9606.ENSP00000369317,9606.ENSP00000436812,9606.ENSP00000449404,9606.ENSP00000485659	SERPINE1,KRT5,MMP13,LAMC2,PHLDA1,KRT17,MET,DSC3,KRT19,DSP,KRT6A,MUC5B,KRT8,MUC5AC
DISEASES	DOID:0050428	Nonepidermolytic palmoplantar keratoderma	2	9	2.3	0.0120	9606.ENSP00000369129,9606.ENSP00000369317	DSP,KRT6A
DISEASES	DOID:0050161	Lower respiratory tract disease	4	206	1.24	0.0136	9606.ENSP00000317272,9606.ENSP00000369129,9606.ENSP00000436812,9606.ENSP00000485659	MET,DSP,MUC5B,MUC5AC
DISEASES	DOID:9741	Biliary tract disease	3	75	1.55	0.0143	9606.ENSP00000317272,9606.ENSP00000355124,9606.ENSP00000485659	MET,KRT19,MUC5AC
DISEASES	DOID:0060085	Organ system benign neoplasm	4	215	1.22	0.0148	9606.ENSP00000252242,9606.ENSP00000308452,9606.ENSP00000355124,9606.ENSP00000485659	KRT5,KRT17,KRT19,MUC5AC
DISEASES	DOID:2615	Papilloma	2	15	2.07	0.0236	9606.ENSP00000252242,9606.ENSP00000485659	KRT5,MUC5AC
DISEASES	DOID:299	Adenocarcinoma	3	108	1.39	0.0334	9606.ENSP00000317272,9606.ENSP00000355124,9606.ENSP00000485659	MET,KRT19,MUC5AC
DISEASES	DOID:0050156	Idiopathic pulmonary fibrosis	2	23	1.89	0.0457	9606.ENSP00000369129,9606.ENSP00000436812	DSP,MUC5B
TISSUES	BTO:0000419	Respiratory epithelium	5	41	2.04	4.33e-06	9606.ENSP00000252242,9606.ENSP00000253354,9606.ENSP00000355124,9606.ENSP00000436812,9606.ENSP00000485659	KRT5,BPIFB1,KRT19,MUC5B,MUC5AC
TISSUES	BTO:0000634	Integument	14	1970	0.8	4.33e-06	9606.ENSP00000222553,9606.ENSP00000223095,9606.ENSP00000252242,9606.ENSP00000253354,9606.ENSP00000256495,9606.ENSP00000264144,9606.ENSP00000308452,9606.ENSP00000353608,9606.ENSP00000355124,9606.ENSP00000369129,9606.ENSP00000369317,9606.ENSP00000436812,9606.ENSP00000449404,9606.ENSP00000485659	NAMPT,SERPINE1,KRT5,BPIFB1,BHLHE40,LAMC2,KRT17,DSC3,KRT19,DSP,KRT6A,MUC5B,KRT8,MUC5AC
TISSUES	BTO:0001253	Skin	11	1069	0.96	4.33e-06	9606.ENSP00000222553,9606.ENSP00000223095,9606.ENSP00000252242,9606.ENSP00000256495,9606.ENSP00000264144,9606.ENSP00000308452,9606.ENSP00000353608,9606.ENSP00000355124,9606.ENSP00000369129,9606.ENSP00000369317,9606.ENSP00000449404	NAMPT,SERPINE1,KRT5,BHLHE40,LAMC2,KRT17,DSC3,KRT19,DSP,KRT6A,KRT8
TISSUES	BTO:0000414	Epithelial cell	4	28	2.1	2.50e-05	9606.ENSP00000252242,9606.ENSP00000355124,9606.ENSP00000436812,9606.ENSP00000485659	KRT5,KRT19,MUC5B,MUC5AC
TISSUES	BTO:0000763	Lung	10	1162	0.88	9.34e-05	9606.ENSP00000014914,9606.ENSP00000222553,9606.ENSP00000223095,9606.ENSP00000252242,9606.ENSP00000253354,9606.ENSP00000355124,9606.ENSP00000369129,9606.ENSP00000436812,9606.ENSP00000449404,9606.ENSP00000485659	GPRC5A,NAMPT,SERPINE1,KRT5,BPIFB1,KRT19,DSP,MUC5B,KRT8,MUC5AC
TISSUES	BTO:0000058	Alimentary canal	11	1865	0.72	0.00058	9606.ENSP00000014914,9606.ENSP00000199764,9606.ENSP00000252242,9606.ENSP00000260302,9606.ENSP00000348888,9606.ENSP00000355124,9606.ENSP00000369129,9606.ENSP00000369317,9606.ENSP00000436812,9606.ENSP00000449404,9606.ENSP00000485659	GPRC5A,CEACAM6,KRT5,MMP13,PIGR,KRT19,DSP,KRT6A,MUC5B,KRT8,MUC5AC
TISSUES	BTO:0000988	Pancreas	7	568	1.04	0.00062	9606.ENSP00000199764,9606.ENSP00000252242,9606.ENSP00000308452,9606.ENSP00000355124,9606.ENSP00000369129,9606.ENSP00000369317,9606.ENSP00000449404	CEACAM6,KRT5,KRT17,KRT19,DSP,KRT6A,KRT8
TISSUES	BTO:0001470	Epidermal cell	5	185	1.38	0.00062	9606.ENSP00000252242,9606.ENSP00000264144,9606.ENSP00000353608,9606.ENSP00000355124,9606.ENSP00000449404	KRT5,LAMC2,DSC3,KRT19,KRT8
TISSUES	BTO:0001491	Viscus	16	5020	0.45	0.0014	9606.ENSP00000014914,9606.ENSP00000199764,9606.ENSP00000222553,9606.ENSP00000223095,9606.ENSP00000252242,9606.ENSP00000260302,9606.ENSP00000262291,9606.ENSP00000308452,9606.ENSP00000317272,9606.ENSP00000348888,9606.ENSP00000355124,9606.ENSP00000369129,9606.ENSP00000369317,9606.ENSP00000436812,9606.ENSP00000449404,9606.ENSP00000485659	GPRC5A,CEACAM6,NAMPT,SERPINE1,KRT5,MMP13,VMP1,KRT17,MET,PIGR,KRT19,DSP,KRT6A,MUC5B,KRT8,MUC5AC
TISSUES	BTO:0001208	Larynx	3	32	1.92	0.0018	9606.ENSP00000252242,9606.ENSP00000308452,9606.ENSP00000369317	KRT5,KRT17,KRT6A
TISSUES	BTO:0003603	Respiratory mucus	2	2	2.95	0.0018	9606.ENSP00000436812,9606.ENSP00000485659	MUC5B,MUC5AC
TISSUES	BTO:0000939	Basal cell	2	3	2.77	0.0024	9606.ENSP00000252242,9606.ENSP00000449404	KRT5,KRT8
TISSUES	BTO:0001090	Mouth	6	482	1.04	0.0024	9606.ENSP00000199764,9606.ENSP00000252242,9606.ENSP00000253354,9606.ENSP00000308452,9606.ENSP00000369317,9606.ENSP00000436812	CEACAM6,KRT5,BPIFB1,KRT17,KRT6A,MUC5B
TISSUES	BTO:0003751	Submucosal gland	2	3	2.77	0.0024	9606.ENSP00000436812,9606.ENSP00000485659	MUC5B,MUC5AC
TISSUES	BTO:0001540	Goblet cell	2	4	2.65	0.0027	9606.ENSP00000436812,9606.ENSP00000485659	MUC5B,MUC5AC
TISSUES	BTO:0000886	Mucosa	5	318	1.15	0.0035	9606.ENSP00000252242,9606.ENSP00000253354,9606.ENSP00000436812,9606.ENSP00000449404,9606.ENSP00000485659	KRT5,BPIFB1,MUC5B,KRT8,MUC5AC
TISSUES	BTO:0002925	Tracheobronchial epithelium	2	5	2.55	0.0035	9606.ENSP00000436812,9606.ENSP00000485659	MUC5B,MUC5AC
TISSUES	BTO:0000345	Digestive gland	11	2645	0.57	0.0046	9606.ENSP00000199764,9606.ENSP00000222553,9606.ENSP00000223095,9606.ENSP00000252242,9606.ENSP00000308452,9606.ENSP00000317272,9606.ENSP00000348888,9606.ENSP00000355124,9606.ENSP00000369129,9606.ENSP00000369317,9606.ENSP00000449404	CEACAM6,NAMPT,SERPINE1,KRT5,KRT17,MET,PIGR,KRT19,DSP,KRT6A,KRT8
TISSUES	BTO:0000648	Intestine	8	1249	0.76	0.0046	9606.ENSP00000014914,9606.ENSP00000199764,9606.ENSP00000348888,9606.ENSP00000355124,9606.ENSP00000369129,9606.ENSP00000436812,9606.ENSP00000449404,9606.ENSP00000485659	GPRC5A,CEACAM6,PIGR,KRT19,DSP,MUC5B,KRT8,MUC5AC
TISSUES	BTO:0001202	Saliva	3	57	1.67	0.0046	9606.ENSP00000199764,9606.ENSP00000348888,9606.ENSP00000436812	CEACAM6,PIGR,MUC5B
TISSUES	BTO:0002922	Bronchial epithelial cell	2	7	2.41	0.0046	9606.ENSP00000252242,9606.ENSP00000355124	KRT5,KRT19
TISSUES	BTO:0000416	Epithelium	6	624	0.93	0.0050	9606.ENSP00000252242,9606.ENSP00000253354,9606.ENSP00000355124,9606.ENSP00000436812,9606.ENSP00000449404,9606.ENSP00000485659	KRT5,BPIFB1,KRT19,MUC5B,KRT8,MUC5AC
TISSUES	BTO:0001049	Pharynx	3	68	1.59	0.0058	9606.ENSP00000252242,9606.ENSP00000369317,9606.ENSP00000436812	KRT5,KRT6A,MUC5B
TISSUES	BTO:0001489	Whole body	22	12619	0.19	0.0058	9606.ENSP00000014914,9606.ENSP00000199764,9606.ENSP00000222553,9606.ENSP00000223095,9606.ENSP00000252242,9606.ENSP00000253354,9606.ENSP00000256495,9606.ENSP00000260302,9606.ENSP00000262291,9606.ENSP00000264144,9606.ENSP00000266671,9606.ENSP00000292641,9606.ENSP00000308452,9606.ENSP00000317272,9606.ENSP00000348888,9606.ENSP00000353608,9606.ENSP00000355124,9606.ENSP00000369129,9606.ENSP00000369317,…	GPRC5A,CEACAM6,NAMPT,SERPINE1,KRT5,BPIFB1,BHLHE40,MMP13,VMP1,LAMC2,PHLDA1,SCGB3A1,KRT17,MET,PIGR,DSC3,KRT19,DSP,KRT6A,MUC5B,KRT8,MUC5AC
TISSUES	BTO:0000662	Nasopharynx	2	10	2.25	0.0067	9606.ENSP00000252242,9606.ENSP00000436812	KRT5,MUC5B
TISSUES	BTO:0000667	Keratinocyte	3	99	1.43	0.0162	9606.ENSP00000264144,9606.ENSP00000353608,9606.ENSP00000355124	LAMC2,DSC3,KRT19
TISSUES	BTO:0000522	Gland	16	6602	0.33	0.0174	9606.ENSP00000199764,9606.ENSP00000222553,9606.ENSP00000223095,9606.ENSP00000252242,9606.ENSP00000253354,9606.ENSP00000262291,9606.ENSP00000292641,9606.ENSP00000308452,9606.ENSP00000317272,9606.ENSP00000348888,9606.ENSP00000355124,9606.ENSP00000369129,9606.ENSP00000369317,9606.ENSP00000436812,9606.ENSP00000449404,9606.ENSP00000485659	CEACAM6,NAMPT,SERPINE1,KRT5,BPIFB1,VMP1,SCGB3A1,KRT17,MET,PIGR,KRT19,DSP,KRT6A,MUC5B,KRT8,MUC5AC
TISSUES	BTO:0001493	Trunk	6	927	0.76	0.0322	9606.ENSP00000252242,9606.ENSP00000292641,9606.ENSP00000308452,9606.ENSP00000355124,9606.ENSP00000369317,9606.ENSP00000436812	KRT5,SCGB3A1,KRT17,KRT19,KRT6A,MUC5B
TISSUES	BTO:0000765	Exocrine gland	3	136	1.29	0.0345	9606.ENSP00000253354,9606.ENSP00000436812,9606.ENSP00000485659	BPIFB1,MUC5B,MUC5AC
COMPARTMENTS	GOCC:0005576	Extracellular region	14	2035	0.79	7.14e-06	9606.ENSP00000199764,9606.ENSP00000222553,9606.ENSP00000223095,9606.ENSP00000252242,9606.ENSP00000253354,9606.ENSP00000260302,9606.ENSP00000264144,9606.ENSP00000292641,9606.ENSP00000317272,9606.ENSP00000348888,9606.ENSP00000355124,9606.ENSP00000436812,9606.ENSP00000449404,9606.ENSP00000485659	CEACAM6,NAMPT,SERPINE1,KRT5,BPIFB1,MMP13,LAMC2,SCGB3A1,MET,PIGR,KRT19,MUC5B,KRT8,MUC5AC
COMPARTMENTS	GOCC:0005882	Intermediate filament	5	73	1.78	3.07e-05	9606.ENSP00000252242,9606.ENSP00000308452,9606.ENSP00000355124,9606.ENSP00000369317,9606.ENSP00000449404	KRT5,KRT17,KRT19,KRT6A,KRT8
COMPARTMENTS	GOCC:0005615	Extracellular space	10	985	0.96	3.77e-05	9606.ENSP00000199764,9606.ENSP00000222553,9606.ENSP00000223095,9606.ENSP00000252242,9606.ENSP00000260302,9606.ENSP00000292641,9606.ENSP00000348888,9606.ENSP00000355124,9606.ENSP00000449404,9606.ENSP00000485659	CEACAM6,NAMPT,SERPINE1,KRT5,MMP13,SCGB3A1,PIGR,KRT19,KRT8,MUC5AC
COMPARTMENTS	GOCC:0045111	Intermediate filament cytoskeleton	5	116	1.58	0.00014	9606.ENSP00000252242,9606.ENSP00000308452,9606.ENSP00000355124,9606.ENSP00000369317,9606.ENSP00000449404	KRT5,KRT17,KRT19,KRT6A,KRT8
COMPARTMENTS	GOCC:0045095	Keratin filament	3	16	2.22	0.00066	9606.ENSP00000252242,9606.ENSP00000369317,9606.ENSP00000449404	KRT5,KRT6A,KRT8
COMPARTMENTS	GOCC:0099513	Polymeric cytoskeletal fiber	5	330	1.13	0.0137	9606.ENSP00000252242,9606.ENSP00000308452,9606.ENSP00000355124,9606.ENSP00000369317,9606.ENSP00000449404	KRT5,KRT17,KRT19,KRT6A,KRT8
COMPARTMENTS	GOCC:0070701	Mucus layer	2	11	2.21	0.0372	9606.ENSP00000436812,9606.ENSP00000485659	MUC5B,MUC5AC
UniProt Keywords	KW-0403	Intermediate filament	5	75	1.77	2.31e-05	9606.ENSP00000252242,9606.ENSP00000308452,9606.ENSP00000355124,9606.ENSP00000369317,9606.ENSP00000449404	KRT5,KRT17,KRT19,KRT6A,KRT8
UniProt Keywords	KW-0416	Keratin	5	136	1.51	0.00020	9606.ENSP00000252242,9606.ENSP00000308452,9606.ENSP00000355124,9606.ENSP00000369317,9606.ENSP00000449404	KRT5,KRT17,KRT19,KRT6A,KRT8
UniProt Keywords	KW-0263	Epidermolysis bullosa	3	16	2.22	0.00036	9606.ENSP00000252242,9606.ENSP00000264144,9606.ENSP00000369129	KRT5,LAMC2,DSP
UniProt Keywords	KW-0964	Secreted	10	1818	0.69	0.0025	9606.ENSP00000222553,9606.ENSP00000223095,9606.ENSP00000253354,9606.ENSP00000260302,9606.ENSP00000264144,9606.ENSP00000292641,9606.ENSP00000317272,9606.ENSP00000348888,9606.ENSP00000436812,9606.ENSP00000485659	NAMPT,SERPINE1,BPIFB1,MMP13,LAMC2,SCGB3A1,MET,PIGR,MUC5B,MUC5AC
UniProt Keywords	KW-1007	Palmoplantar keratoderma	3	36	1.87	0.0025	9606.ENSP00000308452,9606.ENSP00000369129,9606.ENSP00000369317	KRT17,DSP,KRT6A
Pfam	PF00038	Intermediate filament protein	5	72	1.79	0.00029	9606.ENSP00000252242,9606.ENSP00000308452,9606.ENSP00000355124,9606.ENSP00000369317,9606.ENSP00000449404	KRT5,KRT17,KRT19,KRT6A,KRT8
Pfam	PF16208	Keratin type II head	3	25	2.03	0.0276	9606.ENSP00000252242,9606.ENSP00000369317,9606.ENSP00000449404	KRT5,KRT6A,KRT8
InterPro	IPR018039	Intermediate filament protein, conserved site	5	62	1.86	0.00030	9606.ENSP00000252242,9606.ENSP00000308452,9606.ENSP00000355124,9606.ENSP00000369317,9606.ENSP00000449404	KRT5,KRT17,KRT19,KRT6A,KRT8
InterPro	IPR039008	Intermediate filament, rod domain	5	73	1.78	0.00032	9606.ENSP00000252242,9606.ENSP00000308452,9606.ENSP00000355124,9606.ENSP00000369317,9606.ENSP00000449404	KRT5,KRT17,KRT19,KRT6A,KRT8
InterPro	IPR003054	Keratin, type II	3	26	2.01	0.0386	9606.ENSP00000252242,9606.ENSP00000369317,9606.ENSP00000449404	KRT5,KRT6A,KRT8
InterPro	IPR032444	Keratin type II head	3	25	2.03	0.0386	9606.ENSP00000252242,9606.ENSP00000369317,9606.ENSP00000449404	KRT5,KRT6A,KRT8
SMART	SM01391	Intermediate filament protein	5	67	1.82	1.85e-05	9606.ENSP00000252242,9606.ENSP00000308452,9606.ENSP00000355124,9606.ENSP00000369317,9606.ENSP00000449404	KRT5,KRT17,KRT19,KRT6A,KRT8
