# Supplementary material for: RNA Sequencing of Epithelial Cell/Fibroblastic Foci Sandwich in Idiopathic Pulmonary Fibrosis: New Insights on the Signaling Pathway
Source: Int J Mol Sci. 2022 Mar 19;23(6):3323. doi: 10.3390/ijms23063323 (PMC8954546; doi:10.3390/ijms23063323)
Supplement: Supplementary file 1 [file ijms-23-03323-s001.zip › Table S2 - enrichment.all DOWN.tsv]

#category	term ID	term description	observed gene count	background gene count	strength	false discovery rate	matching proteins in your network (IDs)	matching proteins in your network (labels)
GO Process	GO:0006614	SRP-dependent cotranslational protein targeting to membrane	38	96	1.43	1.51e-34	9606.ENSP00000222247,9606.ENSP00000225430,9606.ENSP00000262584,9606.ENSP00000270625,9606.ENSP00000272317,9606.ENSP00000278572,9606.ENSP00000296674,9606.ENSP00000302896,9606.ENSP00000307889,9606.ENSP00000309830,9606.ENSP00000311430,9606.ENSP00000322419,9606.ENSP00000341885,9606.ENSP00000346001,9606.ENSP00000346015,9606.ENSP00000346027,9606.ENSP00000346037,9606.ENSP00000354739,9606.ENSP00000357555,…	RPL18A,RPL19,RPL8,RPS11,RPS27A,RPS3,RPS23,RPS9,RPL13,RPL38,RPL4,RPLP2,RPS2,RPL3,RPL27A,RPL21,RPLP1,RPL12,RPS27,RPL7A,RPS4X,RPL11,RPL13A,RPL14,RPS18,RPL6,RPL10,RPL32,RPL37A,RPL29,RPL35A,RPS20,RPL18,RPLP0,RPL28,RPL36,RPL27,RPS15
GO Process	GO:0019083	Viral transcription	38	115	1.36	8.17e-33	9606.ENSP00000222247,9606.ENSP00000225430,9606.ENSP00000262584,9606.ENSP00000270625,9606.ENSP00000272317,9606.ENSP00000278572,9606.ENSP00000296674,9606.ENSP00000302896,9606.ENSP00000307889,9606.ENSP00000309830,9606.ENSP00000311430,9606.ENSP00000322419,9606.ENSP00000341885,9606.ENSP00000346001,9606.ENSP00000346015,9606.ENSP00000346027,9606.ENSP00000346037,9606.ENSP00000354739,9606.ENSP00000357555,…	RPL18A,RPL19,RPL8,RPS11,RPS27A,RPS3,RPS23,RPS9,RPL13,RPL38,RPL4,RPLP2,RPS2,RPL3,RPL27A,RPL21,RPLP1,RPL12,RPS27,RPL7A,RPS4X,RPL11,RPL13A,RPL14,RPS18,RPL6,RPL10,RPL32,RPL37A,RPL29,RPL35A,RPS20,RPL18,RPLP0,RPL28,RPL36,RPL27,RPS15
GO Process	GO:0000184	Nuclear-transcribed mrna catabolic process, nonsense-mediated decay	38	119	1.34	1.99e-32	9606.ENSP00000222247,9606.ENSP00000225430,9606.ENSP00000262584,9606.ENSP00000270625,9606.ENSP00000272317,9606.ENSP00000278572,9606.ENSP00000296674,9606.ENSP00000302896,9606.ENSP00000307889,9606.ENSP00000309830,9606.ENSP00000311430,9606.ENSP00000322419,9606.ENSP00000341885,9606.ENSP00000346001,9606.ENSP00000346015,9606.ENSP00000346027,9606.ENSP00000346037,9606.ENSP00000354739,9606.ENSP00000357555,…	RPL18A,RPL19,RPL8,RPS11,RPS27A,RPS3,RPS23,RPS9,RPL13,RPL38,RPL4,RPLP2,RPS2,RPL3,RPL27A,RPL21,RPLP1,RPL12,RPS27,RPL7A,RPS4X,RPL11,RPL13A,RPL14,RPS18,RPL6,RPL10,RPL32,RPL37A,RPL29,RPL35A,RPS20,RPL18,RPLP0,RPL28,RPL36,RPL27,RPS15
GO Process	GO:0006413	Translational initiation	38	141	1.27	2.83e-30	9606.ENSP00000222247,9606.ENSP00000225430,9606.ENSP00000262584,9606.ENSP00000270625,9606.ENSP00000272317,9606.ENSP00000278572,9606.ENSP00000296674,9606.ENSP00000302896,9606.ENSP00000307889,9606.ENSP00000309830,9606.ENSP00000311430,9606.ENSP00000322419,9606.ENSP00000341885,9606.ENSP00000346001,9606.ENSP00000346015,9606.ENSP00000346027,9606.ENSP00000346037,9606.ENSP00000354739,9606.ENSP00000357555,…	RPL18A,RPL19,RPL8,RPS11,RPS27A,RPS3,RPS23,RPS9,RPL13,RPL38,RPL4,RPLP2,RPS2,RPL3,RPL27A,RPL21,RPLP1,RPL12,RPS27,RPL7A,RPS4X,RPL11,RPL13A,RPL14,RPS18,RPL6,RPL10,RPL32,RPL37A,RPL29,RPL35A,RPS20,RPL18,RPLP0,RPL28,RPL36,RPL27,RPS15
GO Process	GO:0030198	Extracellular matrix organization	46	338	0.97	8.03e-26	9606.ENSP00000052754,9606.ENSP00000206423,9606.ENSP00000215743,9606.ENSP00000216286,9606.ENSP00000219070,9606.ENSP00000221930,9606.ENSP00000225964,9606.ENSP00000230538,9606.ENSP00000246533,9606.ENSP00000258341,9606.ENSP00000262768,9606.ENSP00000264187,9606.ENSP00000266718,9606.ENSP00000271651,9606.ENSP00000274063,9606.ENSP00000284322,9606.ENSP00000296181,9606.ENSP00000297268,9606.ENSP00000297848,…	DCN,CCDC80,MMP11,NID2,MMP2,TGFB1,COL1A1,LAMA4,CAPNS1,LAMC1,TIMP2,NID1,LUM,CTSK,SFRP2,ABI3BP,ITGB5,COL1A2,COL14A1,COL6A2,COL3A1,MMP14,CRTAP,A2M,FBN1,ITGA11,BGN,FBLN1,GAS6,SMOC2,FMOD,COL18A1,SULF2,COL4A2,COL6A1,HTRA1,COL5A1,ENG,HSPG2,MFAP2,EMILIN1,MFAP4,MYH11,FBLN2,LAMB2,PECAM1
GO Process	GO:0016032	Viral process	62	776	0.74	4.38e-24	9606.ENSP00000222247,9606.ENSP00000225430,9606.ENSP00000252486,9606.ENSP00000262584,9606.ENSP00000263645,9606.ENSP00000270625,9606.ENSP00000272317,9606.ENSP00000278572,9606.ENSP00000291295,9606.ENSP00000292807,9606.ENSP00000296181,9606.ENSP00000296674,9606.ENSP00000302896,9606.ENSP00000304697,9606.ENSP00000307889,9606.ENSP00000309830,9606.ENSP00000311430,9606.ENSP00000315768,9606.ENSP00000316029,…	RPL18A,RPL19,APOE,RPL8,CD81,RPS11,RPS27A,RPS3,CALM3,AP2M1,ITGB5,RPS23,RPS9,UBB,RPL13,RPL38,RPL4,STAT2,TLN1,SF3B2,RPLP2,FBLN1,GAS6,LAMP1,RPS2,RPL3,RPL27A,RPL21,RPLP1,RPL12,CFH,RPS27,RPL7A,RPS4X,RPL11,C1QA,SLC25A6,RPL13A,HLA-DRA,CXCL12,RPL14,RPS18,MXRA8,RPL6,RPL10,RPL32,RPL37A,RPL29,RPL35A,GNB2L1,RPS20,UBC,VIM,RPL18,RPLP0,B2M,RPL28,RPL36,RPL27,RPS15,FKBP8,WASF2
GO Process	GO:0044403	Symbiotic process	64	865	0.71	2.82e-23	9606.ENSP00000222247,9606.ENSP00000225430,9606.ENSP00000229239,9606.ENSP00000252486,9606.ENSP00000262584,9606.ENSP00000263645,9606.ENSP00000270625,9606.ENSP00000272317,9606.ENSP00000278572,9606.ENSP00000286301,9606.ENSP00000291295,9606.ENSP00000292807,9606.ENSP00000296181,9606.ENSP00000296674,9606.ENSP00000302896,9606.ENSP00000304697,9606.ENSP00000307889,9606.ENSP00000309830,9606.ENSP00000311430,…	RPL18A,RPL19,GAPDH,APOE,RPL8,CD81,RPS11,RPS27A,RPS3,CSF1R,CALM3,AP2M1,ITGB5,RPS23,RPS9,UBB,RPL13,RPL38,RPL4,STAT2,TLN1,SF3B2,RPLP2,FBLN1,GAS6,LAMP1,RPS2,RPL3,RPL27A,RPL21,RPLP1,RPL12,CFH,RPS27,RPL7A,RPS4X,RPL11,C1QA,SLC25A6,RPL13A,HLA-DRA,CXCL12,RPL14,RPS18,MXRA8,RPL6,RPL10,RPL32,RPL37A,RPL29,RPL35A,GNB2L1,RPS20,UBC,VIM,RPL18,RPLP0,B2M,RPL28,RPL36,RPL27,RPS15,FKBP8,WASF2
GO Process	GO:0090150	Establishment of protein localization to membrane	39	267	1.0	1.15e-22	9606.ENSP00000222247,9606.ENSP00000225430,9606.ENSP00000262584,9606.ENSP00000270625,9606.ENSP00000272317,9606.ENSP00000278572,9606.ENSP00000291295,9606.ENSP00000296674,9606.ENSP00000302896,9606.ENSP00000307889,9606.ENSP00000309830,9606.ENSP00000311430,9606.ENSP00000322419,9606.ENSP00000341885,9606.ENSP00000346001,9606.ENSP00000346015,9606.ENSP00000346027,9606.ENSP00000346037,9606.ENSP00000354739,…	RPL18A,RPL19,RPL8,RPS11,RPS27A,RPS3,CALM3,RPS23,RPS9,RPL13,RPL38,RPL4,RPLP2,RPS2,RPL3,RPL27A,RPL21,RPLP1,RPL12,RPS27,RPL7A,RPS4X,RPL11,RPL13A,RPL14,RPS18,RPL6,RPL10,RPL32,RPL37A,RPL29,RPL35A,RPS20,RPL18,RPLP0,RPL28,RPL36,RPL27,RPS15
GO Process	GO:0044419	Interspecies interaction between organisms	92	1899	0.52	2.49e-22	9606.ENSP00000052754,9606.ENSP00000206423,9606.ENSP00000216218,9606.ENSP00000221930,9606.ENSP00000222247,9606.ENSP00000225430,9606.ENSP00000229239,9606.ENSP00000230085,9606.ENSP00000245907,9606.ENSP00000252486,9606.ENSP00000254801,9606.ENSP00000256646,9606.ENSP00000259607,9606.ENSP00000262584,9606.ENSP00000263645,9606.ENSP00000270625,9606.ENSP00000272317,9606.ENSP00000276079,9606.ENSP00000278407,…	DCN,CCDC80,ST13,TGFB1,RPL18A,RPL19,GAPDH,SNX3,C3,APOE,IGJ,NOTCH2,CCL21,RPL8,CD81,RPS11,RPS27A,NONO,SERPING1,RPS3,CSF1R,CALM3,AP2M1,ITGB5,RPS23,RPS9,UBB,RPL13,RPL38,RPL4,STAB1,C1QB,STAT2,TLN1,SF3B2,C7,RPLP2,FBLN1,GAS6,LAMP1,RPS2,RPL3,RPL27A,RPL21,RPLP1,MPEG1,RPL12,HMGN2,CFH,RPS27,FLNA,RPL7A,RPS4X,GSN,RPL11,C1QC,C1QA,ABCA1,VSIG4,SLC25A6,RPL13A,HNRNPUL1,HLA-DRA,CXCL12,RPL14,AKAP12,C1S,RPS18,HLA-DPA1…
GO Process	GO:0048519	Negative regulation of biological process	162	5389	0.31	7.15e-22	9606.ENSP00000009530,9606.ENSP00000052754,9606.ENSP00000053867,9606.ENSP00000205061,9606.ENSP00000215743,9606.ENSP00000215909,9606.ENSP00000216181,9606.ENSP00000216218,9606.ENSP00000217131,9606.ENSP00000221930,9606.ENSP00000222247,9606.ENSP00000223357,9606.ENSP00000225430,9606.ENSP00000225964,9606.ENSP00000229239,9606.ENSP00000230085,9606.ENSP00000230538,9606.ENSP00000233143,9606.ENSP00000240123,…	CD74,DCN,GRN,GLG1,MMP11,LGALS1,MYH9,ST13,CTSZ,TGFB1,RPL18A,AEBP1,RPL19,COL1A1,GAPDH,SNX3,LAMA4,TMSB10,SORBS3,LRP1,PTGIS,C3,APOE,ZC3H4,SERPINF1,NOTCH2,CCL21,SLC40A1,PDGFRB,RPL8,TIMP2,NOTCH3,APLP2,THRA,ADD1,SMARCA2,IGFBP4,RPS11,CTSK,RPS27A,FTH1,SFRP2,NONO,SERPING1,RPS3,CGNL1,THY1,DEPTOR,CSF1R,NBL1,CALM3,AP2M1,IGFBP7,GUCY1A3,RPS23,LTBP3,IGF1,RPS9,COL3A1,UBB,RPL13,MMP14,PODN,RPL38,RPL4,AOC3,STAB1,GNA…
GO Process	GO:0006605	Protein targeting	42	356	0.91	2.25e-21	9606.ENSP00000222247,9606.ENSP00000225430,9606.ENSP00000262584,9606.ENSP00000270625,9606.ENSP00000272317,9606.ENSP00000278572,9606.ENSP00000296674,9606.ENSP00000302896,9606.ENSP00000304697,9606.ENSP00000307889,9606.ENSP00000309830,9606.ENSP00000311430,9606.ENSP00000322419,9606.ENSP00000341885,9606.ENSP00000346001,9606.ENSP00000346015,9606.ENSP00000346027,9606.ENSP00000346037,9606.ENSP00000354739,…	RPL18A,RPL19,RPL8,RPS11,RPS27A,RPS3,RPS23,RPS9,UBB,RPL13,RPL38,RPL4,RPLP2,RPS2,RPL3,RPL27A,RPL21,RPLP1,RPL12,RPS27,RPL7A,RPS4X,RPL11,SLC25A6,RPL13A,RPL14,AKAP12,RPS18,RPL6,RPL10,RPL32,RPL37A,RPL29,RPL35A,RPS20,UBC,RPL18,RPLP0,RPL28,RPL36,RPL27,RPS15
GO Process	GO:0006412	Translation	41	366	0.89	4.68e-20	9606.ENSP00000222247,9606.ENSP00000225430,9606.ENSP00000262584,9606.ENSP00000270625,9606.ENSP00000272317,9606.ENSP00000278572,9606.ENSP00000296674,9606.ENSP00000302896,9606.ENSP00000307889,9606.ENSP00000307940,9606.ENSP00000309830,9606.ENSP00000311430,9606.ENSP00000322419,9606.ENSP00000341885,9606.ENSP00000346001,9606.ENSP00000346012,9606.ENSP00000346015,9606.ENSP00000346027,9606.ENSP00000346037,…	RPL18A,RPL19,RPL8,RPS11,RPS27A,RPS3,RPS23,RPS9,RPL13,EEF2,RPL38,RPL4,RPLP2,RPS2,RPL3,RPL36AL,RPL27A,RPL21,RPLP1,RPL12,RPS27,RPL7A,RPS4X,RPL11,RPL13A,RPL14,RPS18,RPL6,RPL10,RPL32,RPL37A,RPL29,RPL35A,GNB2L1,RPS20,RPL18,RPLP0,RPL28,RPL36,RPL27,RPS15
GO Process	GO:0006518	Peptide metabolic process	46	503	0.8	1.88e-19	9606.ENSP00000217131,9606.ENSP00000222247,9606.ENSP00000223357,9606.ENSP00000225430,9606.ENSP00000262584,9606.ENSP00000270625,9606.ENSP00000272317,9606.ENSP00000278572,9606.ENSP00000296674,9606.ENSP00000302896,9606.ENSP00000307889,9606.ENSP00000307940,9606.ENSP00000309830,9606.ENSP00000311430,9606.ENSP00000322419,9606.ENSP00000341885,9606.ENSP00000346001,9606.ENSP00000346012,9606.ENSP00000346015,…	CTSZ,RPL18A,AEBP1,RPL19,RPL8,RPS11,RPS27A,RPS3,RPS23,RPS9,RPL13,EEF2,RPL38,RPL4,RPLP2,RPS2,RPL3,RPL36AL,RPL27A,RPL21,RPLP1,GPX4,RPL12,NFE2L1,RPS27,RPL7A,RPS4X,RPL11,CPXM1,RPL13A,RPL14,RPS18,RPL6,RPL10,RPL32,RPL37A,RPL29,RPL35A,GNB2L1,RPS20,RPL18,RPLP0,RPL28,RPL36,RPL27,RPS15
GO Process	GO:0072594	Establishment of protein localization to organelle	43	433	0.83	2.59e-19	9606.ENSP00000222247,9606.ENSP00000225430,9606.ENSP00000262584,9606.ENSP00000270625,9606.ENSP00000272317,9606.ENSP00000278572,9606.ENSP00000291295,9606.ENSP00000296674,9606.ENSP00000302896,9606.ENSP00000304697,9606.ENSP00000307889,9606.ENSP00000309830,9606.ENSP00000311430,9606.ENSP00000322419,9606.ENSP00000333298,9606.ENSP00000341885,9606.ENSP00000346001,9606.ENSP00000346015,9606.ENSP00000346027,…	RPL18A,RPL19,RPL8,RPS11,RPS27A,RPS3,CALM3,RPS23,RPS9,UBB,RPL13,RPL38,RPL4,RPLP2,LAMP1,RPS2,RPL3,RPL27A,RPL21,RPLP1,RPL12,RPS27,RPL7A,RPS4X,RPL11,SLC25A6,RPL13A,RPL14,RPS18,RPL6,RPL10,RPL32,RPL37A,RPL29,RPL35A,RPS20,UBC,RPL18,RPLP0,RPL28,RPL36,RPL27,RPS15
GO Process	GO:0072657	Protein localization to membrane	45	495	0.8	6.21e-19	9606.ENSP00000222247,9606.ENSP00000225430,9606.ENSP00000252486,9606.ENSP00000262584,9606.ENSP00000263277,9606.ENSP00000263645,9606.ENSP00000270625,9606.ENSP00000272317,9606.ENSP00000278572,9606.ENSP00000284240,9606.ENSP00000291295,9606.ENSP00000296674,9606.ENSP00000302896,9606.ENSP00000307889,9606.ENSP00000309830,9606.ENSP00000311430,9606.ENSP00000322419,9606.ENSP00000331831,9606.ENSP00000341885,…	RPL18A,RPL19,APOE,RPL8,EHD2,CD81,RPS11,RPS27A,RPS3,THY1,CALM3,RPS23,RPS9,RPL13,RPL38,RPL4,RPLP2,GAS6,RPS2,RPL3,RPL27A,RPL21,RPLP1,RPL12,RPS27,FLNA,RPL7A,RPS4X,RPL11,RPL13A,RPL14,RPS18,RPL6,RPL10,RPL32,RPL37A,RPL29,RPL35A,RPS20,RPL18,RPLP0,RPL28,RPL36,RPL27,RPS15
GO Process	GO:0050789	Regulation of biological process	240	11475	0.16	1.27e-17	9606.ENSP00000009530,9606.ENSP00000052754,9606.ENSP00000053867,9606.ENSP00000205061,9606.ENSP00000206423,9606.ENSP00000215743,9606.ENSP00000215909,9606.ENSP00000216181,9606.ENSP00000216218,9606.ENSP00000217131,9606.ENSP00000219070,9606.ENSP00000221930,9606.ENSP00000222247,9606.ENSP00000223061,9606.ENSP00000223357,9606.ENSP00000225430,9606.ENSP00000225964,9606.ENSP00000228938,9606.ENSP00000229239,…	CD74,DCN,GRN,GLG1,CCDC80,MMP11,LGALS1,MYH9,ST13,CTSZ,MMP2,TGFB1,RPL18A,PCOLCE,AEBP1,RPL19,COL1A1,MGP,GAPDH,SNX3,LAMA4,TMSB10,SORBS3,LRP1,PTGIS,C3,DSTN,CAPNS1,APOE,ZC3H4,SERPINF1,IGJ,RIN2,NOTCH2,LAMC1,CCL21,SLC40A1,PDGFRB,RPL8,TIMP2,LGALS3BP,EHD2,NOTCH3,APLP2,CD81,ZNF106,NID1,THRA,ADD1,F13A1,EVC,SMARCA2,LUM,MFGE8,IGFBP4,RPS11,CTSK,RPS27A,FTH1,SETD7,SFRP2,NONO,SERPING1,RPS3,MYL9,CGNL1,THY1,ABI3BP,D…
GO Process	GO:0009057	Macromolecule catabolic process	59	1058	0.58	9.44e-16	9606.ENSP00000052754,9606.ENSP00000217131,9606.ENSP00000221930,9606.ENSP00000222247,9606.ENSP00000225430,9606.ENSP00000252486,9606.ENSP00000258145,9606.ENSP00000262584,9606.ENSP00000266718,9606.ENSP00000270625,9606.ENSP00000271651,9606.ENSP00000272317,9606.ENSP00000278572,9606.ENSP00000291295,9606.ENSP00000292807,9606.ENSP00000296674,9606.ENSP00000302896,9606.ENSP00000304697,9606.ENSP00000306015,…	DCN,CTSZ,TGFB1,RPL18A,RPL19,APOE,GNS,RPL8,LUM,RPS11,CTSK,RPS27A,RPS3,CALM3,AP2M1,RPS23,RPS9,UBB,SYNPO2,RPL13,RPL38,RPL4,RNF144A,RPLP2,BGN,RPS2,PRELP,RPL3,RPL27A,RPL21,RPLP1,FMOD,RPL12,RPS27,RPL7A,RPS4X,RPL11,HSPG2,GPC6,RPL13A,CEMIP,PSAP,RPL14,PCYOX1,RPS18,RPL6,RPL10,RPL32,RPL37A,RPL29,RPL35A,RPS20,UBC,RPL18,RPLP0,RPL28,RPL36,RPL27,RPS15
GO Process	GO:0065007	Biological regulation	244	12171	0.14	1.84e-15	9606.ENSP00000009530,9606.ENSP00000052754,9606.ENSP00000053867,9606.ENSP00000205061,9606.ENSP00000206423,9606.ENSP00000215743,9606.ENSP00000215909,9606.ENSP00000216181,9606.ENSP00000216218,9606.ENSP00000217131,9606.ENSP00000219070,9606.ENSP00000221930,9606.ENSP00000222247,9606.ENSP00000223061,9606.ENSP00000223357,9606.ENSP00000225430,9606.ENSP00000225964,9606.ENSP00000228938,9606.ENSP00000229239,…	CD74,DCN,GRN,GLG1,CCDC80,MMP11,LGALS1,MYH9,ST13,CTSZ,MMP2,TGFB1,RPL18A,PCOLCE,AEBP1,RPL19,COL1A1,MGP,GAPDH,SNX3,LAMA4,TMSB10,SORBS3,LRP1,PTGIS,C3,DSTN,CAPNS1,APOE,ZC3H4,SERPINF1,IGJ,RIN2,NOTCH2,LAMC1,CCL21,SLC40A1,PDGFRB,RPL8,TIMP2,LGALS3BP,EHD2,NOTCH3,APLP2,CD81,ZNF106,NID1,THRA,ADD1,F13A1,EVC,SMARCA2,LUM,MFGE8,IGFBP4,RPS11,CTSK,RPS27A,FTH1,SETD7,SFRP2,NONO,SERPING1,RPS3,MYL9,CGNL1,THY1,ABI3BP,D…
GO Process	GO:1901361	Organic cyclic compound catabolic process	39	472	0.75	6.44e-15	9606.ENSP00000222247,9606.ENSP00000225430,9606.ENSP00000252486,9606.ENSP00000262584,9606.ENSP00000270625,9606.ENSP00000272317,9606.ENSP00000278572,9606.ENSP00000296674,9606.ENSP00000302896,9606.ENSP00000307889,9606.ENSP00000309830,9606.ENSP00000311430,9606.ENSP00000322419,9606.ENSP00000341885,9606.ENSP00000346001,9606.ENSP00000346015,9606.ENSP00000346027,9606.ENSP00000346037,9606.ENSP00000354739,…	RPL18A,RPL19,APOE,RPL8,RPS11,RPS27A,RPS3,RPS23,RPS9,RPL13,RPL38,RPL4,RPLP2,RPS2,RPL3,RPL27A,RPL21,RPLP1,RPL12,RPS27,RPL7A,RPS4X,RPL11,RPL13A,RPL14,RPS18,RPL6,RPL10,RPL32,RPL37A,RPL29,RPL35A,RPS20,RPL18,RPLP0,RPL28,RPL36,RPL27,RPS15
GO Process	GO:0010605	Negative regulation of macromolecule metabolic process	99	2875	0.37	3.02e-14	9606.ENSP00000205061,9606.ENSP00000217131,9606.ENSP00000221930,9606.ENSP00000222247,9606.ENSP00000223357,9606.ENSP00000225430,9606.ENSP00000229239,9606.ENSP00000230085,9606.ENSP00000240123,9606.ENSP00000243077,9606.ENSP00000245907,9606.ENSP00000252486,9606.ENSP00000253048,9606.ENSP00000254722,9606.ENSP00000256646,9606.ENSP00000262584,9606.ENSP00000262768,9606.ENSP00000263388,9606.ENSP00000263574,…	GLG1,CTSZ,TGFB1,RPL18A,AEBP1,RPL19,GAPDH,SNX3,SORBS3,LRP1,C3,APOE,ZC3H4,SERPINF1,NOTCH2,RPL8,TIMP2,NOTCH3,APLP2,THRA,SMARCA2,RPS11,RPS27A,SFRP2,NONO,SERPING1,RPS3,THY1,DEPTOR,CALM3,RPS23,IGF1,RPS9,UBB,RPL13,RPL38,RPL4,GNAI2,DAB2,RPLP2,ITM2C,CRTAP,A2M,MAF,FBLN1,GAS6,SLIT3,HIST2H2AC,RERE,RPS2,RPL3,RPL27A,RPL21,RPLP1,ATN1,PTPRS,KIRREL,RPL12,NFE2L1,RPS27,FLNA,RPL7A,ENG,RPS4X,RPL11,HSPG2,VSIG4,EMILIN1…
GO Process	GO:0009892	Negative regulation of metabolic process	104	3124	0.36	3.16e-14	9606.ENSP00000053867,9606.ENSP00000205061,9606.ENSP00000217131,9606.ENSP00000221930,9606.ENSP00000222247,9606.ENSP00000223357,9606.ENSP00000225430,9606.ENSP00000229239,9606.ENSP00000230085,9606.ENSP00000230538,9606.ENSP00000240123,9606.ENSP00000243077,9606.ENSP00000244043,9606.ENSP00000245907,9606.ENSP00000252486,9606.ENSP00000253048,9606.ENSP00000254722,9606.ENSP00000256646,9606.ENSP00000262584,…	GRN,GLG1,CTSZ,TGFB1,RPL18A,AEBP1,RPL19,GAPDH,SNX3,LAMA4,SORBS3,LRP1,PTGIS,C3,APOE,ZC3H4,SERPINF1,NOTCH2,RPL8,TIMP2,NOTCH3,APLP2,THRA,SMARCA2,RPS11,RPS27A,SFRP2,NONO,SERPING1,RPS3,THY1,DEPTOR,CALM3,RPS23,IGF1,RPS9,UBB,RPL13,RPL38,RPL4,AOC3,GNAI2,DAB2,RPLP2,ITM2C,CRTAP,A2M,MAF,FBLN1,GAS6,SLIT3,HIST2H2AC,RERE,RPS2,RPL3,RPL27A,RPL21,RPLP1,ATN1,PTPRS,KIRREL,RPL12,NFE2L1,RPS27,FLNA,RPL7A,ENG,RPS4X,RPL1…
GO Process	GO:0010629	Negative regulation of gene expression	80	2014	0.44	4.46e-14	9606.ENSP00000205061,9606.ENSP00000217131,9606.ENSP00000221930,9606.ENSP00000222247,9606.ENSP00000223357,9606.ENSP00000225430,9606.ENSP00000229239,9606.ENSP00000240123,9606.ENSP00000252486,9606.ENSP00000253048,9606.ENSP00000254722,9606.ENSP00000256646,9606.ENSP00000262584,9606.ENSP00000263388,9606.ENSP00000264637,9606.ENSP00000265773,9606.ENSP00000270625,9606.ENSP00000272317,9606.ENSP00000274063,…	GLG1,CTSZ,TGFB1,RPL18A,AEBP1,RPL19,GAPDH,SORBS3,APOE,ZC3H4,SERPINF1,NOTCH2,RPL8,NOTCH3,THRA,SMARCA2,RPS11,RPS27A,SFRP2,NONO,RPS3,RPS23,IGF1,RPS9,UBB,RPL13,RPL38,RPL4,DAB2,RPLP2,MAF,FBLN1,GAS6,SLIT3,HIST2H2AC,RPS2,RPL3,RPL27A,RPL21,RPLP1,ATN1,PTPRS,RPL12,NFE2L1,RPS27,FLNA,RPL7A,ENG,RPS4X,RPL11,VSIG4,EMILIN1,TMSB4X,GPNMB,RPL13A,NR2F2,RPL14,SNAI2,NFIX,CBX6,RPS18,RPL6,RPL10,OSR2,RPL32,RPL37A,RPL29,RP…
GO Process	GO:0043603	Cellular amide metabolic process	47	773	0.62	1.67e-13	9606.ENSP00000217131,9606.ENSP00000222247,9606.ENSP00000223357,9606.ENSP00000225430,9606.ENSP00000262584,9606.ENSP00000270625,9606.ENSP00000272317,9606.ENSP00000278572,9606.ENSP00000296674,9606.ENSP00000302896,9606.ENSP00000307889,9606.ENSP00000307940,9606.ENSP00000309830,9606.ENSP00000311430,9606.ENSP00000322419,9606.ENSP00000341885,9606.ENSP00000346001,9606.ENSP00000346012,9606.ENSP00000346015,…	CTSZ,RPL18A,AEBP1,RPL19,RPL8,RPS11,RPS27A,RPS3,RPS23,RPS9,RPL13,EEF2,RPL38,RPL4,RPLP2,RPS2,RPL3,RPL36AL,RPL27A,RPL21,RPLP1,GPX4,RPL12,NFE2L1,RPS27,RPL7A,RPS4X,RPL11,CPXM1,RPL13A,PSAP,RPL14,RPS18,RPL6,RPL10,RPL32,RPL37A,RPL29,RPL35A,GNB2L1,RPS20,RPL18,RPLP0,RPL28,RPL36,RPL27,RPS15
GO Process	GO:0033365	Protein localization to organelle	46	743	0.63	1.85e-13	9606.ENSP00000222247,9606.ENSP00000225430,9606.ENSP00000225964,9606.ENSP00000262584,9606.ENSP00000263645,9606.ENSP00000270625,9606.ENSP00000272317,9606.ENSP00000278572,9606.ENSP00000291295,9606.ENSP00000296674,9606.ENSP00000302896,9606.ENSP00000304697,9606.ENSP00000307889,9606.ENSP00000309830,9606.ENSP00000311430,9606.ENSP00000322419,9606.ENSP00000333298,9606.ENSP00000341885,9606.ENSP00000346001,…	RPL18A,RPL19,COL1A1,RPL8,CD81,RPS11,RPS27A,RPS3,CALM3,RPS23,RPS9,UBB,RPL13,RPL38,RPL4,RPLP2,LAMP1,RPS2,RPL3,RPL27A,RPL21,RPLP1,RPL12,RPS27,RPL7A,RPS4X,RPL11,SLC25A6,RPL13A,RPL14,RPS18,RPL6,RPL10,RPL32,RPL37A,RPL29,RPL35A,RPS20,TOR1AIP1,UBC,RPL18,RPLP0,RPL28,RPL36,RPL27,RPS15
GO Process	GO:0016071	mRNA metabolic process	43	678	0.64	8.33e-13	9606.ENSP00000222247,9606.ENSP00000225430,9606.ENSP00000262584,9606.ENSP00000270625,9606.ENSP00000272317,9606.ENSP00000276079,9606.ENSP00000278572,9606.ENSP00000296674,9606.ENSP00000302896,9606.ENSP00000307889,9606.ENSP00000309830,9606.ENSP00000311430,9606.ENSP00000317123,9606.ENSP00000318861,9606.ENSP00000322419,9606.ENSP00000341885,9606.ENSP00000346001,9606.ENSP00000346015,9606.ENSP00000346027,…	RPL18A,RPL19,RPL8,RPS11,RPS27A,NONO,RPS3,RPS23,RPS9,RPL13,RPL38,RPL4,SNRNP200,SF3B2,RPLP2,RPS2,RPL3,RPL27A,RPL21,RPLP1,RPL12,RPS27,FLNA,RPL7A,RPS4X,RPL11,RPL13A,HNRNPUL1,RPL14,RPS18,RPL6,RPL10,RPL32,RPL37A,RPL29,RPL35A,RPS20,RPL18,RPLP0,RPL28,RPL36,RPL27,RPS15
GO Process	GO:0030334	Regulation of cell migration	48	865	0.58	2.03e-12	9606.ENSP00000009530,9606.ENSP00000052754,9606.ENSP00000053867,9606.ENSP00000221930,9606.ENSP00000225964,9606.ENSP00000230538,9606.ENSP00000233143,9606.ENSP00000243077,9606.ENSP00000252486,9606.ENSP00000254722,9606.ENSP00000255006,9606.ENSP00000259607,9606.ENSP00000261799,9606.ENSP00000263645,9606.ENSP00000274063,9606.ENSP00000284240,9606.ENSP00000286301,9606.ENSP00000289749,9606.ENSP00000302665,…	CD74,DCN,GRN,TGFB1,COL1A1,LAMA4,TMSB10,LRP1,APOE,SERPINF1,RIN2,CCL21,PDGFRB,CD81,SFRP2,THY1,CSF1R,NBL1,IGF1,COL3A1,SYNPO2,MMP14,PODN,GNAI2,DAB2,PLXND1,FBLN1,GAS6,SMOC2,COL18A1,MYLK,SASH1,FLNA,ENG,KIAA1462,EMILIN1,TMSB4X,CD99,GPNMB,NR2F2,CEMIP,CXCL12,SNAI2,AKAP12,GPR124,RARRES2,GNB2L1,PECAM1
GO Process	GO:2000145	Regulation of cell motility	49	929	0.56	6.31e-12	9606.ENSP00000009530,9606.ENSP00000052754,9606.ENSP00000053867,9606.ENSP00000221930,9606.ENSP00000225964,9606.ENSP00000230538,9606.ENSP00000233143,9606.ENSP00000243077,9606.ENSP00000252486,9606.ENSP00000254722,9606.ENSP00000255006,9606.ENSP00000259607,9606.ENSP00000261799,9606.ENSP00000263645,9606.ENSP00000274063,9606.ENSP00000284240,9606.ENSP00000286301,9606.ENSP00000289749,9606.ENSP00000302665,…	CD74,DCN,GRN,TGFB1,COL1A1,LAMA4,TMSB10,LRP1,APOE,SERPINF1,RIN2,CCL21,PDGFRB,CD81,SFRP2,THY1,CSF1R,NBL1,IGF1,COL3A1,SYNPO2,MMP14,PODN,GNAI2,DAB2,PLXND1,FBLN1,GAS6,SMOC2,COL18A1,PTRF,MYLK,SASH1,FLNA,ENG,KIAA1462,EMILIN1,TMSB4X,CD99,GPNMB,NR2F2,CEMIP,CXCL12,SNAI2,AKAP12,GPR124,RARRES2,GNB2L1,PECAM1
GO Process	GO:0051649	Establishment of localization in cell	83	2375	0.38	1.08e-11	9606.ENSP00000009530,9606.ENSP00000053867,9606.ENSP00000216181,9606.ENSP00000217131,9606.ENSP00000221930,9606.ENSP00000222247,9606.ENSP00000225430,9606.ENSP00000230085,9606.ENSP00000245907,9606.ENSP00000252486,9606.ENSP00000258145,9606.ENSP00000259607,9606.ENSP00000262584,9606.ENSP00000262768,9606.ENSP00000262776,9606.ENSP00000263277,9606.ENSP00000263574,9606.ENSP00000264870,9606.ENSP00000270625,…	CD74,GRN,MYH9,CTSZ,TGFB1,RPL18A,RPL19,SNX3,C3,APOE,GNS,CCL21,RPL8,TIMP2,LGALS3BP,EHD2,APLP2,F13A1,RPS11,RPS27A,FTH1,SERPING1,RPS3,CALM3,AP2M1,RPS23,IGF1,RPS9,UBB,RPL13,EEF2,RPL38,RPL4,TLN1,RPLP2,A2M,GAS6,LAMP1,RPS2,RPL3,RPL27A,RPL21,RPLP1,VAT1,CYB5R3,RPL12,RPS27,FLNA,GNAS,RPL7A,SPTAN1,RPS4X,GSN,RPL11,ABCA1,FTL,TMSB4X,SLC25A6,RPL13A,NUMA1,PSAP,RPL14,CST3,AKAP12,RPS18,RPL6,RPL10,RPL32,RARRES2,RPL37…
GO Process	GO:0048513	Animal organ development	99	3197	0.33	2.17e-11	9606.ENSP00000009530,9606.ENSP00000052754,9606.ENSP00000205061,9606.ENSP00000215909,9606.ENSP00000216181,9606.ENSP00000217131,9606.ENSP00000219070,9606.ENSP00000221930,9606.ENSP00000225964,9606.ENSP00000228938,9606.ENSP00000243077,9606.ENSP00000244043,9606.ENSP00000246533,9606.ENSP00000254722,9606.ENSP00000256646,9606.ENSP00000258341,9606.ENSP00000261024,9606.ENSP00000261799,9606.ENSP00000263388,…	CD74,DCN,GLG1,LGALS1,MYH9,CTSZ,MMP2,TGFB1,COL1A1,MGP,LRP1,PTGIS,CAPNS1,SERPINF1,NOTCH2,LAMC1,SLC40A1,PDGFRB,NOTCH3,CD81,NID1,THRA,ADD1,EVC,LUM,SFRP2,THY1,CSF1R,NBL1,CALM3,COL1A2,COL14A1,COL6A2,LTBP3,IGF1,COL3A1,UBB,RPL13,EEF2,MMP14,RPL38,C1QB,PLXND1,TENC1,FBN1,MAF,ITGA11,BGN,GAS6,SLIT3,RERE,ANXA6,COL18A1,SVIL,PTPRS,SULF2,MYLK,NFE2L1,PCDH18,COL6A1,TGM2,S100A4,HTRA1,FLNA,GNAS,COL5A1,ENG,MAFB,HSPG2,…
GO Process	GO:0051270	Regulation of cellular component movement	50	1009	0.53	2.96e-11	9606.ENSP00000009530,9606.ENSP00000052754,9606.ENSP00000053867,9606.ENSP00000221930,9606.ENSP00000225964,9606.ENSP00000230538,9606.ENSP00000233143,9606.ENSP00000243077,9606.ENSP00000252486,9606.ENSP00000254722,9606.ENSP00000255006,9606.ENSP00000259607,9606.ENSP00000261799,9606.ENSP00000263645,9606.ENSP00000274063,9606.ENSP00000284240,9606.ENSP00000286301,9606.ENSP00000289749,9606.ENSP00000302665,…	CD74,DCN,GRN,TGFB1,COL1A1,LAMA4,TMSB10,LRP1,APOE,SERPINF1,RIN2,CCL21,PDGFRB,CD81,SFRP2,THY1,CSF1R,NBL1,IGF1,COL3A1,SYNPO2,MMP14,PODN,GNAI2,DAB2,PLXND1,FBLN1,GAS6,LAMP1,SMOC2,COL18A1,PTRF,MYLK,SASH1,FLNA,ENG,KIAA1462,EMILIN1,TMSB4X,CD99,GPNMB,NR2F2,CEMIP,CXCL12,SNAI2,AKAP12,GPR124,RARRES2,GNB2L1,PECAM1
GO Process	GO:0009059	Macromolecule biosynthetic process	65	1643	0.43	7.28e-11	9606.ENSP00000052754,9606.ENSP00000222247,9606.ENSP00000225430,9606.ENSP00000252486,9606.ENSP00000256646,9606.ENSP00000261799,9606.ENSP00000262584,9606.ENSP00000263388,9606.ENSP00000264637,9606.ENSP00000266718,9606.ENSP00000270625,9606.ENSP00000272317,9606.ENSP00000278572,9606.ENSP00000296674,9606.ENSP00000302665,9606.ENSP00000302896,9606.ENSP00000304697,9606.ENSP00000307889,9606.ENSP00000307940,…	DCN,RPL18A,RPL19,APOE,NOTCH2,PDGFRB,RPL8,NOTCH3,THRA,LUM,RPS11,RPS27A,RPS3,RPS23,IGF1,RPS9,UBB,RPL13,EEF2,RPL38,RPL4,RPLP2,MAF,BGN,RPS2,PRELP,RPL3,RPL36AL,RPL27A,RPL21,RPLP1,FMOD,PTRF,COL4A2,RPL12,NFE2L1,RPS27,FLNA,COL5A1,RPL7A,RPS4X,RPL11,HSPG2,ABCA1,GPC6,RPL13A,CEMIP,RPL14,NFIX,RPS18,RPL6,RPL10,RPL32,RPL37A,RPL29,RPL35A,GNB2L1,RPS20,UBC,RPL18,RPLP0,RPL28,RPL36,RPL27,RPS15
GO Process	GO:0071840	Cellular component organization or biogenesis	141	5633	0.24	8.88e-11	9606.ENSP00000009530,9606.ENSP00000052754,9606.ENSP00000053867,9606.ENSP00000171887,9606.ENSP00000206423,9606.ENSP00000215743,9606.ENSP00000216181,9606.ENSP00000216218,9606.ENSP00000216286,9606.ENSP00000217131,9606.ENSP00000219070,9606.ENSP00000221930,9606.ENSP00000225964,9606.ENSP00000229239,9606.ENSP00000230085,9606.ENSP00000230538,9606.ENSP00000233143,9606.ENSP00000240123,9606.ENSP00000243077,…	CD74,DCN,GRN,TNS1,CCDC80,MMP11,MYH9,ST13,NID2,CTSZ,MMP2,TGFB1,COL1A1,GAPDH,SNX3,LAMA4,TMSB10,SORBS3,LRP1,DSTN,CAPNS1,APOE,IGJ,NOTCH2,LAMC1,CCL21,PDGFRB,TIMP2,EHD2,NOTCH3,NID1,ADD1,SMARCA2,LUM,MFGE8,CTSK,RPS27A,SETD7,SFRP2,RPS3,CGNL1,THY1,ABI3BP,DEPTOR,CSF1R,NBL1,CALM3,AP2M1,ITGB5,RPS23,COL1A2,COL14A1,COL6A2,RPS9,SH3D19,COL3A1,UBB,SYNPO2,MMP14,RPL38,DAB2,C1QB,TLN1,SNRNP200,PLXND1,CRTAP,A2M,FBN1,IT…
GO Process	GO:0022610	Biological adhesion	47	931	0.54	9.22e-11	9606.ENSP00000216181,9606.ENSP00000216286,9606.ENSP00000230538,9606.ENSP00000240123,9606.ENSP00000258341,9606.ENSP00000259607,9606.ENSP00000262776,9606.ENSP00000263645,9606.ENSP00000264187,9606.ENSP00000268150,9606.ENSP00000279022,9606.ENSP00000284240,9606.ENSP00000295666,9606.ENSP00000296181,9606.ENSP00000297848,9606.ENSP00000300527,9606.ENSP00000304408,9606.ENSP00000312326,9606.ENSP00000312946,…	MYH9,NID2,LAMA4,SORBS3,LAMC1,CCL21,LGALS3BP,CD81,NID1,MFGE8,MYL9,THY1,IGFBP7,ITGB5,COL14A1,COL6A2,COL3A1,AOC3,STAB1,TLN1,FBN1,ITGA11,GAS6,COL18A1,PTPRS,KIRREL,PCDH18,COL6A1,THBS2,FLNA,GNAS,SORBS1,COL5A1,CERCAM,ENG,KIAA1462,GPC6,EMILIN1,CD99,GPNMB,MFAP4,CXCL12,LAMB2,MXRA8,CLSTN2,SPARCL1,PECAM1
GO Process	GO:0009888	Tissue development	67	1760	0.42	1.49e-10	9606.ENSP00000052754,9606.ENSP00000196061,9606.ENSP00000217131,9606.ENSP00000219070,9606.ENSP00000221930,9606.ENSP00000225964,9606.ENSP00000228938,9606.ENSP00000244043,9606.ENSP00000246533,9606.ENSP00000256646,9606.ENSP00000258341,9606.ENSP00000261024,9606.ENSP00000261799,9606.ENSP00000263645,9606.ENSP00000264637,9606.ENSP00000264956,9606.ENSP00000266718,9606.ENSP00000274063,9606.ENSP00000286301,…	DCN,PLOD1,CTSZ,MMP2,TGFB1,COL1A1,MGP,PTGIS,CAPNS1,NOTCH2,LAMC1,SLC40A1,PDGFRB,CD81,THRA,EVC,LUM,SFRP2,CSF1R,ITGB5,COL1A2,COL14A1,COL6A2,IGF1,COL3A1,UBB,EEF2,MMP14,RPL38,DAB2,PLXND1,MAF,BGN,ANXA6,COL18A1,SVIL,PTPRS,SULF2,MYLK,COL4A2,COL6A1,TGM2,S100A4,FLNA,GNAS,COL5A1,ENG,GSN,HSPG2,GPNMB,TMEM119,NR2F2,PSAP,NUPR1,MYH11,SNAI2,CST3,ACTG2,LAMB2,ACTA2,OSR2,TAGLN,VIM,ZEB2,PECAM1,KANK2,FKBP8
GO Process	GO:0044265	Cellular macromolecule catabolic process	46	917	0.54	2.04e-10	9606.ENSP00000217131,9606.ENSP00000222247,9606.ENSP00000225430,9606.ENSP00000262584,9606.ENSP00000270625,9606.ENSP00000271651,9606.ENSP00000272317,9606.ENSP00000278572,9606.ENSP00000292807,9606.ENSP00000296674,9606.ENSP00000302896,9606.ENSP00000304697,9606.ENSP00000307889,9606.ENSP00000309830,9606.ENSP00000311430,9606.ENSP00000321330,9606.ENSP00000322419,9606.ENSP00000341885,9606.ENSP00000346001,…	CTSZ,RPL18A,RPL19,RPL8,RPS11,CTSK,RPS27A,RPS3,AP2M1,RPS23,RPS9,UBB,RPL13,RPL38,RPL4,RNF144A,RPLP2,RPS2,RPL3,RPL27A,RPL21,RPLP1,RPL12,RPS27,RPL7A,RPS4X,RPL11,RPL13A,PSAP,RPL14,PCYOX1,RPS18,RPL6,RPL10,RPL32,RPL37A,RPL29,RPL35A,RPS20,UBC,RPL18,RPLP0,RPL28,RPL36,RPL27,RPS15
GO Process	GO:1901566	Organonitrogen compound biosynthetic process	57	1346	0.46	2.04e-10	9606.ENSP00000052754,9606.ENSP00000221930,9606.ENSP00000222247,9606.ENSP00000225430,9606.ENSP00000244043,9606.ENSP00000252486,9606.ENSP00000261799,9606.ENSP00000262584,9606.ENSP00000266718,9606.ENSP00000270625,9606.ENSP00000272317,9606.ENSP00000278572,9606.ENSP00000296518,9606.ENSP00000296674,9606.ENSP00000302665,9606.ENSP00000302896,9606.ENSP00000307889,9606.ENSP00000307940,9606.ENSP00000309830,…	DCN,TGFB1,RPL18A,RPL19,PTGIS,APOE,PDGFRB,RPL8,LUM,RPS11,RPS27A,RPS3,GUCY1A3,RPS23,IGF1,RPS9,RPL13,EEF2,RPL38,RPL4,RPLP2,BGN,RPS2,PRELP,RPL3,RPL36AL,RPL27A,RPL21,RPLP1,FMOD,RPL12,NFE2L1,RPS27,RPL7A,RPS4X,RPL11,HSPG2,ABCA1,GPC6,RPL13A,CEMIP,RPL14,RPS18,RPL6,RPL10,RPL32,RPL37A,RPL29,RPL35A,GNB2L1,RPS20,RPL18,RPLP0,RPL28,RPL36,RPL27,RPS15
GO Process	GO:0051239	Regulation of multicellular organismal process	97	3227	0.31	2.24e-10	9606.ENSP00000009530,9606.ENSP00000052754,9606.ENSP00000053867,9606.ENSP00000205061,9606.ENSP00000215909,9606.ENSP00000217131,9606.ENSP00000221930,9606.ENSP00000225964,9606.ENSP00000228938,9606.ENSP00000229239,9606.ENSP00000230085,9606.ENSP00000230538,9606.ENSP00000243077,9606.ENSP00000244043,9606.ENSP00000245907,9606.ENSP00000252486,9606.ENSP00000254722,9606.ENSP00000255006,9606.ENSP00000256646,…	CD74,DCN,GRN,GLG1,LGALS1,CTSZ,TGFB1,COL1A1,MGP,GAPDH,SNX3,LAMA4,LRP1,PTGIS,C3,APOE,SERPINF1,RIN2,NOTCH2,PDGFRB,TIMP2,NOTCH3,CD81,THRA,ADD1,LUM,CTSK,SFRP2,SERPING1,RPS3,MYL9,THY1,CSF1R,NBL1,CALM3,AP2M1,GUCY1A3,LTBP3,IGF1,COL3A1,MMP14,STAB1,GNAI2,DAB2,PLXND1,FAXDC2,ITM2C,FBN1,MAF,FBLN1,GAS6,SMOC2,ANXA6,PTPRS,SULF2,COL4A2,NFE2L1,THBS2,SASH1,FLNA,GNAS,PTGDS,COL5A1,ENG,MAFB,DES,C1QC,HSPG2,ABCA1,VSIG4,…
GO Process	GO:2000026	Regulation of multicellular organismal development	74	2096	0.38	2.24e-10	9606.ENSP00000009530,9606.ENSP00000052754,9606.ENSP00000053867,9606.ENSP00000205061,9606.ENSP00000215909,9606.ENSP00000217131,9606.ENSP00000221930,9606.ENSP00000225964,9606.ENSP00000228938,9606.ENSP00000230085,9606.ENSP00000230538,9606.ENSP00000243077,9606.ENSP00000244043,9606.ENSP00000245907,9606.ENSP00000252486,9606.ENSP00000254722,9606.ENSP00000255006,9606.ENSP00000256646,9606.ENSP00000261799,…	CD74,DCN,GRN,GLG1,LGALS1,CTSZ,TGFB1,COL1A1,MGP,SNX3,LAMA4,LRP1,PTGIS,C3,APOE,SERPINF1,RIN2,NOTCH2,PDGFRB,TIMP2,NOTCH3,ADD1,CTSK,SFRP2,MYL9,THY1,NBL1,AP2M1,LTBP3,IGF1,COL3A1,MMP14,STAB1,DAB2,PLXND1,FAXDC2,ITM2C,FBN1,MAF,GAS6,SMOC2,PTPRS,SULF2,COL4A2,NFE2L1,THBS2,SASH1,FLNA,GNAS,COL5A1,ENG,MAFB,C1QC,HSPG2,KIAA1462,GPC6,EMILIN1,GPNMB,TMEM119,NUMA1,EFEMP1,NUPR1,CXCL12,SNAI2,CLSTN2,GPR124,TMEM176B,OSR…
GO Process	GO:0007155	Cell adhesion	46	925	0.53	2.52e-10	9606.ENSP00000216181,9606.ENSP00000216286,9606.ENSP00000230538,9606.ENSP00000240123,9606.ENSP00000258341,9606.ENSP00000259607,9606.ENSP00000262776,9606.ENSP00000264187,9606.ENSP00000268150,9606.ENSP00000279022,9606.ENSP00000284240,9606.ENSP00000295666,9606.ENSP00000296181,9606.ENSP00000297848,9606.ENSP00000300527,9606.ENSP00000304408,9606.ENSP00000312326,9606.ENSP00000312946,9606.ENSP00000316029,…	MYH9,NID2,LAMA4,SORBS3,LAMC1,CCL21,LGALS3BP,NID1,MFGE8,MYL9,THY1,IGFBP7,ITGB5,COL14A1,COL6A2,COL3A1,AOC3,STAB1,TLN1,FBN1,ITGA11,GAS6,COL18A1,PTPRS,KIRREL,PCDH18,COL6A1,THBS2,FLNA,GNAS,SORBS1,COL5A1,CERCAM,ENG,KIAA1462,GPC6,EMILIN1,CD99,GPNMB,MFAP4,CXCL12,LAMB2,MXRA8,CLSTN2,SPARCL1,PECAM1
GO Process	GO:2000147	Positive regulation of cell motility	35	547	0.64	2.52e-10	9606.ENSP00000009530,9606.ENSP00000053867,9606.ENSP00000221930,9606.ENSP00000225964,9606.ENSP00000243077,9606.ENSP00000255006,9606.ENSP00000259607,9606.ENSP00000261799,9606.ENSP00000284240,9606.ENSP00000286301,9606.ENSP00000302665,9606.ENSP00000306015,9606.ENSP00000308208,9606.ENSP00000312999,9606.ENSP00000313391,9606.ENSP00000331544,9606.ENSP00000331831,9606.ENSP00000346537,9606.ENSP00000347665,…	CD74,GRN,TGFB1,COL1A1,LRP1,RIN2,CCL21,PDGFRB,THY1,CSF1R,IGF1,SYNPO2,MMP14,GNAI2,DAB2,FBLN1,GAS6,SMOC2,COL18A1,PTRF,MYLK,SASH1,FLNA,KIAA1462,TMSB4X,CD99,GPNMB,CEMIP,CXCL12,SNAI2,AKAP12,GPR124,RARRES2,GNB2L1,PECAM1
GO Process	GO:0030335	Positive regulation of cell migration	34	522	0.65	3.33e-10	9606.ENSP00000009530,9606.ENSP00000053867,9606.ENSP00000221930,9606.ENSP00000225964,9606.ENSP00000243077,9606.ENSP00000255006,9606.ENSP00000259607,9606.ENSP00000261799,9606.ENSP00000284240,9606.ENSP00000286301,9606.ENSP00000302665,9606.ENSP00000306015,9606.ENSP00000308208,9606.ENSP00000312999,9606.ENSP00000313391,9606.ENSP00000331544,9606.ENSP00000331831,9606.ENSP00000346537,9606.ENSP00000347665,…	CD74,GRN,TGFB1,COL1A1,LRP1,RIN2,CCL21,PDGFRB,THY1,CSF1R,IGF1,SYNPO2,MMP14,GNAI2,DAB2,FBLN1,GAS6,SMOC2,COL18A1,MYLK,SASH1,FLNA,KIAA1462,TMSB4X,CD99,GPNMB,CEMIP,CXCL12,SNAI2,AKAP12,GPR124,RARRES2,GNB2L1,PECAM1
GO Process	GO:0050793	Regulation of developmental process	85	2648	0.34	3.55e-10	9606.ENSP00000009530,9606.ENSP00000052754,9606.ENSP00000053867,9606.ENSP00000205061,9606.ENSP00000215743,9606.ENSP00000215909,9606.ENSP00000216181,9606.ENSP00000217131,9606.ENSP00000221930,9606.ENSP00000225964,9606.ENSP00000228938,9606.ENSP00000230085,9606.ENSP00000230538,9606.ENSP00000243077,9606.ENSP00000244043,9606.ENSP00000245907,9606.ENSP00000252486,9606.ENSP00000254722,9606.ENSP00000255006,…	CD74,DCN,GRN,GLG1,MMP11,LGALS1,MYH9,CTSZ,TGFB1,COL1A1,MGP,SNX3,LAMA4,LRP1,PTGIS,C3,APOE,SERPINF1,RIN2,NOTCH2,PDGFRB,TIMP2,EHD2,NOTCH3,ADD1,CTSK,SFRP2,MYL9,THY1,CSF1R,NBL1,AP2M1,LTBP3,IGF1,SH3D19,COL3A1,MMP14,STAB1,DAB2,STAT2,PLXND1,FAXDC2,ITM2C,FBN1,MAF,FBLN1,GAS6,SMOC2,VAT1,PTPRS,SULF2,COL4A2,NFE2L1,THBS2,SASH1,FLNA,GNAS,COL5A1,ENG,MAFB,C1QC,HSPG2,ABCA1,KIAA1462,GPC6,EMILIN1,GPNMB,TMEM119,NUMA1,…
GO Process	GO:0019538	Protein metabolic process	115	4251	0.27	4.85e-10	9606.ENSP00000052754,9606.ENSP00000196061,9606.ENSP00000215743,9606.ENSP00000215909,9606.ENSP00000216181,9606.ENSP00000217131,9606.ENSP00000219070,9606.ENSP00000221930,9606.ENSP00000222247,9606.ENSP00000223061,9606.ENSP00000223357,9606.ENSP00000225430,9606.ENSP00000229239,9606.ENSP00000230085,9606.ENSP00000243077,9606.ENSP00000245907,9606.ENSP00000246533,9606.ENSP00000252486,9606.ENSP00000258341,…	DCN,PLOD1,MMP11,LGALS1,MYH9,CTSZ,MMP2,TGFB1,RPL18A,PCOLCE,AEBP1,RPL19,GAPDH,SNX3,LRP1,C3,CAPNS1,APOE,LAMC1,PDGFRB,RPL8,APLP2,ADD1,F13A1,MFGE8,IGFBP4,RPS11,CTSK,RPS27A,SETD7,SERPING1,RPS3,THY1,CSF1R,CALM3,AP2M1,IGFBP7,RPS23,IGF1,RPS9,COL3A1,UBB,SYNPO2,RPL13,EEF2,MMP14,RPL38,RPL4,FKBP10,TENC1,RNF144A,RPLP2,CRTAP,A2M,FBN1,BGN,FBLN1,GAS6,RPS2,RPL3,RPL36AL,RPL27A,RPL21,RPLP1,PTPRS,SULF2,MYLK,RPL12,NFE…
GO Process	GO:0048518	Positive regulation of biological process	146	6112	0.21	7.93e-10	9606.ENSP00000009530,9606.ENSP00000052754,9606.ENSP00000053867,9606.ENSP00000206423,9606.ENSP00000215909,9606.ENSP00000216181,9606.ENSP00000217131,9606.ENSP00000219070,9606.ENSP00000221930,9606.ENSP00000223061,9606.ENSP00000225964,9606.ENSP00000229239,9606.ENSP00000230085,9606.ENSP00000240123,9606.ENSP00000243077,9606.ENSP00000244043,9606.ENSP00000245907,9606.ENSP00000246069,9606.ENSP00000246533,…	CD74,DCN,GRN,CCDC80,LGALS1,MYH9,CTSZ,MMP2,TGFB1,PCOLCE,COL1A1,GAPDH,SNX3,SORBS3,LRP1,PTGIS,C3,DSTN,CAPNS1,APOE,SERPINF1,IGJ,RIN2,NOTCH2,LAMC1,CCL21,SLC40A1,PDGFRB,TIMP2,EHD2,NOTCH3,CD81,NID1,THRA,ADD1,EVC,SMARCA2,LUM,MFGE8,IGFBP4,RPS27A,SETD7,SFRP2,NONO,SERPING1,RPS3,THY1,ABI3BP,CSF1R,NBL1,CALM3,GUCY1A3,LTBP3,IGF1,RPS9,SH3D19,COL3A1,UBB,SYNPO2,EEF2,MMP14,MLXIP,GNAI2,DAB2,C1QB,UACA,STAT2,PLXND1,FA…
GO Process	GO:0016043	Cellular component organization	135	5447	0.23	8.25e-10	9606.ENSP00000009530,9606.ENSP00000052754,9606.ENSP00000053867,9606.ENSP00000171887,9606.ENSP00000206423,9606.ENSP00000215743,9606.ENSP00000216181,9606.ENSP00000216218,9606.ENSP00000216286,9606.ENSP00000217131,9606.ENSP00000219070,9606.ENSP00000221930,9606.ENSP00000225964,9606.ENSP00000229239,9606.ENSP00000230085,9606.ENSP00000230538,9606.ENSP00000233143,9606.ENSP00000240123,9606.ENSP00000243077,…	CD74,DCN,GRN,TNS1,CCDC80,MMP11,MYH9,ST13,NID2,CTSZ,MMP2,TGFB1,COL1A1,GAPDH,SNX3,LAMA4,TMSB10,SORBS3,LRP1,DSTN,CAPNS1,APOE,IGJ,NOTCH2,LAMC1,CCL21,PDGFRB,TIMP2,EHD2,NOTCH3,NID1,ADD1,SMARCA2,LUM,MFGE8,CTSK,RPS27A,SETD7,SFRP2,RPS3,CGNL1,THY1,ABI3BP,DEPTOR,CSF1R,NBL1,CALM3,AP2M1,ITGB5,RPS23,COL1A2,COL14A1,COL6A2,SH3D19,COL3A1,UBB,SYNPO2,MMP14,RPL38,DAB2,C1QB,TLN1,SNRNP200,PLXND1,CRTAP,A2M,FBN1,ITGA11,…
GO Process	GO:0097435	Supramolecular fiber organization	32	480	0.66	8.25e-10	9606.ENSP00000215743,9606.ENSP00000225964,9606.ENSP00000233143,9606.ENSP00000240123,9606.ENSP00000246069,9606.ENSP00000261799,9606.ENSP00000264758,9606.ENSP00000266718,9606.ENSP00000274063,9606.ENSP00000281282,9606.ENSP00000296181,9606.ENSP00000297268,9606.ENSP00000297848,9606.ENSP00000304408,9606.ENSP00000323696,9606.ENSP00000347041,9606.ENSP00000348128,9606.ENSP00000356257,9606.ENSP00000358866,…	MMP11,COL1A1,TMSB10,SORBS3,DSTN,PDGFRB,ADD1,LUM,SFRP2,CGNL1,ITGB5,COL1A2,COL14A1,COL3A1,CRTAP,FMOD,SVIL,LMOD1,FLNA,SORBS1,COL5A1,GSN,DES,TPM2,EMILIN1,TMSB4X,NUMA1,MFAP4,MYH11,CST3,VIM,B2M
GO Process	GO:0009887	Animal organ morphogenesis	46	967	0.51	9.41e-10	9606.ENSP00000052754,9606.ENSP00000205061,9606.ENSP00000217131,9606.ENSP00000219070,9606.ENSP00000221930,9606.ENSP00000225964,9606.ENSP00000228938,9606.ENSP00000256646,9606.ENSP00000258341,9606.ENSP00000261024,9606.ENSP00000261799,9606.ENSP00000264637,9606.ENSP00000274063,9606.ENSP00000284240,9606.ENSP00000286301,9606.ENSP00000289749,9606.ENSP00000297268,9606.ENSP00000297848,9606.ENSP00000300527,…	DCN,GLG1,CTSZ,MMP2,TGFB1,COL1A1,MGP,NOTCH2,LAMC1,SLC40A1,PDGFRB,THRA,SFRP2,THY1,CSF1R,NBL1,COL1A2,COL14A1,COL6A2,LTBP3,COL3A1,MMP14,RPL38,PLXND1,FBN1,SLIT3,ANXA6,COL18A1,MYLK,COL6A1,TGM2,HTRA1,GNAS,COL5A1,ENG,MAFB,HSPG2,MFAP2,TMEM119,EFEMP1,SNAI2,ACTG2,LAMB2,ACTA2,TMEM176B,OSR2
GO Process	GO:0007275	Multicellular organism development	127	5023	0.24	1.61e-09	9606.ENSP00000009530,9606.ENSP00000052754,9606.ENSP00000053867,9606.ENSP00000205061,9606.ENSP00000215743,9606.ENSP00000215909,9606.ENSP00000216181,9606.ENSP00000217131,9606.ENSP00000219070,9606.ENSP00000221930,9606.ENSP00000223061,9606.ENSP00000225964,9606.ENSP00000228938,9606.ENSP00000230085,9606.ENSP00000243077,9606.ENSP00000244043,9606.ENSP00000245907,9606.ENSP00000246533,9606.ENSP00000252486,…	CD74,DCN,GRN,GLG1,MMP11,LGALS1,MYH9,CTSZ,MMP2,TGFB1,PCOLCE,COL1A1,MGP,SNX3,LRP1,PTGIS,C3,CAPNS1,APOE,SERPINF1,NOTCH2,LAMC1,SLC40A1,PDGFRB,TIMP2,NOTCH3,CD81,NID1,THRA,ADD1,EVC,SMARCA2,LUM,MFGE8,SFRP2,THY1,CSF1R,NBL1,CALM3,IGFBP7,ITGB5,COL1A2,COL14A1,COL6A2,LTBP3,IGF1,COL3A1,UBB,RPL13,EEF2,MMP14,RPL38,DAB2,C1QB,PLXND1,TENC1,ITM2C,FBN1,MAF,ITGA11,BGN,FBLN1,GAS6,SLIT3,RERE,PRELP,GPX4,ANXA6,COL18A1,SV…
GO Process	GO:0019222	Regulation of metabolic process	158	6948	0.19	2.06e-09	9606.ENSP00000009530,9606.ENSP00000052754,9606.ENSP00000053867,9606.ENSP00000205061,9606.ENSP00000216181,9606.ENSP00000217131,9606.ENSP00000221930,9606.ENSP00000222247,9606.ENSP00000223061,9606.ENSP00000223357,9606.ENSP00000225430,9606.ENSP00000225964,9606.ENSP00000229239,9606.ENSP00000230085,9606.ENSP00000230538,9606.ENSP00000240123,9606.ENSP00000243077,9606.ENSP00000244043,9606.ENSP00000245907,…	CD74,DCN,GRN,GLG1,MYH9,CTSZ,TGFB1,RPL18A,PCOLCE,AEBP1,RPL19,COL1A1,GAPDH,SNX3,LAMA4,SORBS3,LRP1,PTGIS,C3,CAPNS1,APOE,ZC3H4,SERPINF1,IGJ,NOTCH2,CCL21,SLC40A1,PDGFRB,RPL8,TIMP2,NOTCH3,APLP2,CD81,THRA,SMARCA2,LUM,IGFBP4,RPS11,RPS27A,SETD7,SFRP2,NONO,SERPING1,RPS3,THY1,DEPTOR,CSF1R,CALM3,IGFBP7,RPS23,IGF1,RPS9,SH3D19,RGL1,UBB,SYNPO2,RPL13,EEF2,MMP14,RPL38,RPL4,AOC3,MLXIP,GNAI2,DAB2,UACA,STAT2,PLXND1,…
GO Process	GO:0006886	Intracellular protein transport	46	999	0.5	2.61e-09	9606.ENSP00000009530,9606.ENSP00000221930,9606.ENSP00000222247,9606.ENSP00000225430,9606.ENSP00000262584,9606.ENSP00000270625,9606.ENSP00000272317,9606.ENSP00000278572,9606.ENSP00000292807,9606.ENSP00000296674,9606.ENSP00000302896,9606.ENSP00000304697,9606.ENSP00000307889,9606.ENSP00000309830,9606.ENSP00000311430,9606.ENSP00000322419,9606.ENSP00000341885,9606.ENSP00000346001,9606.ENSP00000346015,…	CD74,TGFB1,RPL18A,RPL19,RPL8,RPS11,RPS27A,RPS3,AP2M1,RPS23,RPS9,UBB,RPL13,RPL38,RPL4,RPLP2,RPS2,RPL3,RPL27A,RPL21,RPLP1,RPL12,RPS27,RPL7A,RPS4X,RPL11,SLC25A6,RPL13A,PSAP,RPL14,AKAP12,RPS18,RPL6,RPL10,RPL32,RPL37A,RPL29,RPL35A,RPS20,UBC,RPL18,RPLP0,RPL28,RPL36,RPL27,RPS15
GO Process	GO:0048731	System development	116	4426	0.26	2.67e-09	9606.ENSP00000009530,9606.ENSP00000052754,9606.ENSP00000053867,9606.ENSP00000205061,9606.ENSP00000215909,9606.ENSP00000216181,9606.ENSP00000217131,9606.ENSP00000219070,9606.ENSP00000221930,9606.ENSP00000225964,9606.ENSP00000228938,9606.ENSP00000230085,9606.ENSP00000243077,9606.ENSP00000244043,9606.ENSP00000245907,9606.ENSP00000246533,9606.ENSP00000252486,9606.ENSP00000254722,9606.ENSP00000256646,…	CD74,DCN,GRN,GLG1,LGALS1,MYH9,CTSZ,MMP2,TGFB1,COL1A1,MGP,SNX3,LRP1,PTGIS,C3,CAPNS1,APOE,SERPINF1,NOTCH2,LAMC1,SLC40A1,PDGFRB,TIMP2,NOTCH3,CD81,NID1,THRA,ADD1,EVC,SMARCA2,LUM,MFGE8,SFRP2,THY1,CSF1R,NBL1,CALM3,COL1A2,COL14A1,COL6A2,LTBP3,IGF1,COL3A1,UBB,RPL13,EEF2,MMP14,RPL38,C1QB,PLXND1,TENC1,ITM2C,FBN1,MAF,ITGA11,BGN,GAS6,SLIT3,RERE,PRELP,ANXA6,COL18A1,SVIL,ATN1,PTPRS,SULF2,MYLK,COL4A2,NFE2L1,PCD…
GO Process	GO:0060255	Regulation of macromolecule metabolic process	149	6407	0.2	2.93e-09	9606.ENSP00000009530,9606.ENSP00000052754,9606.ENSP00000053867,9606.ENSP00000205061,9606.ENSP00000216181,9606.ENSP00000217131,9606.ENSP00000221930,9606.ENSP00000222247,9606.ENSP00000223061,9606.ENSP00000223357,9606.ENSP00000225430,9606.ENSP00000225964,9606.ENSP00000229239,9606.ENSP00000230085,9606.ENSP00000240123,9606.ENSP00000243077,9606.ENSP00000244043,9606.ENSP00000245907,9606.ENSP00000252486,…	CD74,DCN,GRN,GLG1,MYH9,CTSZ,TGFB1,RPL18A,PCOLCE,AEBP1,RPL19,COL1A1,GAPDH,SNX3,SORBS3,LRP1,PTGIS,C3,APOE,ZC3H4,SERPINF1,NOTCH2,CCL21,SLC40A1,PDGFRB,RPL8,TIMP2,NOTCH3,APLP2,CD81,THRA,SMARCA2,LUM,IGFBP4,RPS11,RPS27A,SETD7,SFRP2,NONO,SERPING1,RPS3,THY1,DEPTOR,CSF1R,CALM3,RPS23,IGF1,RPS9,SH3D19,UBB,SYNPO2,RPL13,EEF2,MMP14,RPL38,RPL4,MLXIP,GNAI2,DAB2,UACA,STAT2,PLXND1,FAXDC2,RNF144A,RPLP2,ITM2C,CRTAP,A…
GO Process	GO:0009987	Cellular process	262	15024	0.08	4.53e-09	9606.ENSP00000009530,9606.ENSP00000052754,9606.ENSP00000053867,9606.ENSP00000171887,9606.ENSP00000196061,9606.ENSP00000205061,9606.ENSP00000206423,9606.ENSP00000215743,9606.ENSP00000215909,9606.ENSP00000216181,9606.ENSP00000216218,9606.ENSP00000216286,9606.ENSP00000217131,9606.ENSP00000219070,9606.ENSP00000221466,9606.ENSP00000221930,9606.ENSP00000222247,9606.ENSP00000223061,9606.ENSP00000223357,…	CD74,DCN,GRN,TNS1,PLOD1,GLG1,CCDC80,MMP11,LGALS1,MYH9,ST13,NID2,CTSZ,MMP2,FCGRT,TGFB1,RPL18A,PCOLCE,AEBP1,RPL19,COL1A1,MGP,GAPDH,SNX3,LAMA4,TMSB10,SORBS3,LRP1,PTGIS,C3,DSTN,CAPNS1,APOE,SERPINF1,IGJ,RIN2,NOTCH2,GNS,LAMC1,CCL21,SLC40A1,PDGFRB,RPL8,TIMP2,LGALS3BP,EHD2,NOTCH3,APLP2,CD81,ZNF106,NID1,THRA,ADD1,F13A1,EVC,SMARCA2,LUM,MFGE8,IGFBP4,RPS11,CTSK,RPS27A,FTH1,SETD7,SFRP2,NONO,SERPING1,RPS3,MYL9…
GO Process	GO:0048856	Anatomical structure development	132	5402	0.22	4.68e-09	9606.ENSP00000009530,9606.ENSP00000052754,9606.ENSP00000053867,9606.ENSP00000196061,9606.ENSP00000205061,9606.ENSP00000215743,9606.ENSP00000215909,9606.ENSP00000216181,9606.ENSP00000217131,9606.ENSP00000219070,9606.ENSP00000221930,9606.ENSP00000223061,9606.ENSP00000225964,9606.ENSP00000228938,9606.ENSP00000230085,9606.ENSP00000243077,9606.ENSP00000244043,9606.ENSP00000245907,9606.ENSP00000246533,…	CD74,DCN,GRN,PLOD1,GLG1,MMP11,LGALS1,MYH9,CTSZ,MMP2,TGFB1,PCOLCE,COL1A1,MGP,SNX3,LRP1,PTGIS,C3,CAPNS1,APOE,SERPINF1,NOTCH2,LAMC1,CCL21,SLC40A1,PDGFRB,TIMP2,NOTCH3,CD81,NID1,THRA,ADD1,EVC,SMARCA2,LUM,MFGE8,SFRP2,THY1,CSF1R,NBL1,CALM3,IGFBP7,ITGB5,COL1A2,COL14A1,COL6A2,LTBP3,IGF1,COL3A1,UBB,RPL13,EEF2,MMP14,RPL38,DAB2,C1QB,PLXND1,TENC1,ITM2C,FBN1,MAF,ITGA11,BGN,FBLN1,GAS6,SLIT3,RERE,PRELP,GPX4,ANXA…
GO Process	GO:0002181	Cytoplasmic translation	14	72	1.13	4.90e-09	9606.ENSP00000222247,9606.ENSP00000225430,9606.ENSP00000262584,9606.ENSP00000296674,9606.ENSP00000309830,9606.ENSP00000346037,9606.ENSP00000363676,9606.ENSP00000403172,9606.ENSP00000416429,9606.ENSP00000418868,9606.ENSP00000419117,9606.ENSP00000447001,9606.ENSP00000449328,9606.ENSP00000464342	RPL18A,RPL19,RPL8,RPS23,RPL38,RPLP1,RPL11,RPL6,RPL32,RPL29,RPL35A,RPL18,RPLP0,RPL36
GO Process	GO:0051179	Localization	135	5591	0.22	5.10e-09	9606.ENSP00000009530,9606.ENSP00000053867,9606.ENSP00000171887,9606.ENSP00000205061,9606.ENSP00000216181,9606.ENSP00000217131,9606.ENSP00000221466,9606.ENSP00000221930,9606.ENSP00000222247,9606.ENSP00000225430,9606.ENSP00000225964,9606.ENSP00000230085,9606.ENSP00000233143,9606.ENSP00000243077,9606.ENSP00000245907,9606.ENSP00000246069,9606.ENSP00000252486,9606.ENSP00000254801,9606.ENSP00000255006,…	CD74,GRN,TNS1,GLG1,MYH9,CTSZ,FCGRT,TGFB1,RPL18A,RPL19,COL1A1,SNX3,TMSB10,LRP1,C3,DSTN,APOE,IGJ,RIN2,GNS,LAMC1,CCL21,SLC40A1,PDGFRB,RPL8,TIMP2,LGALS3BP,EHD2,APLP2,CD81,ADD1,F13A1,MFGE8,RPS11,RPS27A,FTH1,SERPING1,RPS3,THY1,ABCA6,NBL1,CALM3,AP2M1,ITGB5,RPS23,COL1A2,IGF1,RPS9,UBB,ANTXR2,MRC2,RPL13,EEF2,MMP14,RPL38,RPL4,STAB1,DAB2,TLN1,PLXND1,SLC7A8,RPLP2,A2M,FBN1,ITGA11,GAS6,LAMP1,RERE,RPS2,ABCA9,RPL…
GO Process	GO:0048584	Positive regulation of response to stimulus	74	2257	0.35	5.24e-09	9606.ENSP00000009530,9606.ENSP00000052754,9606.ENSP00000053867,9606.ENSP00000215909,9606.ENSP00000221930,9606.ENSP00000225964,9606.ENSP00000240123,9606.ENSP00000243077,9606.ENSP00000244043,9606.ENSP00000245907,9606.ENSP00000252486,9606.ENSP00000256646,9606.ENSP00000259607,9606.ENSP00000261799,9606.ENSP00000262768,9606.ENSP00000263645,9606.ENSP00000264956,9606.ENSP00000269593,9606.ENSP00000272317,…	CD74,DCN,GRN,LGALS1,TGFB1,COL1A1,SORBS3,LRP1,PTGIS,C3,APOE,NOTCH2,CCL21,PDGFRB,TIMP2,CD81,EVC,IGFBP4,RPS27A,SFRP2,NONO,SERPING1,RPS3,THY1,CSF1R,CALM3,GUCY1A3,IGF1,COL3A1,UBB,GNAI2,DAB2,C1QB,C7,ITM2C,GAS6,LAMP1,SMOC2,SULF2,MYLK,TGM2,CFH,SASH1,S100A4,FLNA,GNAS,SORBS1,ENG,GSN,RPL11,C1QC,C1QA,VSIG4,KIAA1462,TMSB4X,GPNMB,NUMA1,PSAP,HLA-DRA,NUPR1,CXCL12,AKAP12,C1S,HLA-DPA1,GPR124,RARRES2,GNB2L1,C1R,UBC…
GO Process	GO:0032502	Developmental process	139	5841	0.21	5.43e-09	9606.ENSP00000009530,9606.ENSP00000052754,9606.ENSP00000053867,9606.ENSP00000196061,9606.ENSP00000205061,9606.ENSP00000215743,9606.ENSP00000215909,9606.ENSP00000216181,9606.ENSP00000217131,9606.ENSP00000219070,9606.ENSP00000221930,9606.ENSP00000223061,9606.ENSP00000225964,9606.ENSP00000228938,9606.ENSP00000230085,9606.ENSP00000243077,9606.ENSP00000244043,9606.ENSP00000245907,9606.ENSP00000246533,…	CD74,DCN,GRN,PLOD1,GLG1,MMP11,LGALS1,MYH9,CTSZ,MMP2,TGFB1,PCOLCE,COL1A1,MGP,SNX3,LRP1,PTGIS,C3,CAPNS1,APOE,SERPINF1,NOTCH2,LAMC1,CCL21,SLC40A1,PDGFRB,TIMP2,NOTCH3,CD81,NID1,THRA,ADD1,EVC,SMARCA2,LUM,MFGE8,SFRP2,SERPING1,THY1,CSF1R,NBL1,CALM3,IGFBP7,ITGB5,COL1A2,COL14A1,COL6A2,LTBP3,IGF1,COL3A1,UBB,MRC2,RPL13,EEF2,MMP14,RPL38,DAB2,C1QB,SNRNP200,PLXND1,TENC1,ITM2C,CRTAP,A2M,FBN1,MAF,ITGA11,BGN,FBLN…
GO Process	GO:0009653	Anatomical structure morphogenesis	72	2165	0.36	5.52e-09	9606.ENSP00000052754,9606.ENSP00000205061,9606.ENSP00000216181,9606.ENSP00000217131,9606.ENSP00000219070,9606.ENSP00000221930,9606.ENSP00000225964,9606.ENSP00000228938,9606.ENSP00000243077,9606.ENSP00000252486,9606.ENSP00000256646,9606.ENSP00000258341,9606.ENSP00000261024,9606.ENSP00000261799,9606.ENSP00000263388,9606.ENSP00000263645,9606.ENSP00000264637,9606.ENSP00000264758,9606.ENSP00000268150,…	DCN,GLG1,MYH9,CTSZ,MMP2,TGFB1,COL1A1,MGP,LRP1,APOE,NOTCH2,LAMC1,SLC40A1,PDGFRB,NOTCH3,CD81,THRA,ADD1,MFGE8,SFRP2,THY1,CSF1R,NBL1,ITGB5,COL1A2,COL14A1,COL6A2,LTBP3,COL3A1,UBB,MMP14,RPL38,PLXND1,FBN1,SLIT3,RERE,ANXA6,COL18A1,MYLK,COL4A2,NFE2L1,COL6A1,TGM2,LMOD1,HTRA1,FLNA,GNAS,COL5A1,SPTAN1,ENG,MAFB,HSPG2,MFAP2,EMILIN1,TMEM119,NR2F2,EFEMP1,PSAP,CXCL12,MYH11,SNAI2,ACTG2,LAMB2,ACTA2,GPR124,TMEM176B,O…
GO Process	GO:0051641	Cellular localization	88	2967	0.31	6.22e-09	9606.ENSP00000009530,9606.ENSP00000053867,9606.ENSP00000216181,9606.ENSP00000217131,9606.ENSP00000221930,9606.ENSP00000222247,9606.ENSP00000225430,9606.ENSP00000225964,9606.ENSP00000230085,9606.ENSP00000233143,9606.ENSP00000245907,9606.ENSP00000252486,9606.ENSP00000258145,9606.ENSP00000259607,9606.ENSP00000262584,9606.ENSP00000262768,9606.ENSP00000262776,9606.ENSP00000263277,9606.ENSP00000263574,…	CD74,GRN,MYH9,CTSZ,TGFB1,RPL18A,RPL19,COL1A1,SNX3,TMSB10,C3,APOE,GNS,CCL21,RPL8,TIMP2,LGALS3BP,EHD2,APLP2,CD81,F13A1,RPS11,RPS27A,FTH1,SERPING1,RPS3,THY1,CALM3,AP2M1,RPS23,IGF1,RPS9,UBB,RPL13,EEF2,RPL38,RPL4,TLN1,RPLP2,A2M,GAS6,LAMP1,RPS2,RPL3,RPL27A,RPL21,RPLP1,VAT1,CYB5R3,RPL12,RPS27,FLNA,GNAS,RPL7A,SPTAN1,RPS4X,GSN,RPL11,ABCA1,FTL,TMSB4X,SLC25A6,RPL13A,NUMA1,PSAP,RPL14,CST3,AKAP12,RPS18,RPL6,R…
GO Process	GO:0001501	Skeletal system development	31	499	0.63	7.98e-09	9606.ENSP00000205061,9606.ENSP00000219070,9606.ENSP00000221930,9606.ENSP00000225964,9606.ENSP00000228938,9606.ENSP00000261799,9606.ENSP00000264637,9606.ENSP00000264956,9606.ENSP00000266718,9606.ENSP00000274063,9606.ENSP00000297268,9606.ENSP00000297848,9606.ENSP00000300527,9606.ENSP00000301873,9606.ENSP00000302665,9606.ENSP00000304408,9606.ENSP00000307889,9606.ENSP00000308208,9606.ENSP00000309830,…	GLG1,MMP2,TGFB1,COL1A1,MGP,PDGFRB,THRA,EVC,LUM,SFRP2,COL1A2,COL14A1,COL6A2,LTBP3,IGF1,COL3A1,RPL13,MMP14,RPL38,FBN1,BGN,PRELP,ANXA6,SULF2,COL6A1,GNAS,ENG,TMEM119,SNAI2,OSR2,WASF2
GO Process	GO:0045184	Establishment of protein localization	58	1564	0.41	1.40e-08	9606.ENSP00000009530,9606.ENSP00000216181,9606.ENSP00000221930,9606.ENSP00000222247,9606.ENSP00000225430,9606.ENSP00000225964,9606.ENSP00000230085,9606.ENSP00000243077,9606.ENSP00000252486,9606.ENSP00000262584,9606.ENSP00000270625,9606.ENSP00000272317,9606.ENSP00000278572,9606.ENSP00000291295,9606.ENSP00000292807,9606.ENSP00000296674,9606.ENSP00000302896,9606.ENSP00000304697,9606.ENSP00000307889,…	CD74,MYH9,TGFB1,RPL18A,RPL19,COL1A1,SNX3,LRP1,APOE,RPL8,RPS11,RPS27A,RPS3,CALM3,AP2M1,RPS23,RPS9,UBB,RPL13,RPL38,RPL4,DAB2,RPLP2,LAMP1,RPS2,RPL3,RPL27A,RPL21,RPLP1,PTRF,RPL12,RPS27,FLNA,GNAS,RPL7A,RPS4X,RPL11,ABCA1,SLC25A6,RPL13A,PSAP,RPL14,AKAP12,RPS18,RPL6,RPL10,RPL32,RPL37A,RPL29,RPL35A,RPS20,UBC,RPL18,RPLP0,RPL28,RPL36,RPL27,RPS15
GO Process	GO:0034613	Cellular protein localization	59	1610	0.4	1.44e-08	9606.ENSP00000009530,9606.ENSP00000221930,9606.ENSP00000222247,9606.ENSP00000225430,9606.ENSP00000225964,9606.ENSP00000233143,9606.ENSP00000252486,9606.ENSP00000262584,9606.ENSP00000263277,9606.ENSP00000263645,9606.ENSP00000270625,9606.ENSP00000272317,9606.ENSP00000278572,9606.ENSP00000284240,9606.ENSP00000291295,9606.ENSP00000292807,9606.ENSP00000296674,9606.ENSP00000302896,9606.ENSP00000304697,…	CD74,TGFB1,RPL18A,RPL19,COL1A1,TMSB10,APOE,RPL8,EHD2,CD81,RPS11,RPS27A,RPS3,THY1,CALM3,AP2M1,RPS23,RPS9,UBB,RPL13,RPL38,RPL4,RPLP2,GAS6,LAMP1,RPS2,RPL3,RPL27A,RPL21,RPLP1,RPL12,RPS27,FLNA,RPL7A,RPS4X,GSN,RPL11,TMSB4X,SLC25A6,RPL13A,PSAP,RPL14,AKAP12,RPS18,RPL6,RPL10,RPL32,RPL37A,RPL29,RPL35A,RPS20,TOR1AIP1,UBC,RPL18,RPLP0,RPL28,RPL36,RPL27,RPS15
GO Process	GO:0048523	Negative regulation of cellular process	121	4874	0.23	2.18e-08	9606.ENSP00000009530,9606.ENSP00000052754,9606.ENSP00000053867,9606.ENSP00000205061,9606.ENSP00000215743,9606.ENSP00000215909,9606.ENSP00000216181,9606.ENSP00000216218,9606.ENSP00000217131,9606.ENSP00000221930,9606.ENSP00000223357,9606.ENSP00000225964,9606.ENSP00000229239,9606.ENSP00000230085,9606.ENSP00000233143,9606.ENSP00000240123,9606.ENSP00000243077,9606.ENSP00000244043,9606.ENSP00000245907,…	CD74,DCN,GRN,GLG1,MMP11,LGALS1,MYH9,ST13,CTSZ,TGFB1,AEBP1,COL1A1,GAPDH,SNX3,TMSB10,SORBS3,LRP1,PTGIS,C3,APOE,ZC3H4,SERPINF1,NOTCH2,CCL21,SLC40A1,PDGFRB,TIMP2,NOTCH3,APLP2,THRA,ADD1,SMARCA2,IGFBP4,RPS27A,FTH1,SFRP2,NONO,SERPING1,RPS3,CGNL1,THY1,DEPTOR,CSF1R,NBL1,CALM3,AP2M1,IGFBP7,LTBP3,IGF1,COL3A1,UBB,MMP14,PODN,GNAI2,DAB2,UACA,PLXND1,TENC1,ITM2C,CRTAP,A2M,FBN1,MAF,FBLN1,GAS6,SLIT3,HIST2H2AC,RERE…
GO Process	GO:0032501	Multicellular organismal process	154	6933	0.18	3.20e-08	9606.ENSP00000009530,9606.ENSP00000052754,9606.ENSP00000053867,9606.ENSP00000205061,9606.ENSP00000215743,9606.ENSP00000215909,9606.ENSP00000216181,9606.ENSP00000217131,9606.ENSP00000219070,9606.ENSP00000221930,9606.ENSP00000223061,9606.ENSP00000225964,9606.ENSP00000228938,9606.ENSP00000230085,9606.ENSP00000240123,9606.ENSP00000243077,9606.ENSP00000244043,9606.ENSP00000245907,9606.ENSP00000246533,…	CD74,DCN,GRN,GLG1,MMP11,LGALS1,MYH9,CTSZ,MMP2,TGFB1,PCOLCE,COL1A1,MGP,SNX3,SORBS3,LRP1,PTGIS,C3,CAPNS1,APOE,SERPINF1,IGJ,NOTCH2,LAMC1,SLC40A1,PDGFRB,TIMP2,EHD2,NOTCH3,CD81,NID1,THRA,ADD1,F13A1,EVC,SMARCA2,LUM,MFGE8,CTSK,SFRP2,SERPING1,MYL9,THY1,CSF1R,NBL1,CALM3,AP2M1,IGFBP7,ITGB5,GUCY1A3,COL1A2,COL14A1,COL6A2,LTBP3,IGF1,COL3A1,UBB,MRC2,RPL13,EEF2,MMP14,RPL38,GNAI2,DAB2,C1QB,TLN1,SNRNP200,PLXND1,T…
GO Process	GO:1901575	Organic substance catabolic process	61	1750	0.38	4.27e-08	9606.ENSP00000052754,9606.ENSP00000217131,9606.ENSP00000221930,9606.ENSP00000222247,9606.ENSP00000225430,9606.ENSP00000229239,9606.ENSP00000243077,9606.ENSP00000252486,9606.ENSP00000258145,9606.ENSP00000262584,9606.ENSP00000266718,9606.ENSP00000270625,9606.ENSP00000271651,9606.ENSP00000272317,9606.ENSP00000278572,9606.ENSP00000291295,9606.ENSP00000292807,9606.ENSP00000296674,9606.ENSP00000302896,…	DCN,CTSZ,TGFB1,RPL18A,RPL19,GAPDH,LRP1,APOE,GNS,RPL8,LUM,RPS11,CTSK,RPS27A,RPS3,CALM3,AP2M1,RPS23,RPS9,UBB,SYNPO2,RPL13,RPL38,RPL4,RNF144A,RPLP2,BGN,RPS2,PRELP,RPL3,RPL27A,RPL21,RPLP1,FMOD,RPL12,RPS27,RPL7A,RPS4X,RPL11,HSPG2,GPC6,RPL13A,CEMIP,PSAP,RPL14,PCYOX1,RPS18,RPL6,RPL10,RPL32,RPL37A,RPL29,RPL35A,RPS20,UBC,RPL18,RPLP0,RPL28,RPL36,RPL27,RPS15
GO Process	GO:0030449	Regulation of complement activation	12	56	1.17	4.36e-08	9606.ENSP00000245907,9606.ENSP00000263645,9606.ENSP00000278407,9606.ENSP00000313967,9606.ENSP00000322061,9606.ENSP00000323929,9606.ENSP00000356399,9606.ENSP00000363770,9606.ENSP00000363773,9606.ENSP00000363869,9606.ENSP00000385035,9606.ENSP00000438615	C3,CD81,SERPING1,C1QB,C7,A2M,CFH,C1QC,C1QA,VSIG4,C1S,C1R
GO Process	GO:0015031	Protein transport	55	1486	0.41	4.83e-08	9606.ENSP00000009530,9606.ENSP00000216181,9606.ENSP00000221930,9606.ENSP00000222247,9606.ENSP00000225430,9606.ENSP00000225964,9606.ENSP00000230085,9606.ENSP00000243077,9606.ENSP00000252486,9606.ENSP00000262584,9606.ENSP00000270625,9606.ENSP00000272317,9606.ENSP00000278572,9606.ENSP00000292807,9606.ENSP00000296674,9606.ENSP00000302896,9606.ENSP00000304697,9606.ENSP00000307889,9606.ENSP00000309830,…	CD74,MYH9,TGFB1,RPL18A,RPL19,COL1A1,SNX3,LRP1,APOE,RPL8,RPS11,RPS27A,RPS3,AP2M1,RPS23,RPS9,UBB,RPL13,RPL38,RPL4,DAB2,RPLP2,RPS2,RPL3,RPL27A,RPL21,RPLP1,PTRF,RPL12,RPS27,GNAS,RPL7A,RPS4X,RPL11,ABCA1,SLC25A6,RPL13A,PSAP,RPL14,AKAP12,RPS18,RPL6,RPL10,RPL32,RPL37A,RPL29,RPL35A,RPS20,UBC,RPL18,RPLP0,RPL28,RPL36,RPL27,RPS15
GO Process	GO:0002576	Platelet degranulation	16	129	0.93	6.19e-08	9606.ENSP00000221930,9606.ENSP00000262776,9606.ENSP00000263574,9606.ENSP00000264870,9606.ENSP00000278407,9606.ENSP00000291295,9606.ENSP00000302665,9606.ENSP00000316029,9606.ENSP00000323929,9606.ENSP00000331831,9606.ENSP00000358866,9606.ENSP00000370010,9606.ENSP00000378394,9606.ENSP00000418009,9606.ENSP00000420939,9606.ENSP00000457421	TGFB1,LGALS3BP,APLP2,F13A1,SERPING1,CALM3,IGF1,TLN1,A2M,GAS6,FLNA,TMSB4X,PSAP,RARRES2,SEPP1,PECAM1
GO Process	GO:0034645	Cellular macromolecule biosynthetic process	57	1592	0.39	7.00e-08	9606.ENSP00000052754,9606.ENSP00000222247,9606.ENSP00000225430,9606.ENSP00000252486,9606.ENSP00000256646,9606.ENSP00000262584,9606.ENSP00000263388,9606.ENSP00000264637,9606.ENSP00000270625,9606.ENSP00000272317,9606.ENSP00000278572,9606.ENSP00000296674,9606.ENSP00000302665,9606.ENSP00000302896,9606.ENSP00000304697,9606.ENSP00000307889,9606.ENSP00000307940,9606.ENSP00000309830,9606.ENSP00000311430,…	DCN,RPL18A,RPL19,APOE,NOTCH2,RPL8,NOTCH3,THRA,RPS11,RPS27A,RPS3,RPS23,IGF1,RPS9,UBB,RPL13,EEF2,RPL38,RPL4,RPLP2,MAF,BGN,RPS2,RPL3,RPL36AL,RPL27A,RPL21,RPLP1,PTRF,COL4A2,RPL12,NFE2L1,RPS27,FLNA,RPL7A,RPS4X,RPL11,ABCA1,RPL13A,RPL14,NFIX,RPS18,RPL6,RPL10,RPL32,RPL37A,RPL29,RPL35A,GNB2L1,RPS20,UBC,RPL18,RPLP0,RPL28,RPL36,RPL27,RPS15
GO Process	GO:0061448	Connective tissue development	20	223	0.79	7.37e-08	9606.ENSP00000221930,9606.ENSP00000225964,9606.ENSP00000228938,9606.ENSP00000261799,9606.ENSP00000264637,9606.ENSP00000264956,9606.ENSP00000266718,9606.ENSP00000274063,9606.ENSP00000297848,9606.ENSP00000300527,9606.ENSP00000304697,9606.ENSP00000327336,9606.ENSP00000346550,9606.ENSP00000353007,9606.ENSP00000355180,9606.ENSP00000360141,9606.ENSP00000360882,9606.ENSP00000380034,9606.ENSP00000402373,…	TGFB1,COL1A1,MGP,PDGFRB,THRA,EVC,LUM,SFRP2,COL14A1,COL6A2,UBB,BGN,ANXA6,SULF2,COL6A1,GNAS,COL5A1,SNAI2,ACTA2,OSR2
GO Process	GO:0042886	Amide transport	56	1553	0.39	7.85e-08	9606.ENSP00000009530,9606.ENSP00000216181,9606.ENSP00000221930,9606.ENSP00000222247,9606.ENSP00000225430,9606.ENSP00000225964,9606.ENSP00000230085,9606.ENSP00000243077,9606.ENSP00000252486,9606.ENSP00000262584,9606.ENSP00000270625,9606.ENSP00000272317,9606.ENSP00000278572,9606.ENSP00000292807,9606.ENSP00000296674,9606.ENSP00000302896,9606.ENSP00000304697,9606.ENSP00000307889,9606.ENSP00000309830,…	CD74,MYH9,TGFB1,RPL18A,RPL19,COL1A1,SNX3,LRP1,APOE,RPL8,RPS11,RPS27A,RPS3,AP2M1,RPS23,RPS9,UBB,RPL13,RPL38,RPL4,DAB2,RPLP2,RPS2,RPL3,RPL27A,RPL21,RPLP1,PTRF,RPL12,RPS27,GNAS,RPL7A,RPS4X,RPL11,ABCA1,SLC25A6,RPL13A,PSAP,RPL14,AKAP12,RPS18,RPL6,RPL10,RPL32,PLTP,RPL37A,RPL29,RPL35A,RPS20,UBC,RPL18,RPLP0,RPL28,RPL36,RPL27,RPS15
GO Process	GO:0048522	Positive regulation of cellular process	131	5579	0.21	8.07e-08	9606.ENSP00000009530,9606.ENSP00000052754,9606.ENSP00000053867,9606.ENSP00000206423,9606.ENSP00000215909,9606.ENSP00000216181,9606.ENSP00000217131,9606.ENSP00000219070,9606.ENSP00000221930,9606.ENSP00000223061,9606.ENSP00000225964,9606.ENSP00000229239,9606.ENSP00000230085,9606.ENSP00000240123,9606.ENSP00000243077,9606.ENSP00000244043,9606.ENSP00000245907,9606.ENSP00000246069,9606.ENSP00000246533,…	CD74,DCN,GRN,CCDC80,LGALS1,MYH9,CTSZ,MMP2,TGFB1,PCOLCE,COL1A1,GAPDH,SNX3,SORBS3,LRP1,PTGIS,C3,DSTN,CAPNS1,APOE,SERPINF1,RIN2,NOTCH2,LAMC1,CCL21,SLC40A1,PDGFRB,TIMP2,EHD2,NOTCH3,CD81,NID1,THRA,ADD1,EVC,SMARCA2,LUM,MFGE8,IGFBP4,RPS27A,SETD7,SFRP2,RPS3,THY1,ABI3BP,CSF1R,NBL1,CALM3,GUCY1A3,LTBP3,IGF1,RPS9,SH3D19,COL3A1,UBB,SYNPO2,EEF2,MMP14,MLXIP,GNAI2,DAB2,UACA,STAT2,PLXND1,FAXDC2,RNF144A,ITM2C,FBN1…
GO Process	GO:0046907	Intracellular transport	55	1520	0.4	9.88e-08	9606.ENSP00000009530,9606.ENSP00000217131,9606.ENSP00000221930,9606.ENSP00000222247,9606.ENSP00000225430,9606.ENSP00000230085,9606.ENSP00000252486,9606.ENSP00000262584,9606.ENSP00000263277,9606.ENSP00000270625,9606.ENSP00000272317,9606.ENSP00000278572,9606.ENSP00000292807,9606.ENSP00000296674,9606.ENSP00000302896,9606.ENSP00000304697,9606.ENSP00000307889,9606.ENSP00000309830,9606.ENSP00000311430,…	CD74,CTSZ,TGFB1,RPL18A,RPL19,SNX3,APOE,RPL8,EHD2,RPS11,RPS27A,RPS3,AP2M1,RPS23,RPS9,UBB,RPL13,RPL38,RPL4,RPLP2,GAS6,LAMP1,RPS2,RPL3,RPL27A,RPL21,RPLP1,RPL12,RPS27,GNAS,RPL7A,SPTAN1,RPS4X,RPL11,ABCA1,SLC25A6,RPL13A,PSAP,RPL14,AKAP12,RPS18,RPL6,RPL10,RPL32,RPL37A,RPL29,RPL35A,RPS20,UBC,RPL18,RPLP0,RPL28,RPL36,RPL27,RPS15
GO Process	GO:0051246	Regulation of protein metabolic process	82	2828	0.3	9.88e-08	9606.ENSP00000009530,9606.ENSP00000053867,9606.ENSP00000205061,9606.ENSP00000216181,9606.ENSP00000217131,9606.ENSP00000221930,9606.ENSP00000223061,9606.ENSP00000229239,9606.ENSP00000230085,9606.ENSP00000240123,9606.ENSP00000243077,9606.ENSP00000245907,9606.ENSP00000252486,9606.ENSP00000254722,9606.ENSP00000256646,9606.ENSP00000259607,9606.ENSP00000261799,9606.ENSP00000262768,9606.ENSP00000263574,…	CD74,GRN,GLG1,MYH9,CTSZ,TGFB1,PCOLCE,GAPDH,SNX3,SORBS3,LRP1,C3,APOE,SERPINF1,NOTCH2,CCL21,PDGFRB,TIMP2,APLP2,CD81,IGFBP4,RPS27A,SETD7,SFRP2,SERPING1,RPS3,THY1,DEPTOR,CSF1R,CALM3,IGF1,RPS9,SH3D19,UBB,SYNPO2,EEF2,MMP14,RPL38,GNAI2,DAB2,UACA,STAT2,FAXDC2,RNF144A,ITM2C,CRTAP,A2M,FBN1,FBLN1,GAS6,RPS2,RPLP1,KIRREL,NFE2L1,SASH1,FLNA,ENG,RPS4X,GSN,RPL11,HSPG2,KIAA1462,EMILIN1,GPNMB,RPL13A,TMEM119,NR2F2,C…
GO Process	GO:0044271	Cellular nitrogen compound biosynthetic process	55	1522	0.39	1.02e-07	9606.ENSP00000221930,9606.ENSP00000222247,9606.ENSP00000225430,9606.ENSP00000244043,9606.ENSP00000256646,9606.ENSP00000262584,9606.ENSP00000263388,9606.ENSP00000264637,9606.ENSP00000270625,9606.ENSP00000272317,9606.ENSP00000278572,9606.ENSP00000296518,9606.ENSP00000296674,9606.ENSP00000302896,9606.ENSP00000304697,9606.ENSP00000307889,9606.ENSP00000307940,9606.ENSP00000309830,9606.ENSP00000311430,…	TGFB1,RPL18A,RPL19,PTGIS,NOTCH2,RPL8,NOTCH3,THRA,RPS11,RPS27A,RPS3,GUCY1A3,RPS23,RPS9,UBB,RPL13,EEF2,RPL38,RPL4,RPLP2,MAF,RPS2,RPL3,RPL36AL,RPL27A,RPL21,RPLP1,PTRF,COL4A2,RPL12,NFE2L1,RPS27,FLNA,RPL7A,RPS4X,RPL11,RPL13A,RPL14,NFIX,RPS18,RPL6,RPL10,RPL32,RPL37A,RPL29,RPL35A,GNB2L1,RPS20,UBC,RPL18,RPLP0,RPL28,RPL36,RPL27,RPS15
GO Process	GO:1901564	Organonitrogen compound metabolic process	125	5244	0.21	1.07e-07	9606.ENSP00000052754,9606.ENSP00000196061,9606.ENSP00000215743,9606.ENSP00000215909,9606.ENSP00000216181,9606.ENSP00000217131,9606.ENSP00000219070,9606.ENSP00000221930,9606.ENSP00000222247,9606.ENSP00000223061,9606.ENSP00000223357,9606.ENSP00000225430,9606.ENSP00000229239,9606.ENSP00000230085,9606.ENSP00000243077,9606.ENSP00000244043,9606.ENSP00000245907,9606.ENSP00000246533,9606.ENSP00000252486,…	DCN,PLOD1,MMP11,LGALS1,MYH9,CTSZ,MMP2,TGFB1,RPL18A,PCOLCE,AEBP1,RPL19,GAPDH,SNX3,LRP1,PTGIS,C3,CAPNS1,APOE,GNS,LAMC1,PDGFRB,RPL8,APLP2,ADD1,F13A1,LUM,MFGE8,IGFBP4,RPS11,CTSK,RPS27A,SETD7,SERPING1,RPS3,THY1,CSF1R,CALM3,AP2M1,IGFBP7,GUCY1A3,RPS23,IGF1,RPS9,COL3A1,UBB,SYNPO2,RPL13,EEF2,MMP14,RPL38,RPL4,AOC3,FKBP10,TENC1,RNF144A,RPLP2,CRTAP,A2M,FBN1,BGN,FBLN1,GAS6,RPS2,PRELP,RPL3,RPL36AL,RPL27A,RPL21…
GO Process	GO:0044267	Cellular protein metabolic process	98	3696	0.26	1.15e-07	9606.ENSP00000052754,9606.ENSP00000196061,9606.ENSP00000215909,9606.ENSP00000217131,9606.ENSP00000219070,9606.ENSP00000221930,9606.ENSP00000222247,9606.ENSP00000225430,9606.ENSP00000229239,9606.ENSP00000230085,9606.ENSP00000245907,9606.ENSP00000252486,9606.ENSP00000258341,9606.ENSP00000261799,9606.ENSP00000262584,9606.ENSP00000263574,9606.ENSP00000264870,9606.ENSP00000268150,9606.ENSP00000269593,…	DCN,PLOD1,LGALS1,CTSZ,MMP2,TGFB1,RPL18A,RPL19,GAPDH,SNX3,C3,APOE,LAMC1,PDGFRB,RPL8,APLP2,F13A1,MFGE8,IGFBP4,RPS11,CTSK,RPS27A,SETD7,RPS3,THY1,CSF1R,CALM3,AP2M1,IGFBP7,RPS23,IGF1,RPS9,COL3A1,UBB,RPL13,EEF2,RPL38,RPL4,FKBP10,TENC1,RNF144A,RPLP2,CRTAP,FBN1,BGN,GAS6,RPS2,RPL3,RPL36AL,RPL27A,RPL21,RPLP1,PTPRS,MYLK,RPL12,NFE2L1,TGM2,SASH1,RPS27,FLNA,RPL7A,SPTAN1,ENG,RPS4X,GSN,RPL11,HSPG2,ABCA1,RPL13A,E…
GO Process	GO:0008104	Protein localization	68	2139	0.34	1.21e-07	9606.ENSP00000009530,9606.ENSP00000216181,9606.ENSP00000221930,9606.ENSP00000222247,9606.ENSP00000225430,9606.ENSP00000225964,9606.ENSP00000230085,9606.ENSP00000233143,9606.ENSP00000243077,9606.ENSP00000252486,9606.ENSP00000262584,9606.ENSP00000263277,9606.ENSP00000263645,9606.ENSP00000270625,9606.ENSP00000272317,9606.ENSP00000278572,9606.ENSP00000284240,9606.ENSP00000289749,9606.ENSP00000291295,…	CD74,MYH9,TGFB1,RPL18A,RPL19,COL1A1,SNX3,TMSB10,LRP1,APOE,RPL8,EHD2,CD81,RPS11,RPS27A,RPS3,THY1,NBL1,CALM3,AP2M1,RPS23,RPS9,UBB,RPL13,RPL38,RPL4,DAB2,RPLP2,FBN1,GAS6,LAMP1,RPS2,RPL3,RPL27A,RPL21,RPLP1,PTRF,RPL12,RPS27,FLNA,GNAS,RPL7A,RPS4X,GSN,RPL11,ABCA1,TMSB4X,SLC25A6,RPL13A,PSAP,RPL14,AKAP12,RPS18,RPL6,RPL10,RPL32,RPL37A,RPL29,RPL35A,RPS20,TOR1AIP1,UBC,RPL18,RPLP0,RPL28,RPL36,RPL27,RPS15
GO Process	GO:0009056	Catabolic process	65	2042	0.34	3.05e-07	9606.ENSP00000052754,9606.ENSP00000215743,9606.ENSP00000217131,9606.ENSP00000219070,9606.ENSP00000221930,9606.ENSP00000222247,9606.ENSP00000225430,9606.ENSP00000229239,9606.ENSP00000243077,9606.ENSP00000252486,9606.ENSP00000258145,9606.ENSP00000262584,9606.ENSP00000266718,9606.ENSP00000270625,9606.ENSP00000271651,9606.ENSP00000272317,9606.ENSP00000278572,9606.ENSP00000291295,9606.ENSP00000292807,…	DCN,MMP11,CTSZ,MMP2,TGFB1,RPL18A,RPL19,GAPDH,LRP1,APOE,GNS,RPL8,LUM,RPS11,CTSK,RPS27A,RPS3,CALM3,AP2M1,RPS23,RPS9,UBB,SYNPO2,MRC2,RPL13,MMP14,RPL38,RPL4,RNF144A,RPLP2,BGN,RPS2,PRELP,RPL3,RPL27A,RPL21,RPLP1,FMOD,RPL12,RPS27,RPL7A,RPS4X,RPL11,HSPG2,GPC6,RPL13A,CEMIP,PSAP,RPL14,PCYOX1,RPS18,RPL6,RPL10,RPL32,RPL37A,RPL29,RPL35A,RPS20,UBC,RPL18,RPLP0,RPL28,RPL36,RPL27,RPS15
GO Process	GO:0032268	Regulation of cellular protein metabolic process	78	2693	0.3	3.05e-07	9606.ENSP00000009530,9606.ENSP00000053867,9606.ENSP00000205061,9606.ENSP00000216181,9606.ENSP00000217131,9606.ENSP00000221930,9606.ENSP00000223061,9606.ENSP00000229239,9606.ENSP00000240123,9606.ENSP00000243077,9606.ENSP00000245907,9606.ENSP00000252486,9606.ENSP00000254722,9606.ENSP00000256646,9606.ENSP00000259607,9606.ENSP00000261799,9606.ENSP00000262768,9606.ENSP00000263574,9606.ENSP00000263645,…	CD74,GRN,GLG1,MYH9,CTSZ,TGFB1,PCOLCE,GAPDH,SORBS3,LRP1,C3,APOE,SERPINF1,NOTCH2,CCL21,PDGFRB,TIMP2,APLP2,CD81,IGFBP4,RPS27A,SETD7,SFRP2,SERPING1,RPS3,THY1,DEPTOR,CSF1R,CALM3,IGF1,RPS9,SH3D19,UBB,SYNPO2,EEF2,MMP14,RPL38,GNAI2,DAB2,UACA,STAT2,FAXDC2,RNF144A,CRTAP,A2M,FBN1,FBLN1,GAS6,RPS2,RPLP1,KIRREL,NFE2L1,SASH1,ENG,RPS4X,GSN,RPL11,KIAA1462,EMILIN1,GPNMB,RPL13A,TMEM119,NR2F2,CEMIP,PSAP,NUPR1,SNAI2,…
GO Process	GO:0048583	Regulation of response to stimulus	104	4114	0.24	3.52e-07	9606.ENSP00000009530,9606.ENSP00000052754,9606.ENSP00000053867,9606.ENSP00000205061,9606.ENSP00000215909,9606.ENSP00000216181,9606.ENSP00000221930,9606.ENSP00000225964,9606.ENSP00000230085,9606.ENSP00000240123,9606.ENSP00000243077,9606.ENSP00000244043,9606.ENSP00000245907,9606.ENSP00000252486,9606.ENSP00000254722,9606.ENSP00000256646,9606.ENSP00000259607,9606.ENSP00000261799,9606.ENSP00000262768,…	CD74,DCN,GRN,GLG1,LGALS1,MYH9,TGFB1,COL1A1,SNX3,SORBS3,LRP1,PTGIS,C3,APOE,SERPINF1,NOTCH2,CCL21,PDGFRB,TIMP2,NOTCH3,CD81,THRA,EVC,IGFBP4,RPS27A,SFRP2,NONO,SERPING1,RPS3,CGNL1,THY1,DEPTOR,CSF1R,NBL1,CALM3,GUCY1A3,COL1A2,IGF1,COL3A1,UBB,MMP14,GNAI2,DAB2,C1QB,UACA,TENC1,C7,ITM2C,A2M,FBN1,FBLN1,GAS6,SLIT3,LAMP1,GPX4,SMOC2,PTPRS,SULF2,MYLK,NFE2L1,TGM2,CFH,SASH1,S100A4,HTRA1,FLNA,GNAS,SORBS1,ENG,GSN,RP…
GO Process	GO:0060348	Bone development	18	199	0.79	4.40e-07	9606.ENSP00000205061,9606.ENSP00000225964,9606.ENSP00000274063,9606.ENSP00000297848,9606.ENSP00000300527,9606.ENSP00000301873,9606.ENSP00000302665,9606.ENSP00000307889,9606.ENSP00000308208,9606.ENSP00000327336,9606.ENSP00000346550,9606.ENSP00000353007,9606.ENSP00000355180,9606.ENSP00000360141,9606.ENSP00000362299,9606.ENSP00000376553,9606.ENSP00000414657,9606.ENSP00000483313	GLG1,COL1A1,SFRP2,COL14A1,COL6A2,LTBP3,IGF1,RPL13,MMP14,BGN,ANXA6,SULF2,COL6A1,GNAS,ENG,TMEM119,OSR2,WASF2
GO Process	GO:0043170	Macromolecule metabolic process	137	6137	0.19	6.71e-07	9606.ENSP00000052754,9606.ENSP00000196061,9606.ENSP00000215743,9606.ENSP00000215909,9606.ENSP00000216181,9606.ENSP00000217131,9606.ENSP00000219070,9606.ENSP00000221930,9606.ENSP00000222247,9606.ENSP00000223061,9606.ENSP00000223357,9606.ENSP00000225430,9606.ENSP00000229239,9606.ENSP00000230085,9606.ENSP00000243077,9606.ENSP00000245907,9606.ENSP00000246533,9606.ENSP00000252486,9606.ENSP00000256646,…	DCN,PLOD1,MMP11,LGALS1,MYH9,CTSZ,MMP2,TGFB1,RPL18A,PCOLCE,AEBP1,RPL19,GAPDH,SNX3,LRP1,C3,CAPNS1,APOE,NOTCH2,GNS,LAMC1,PDGFRB,RPL8,NOTCH3,APLP2,CD81,THRA,ADD1,F13A1,LUM,MFGE8,IGFBP4,RPS11,CTSK,RPS27A,SETD7,NONO,SERPING1,RPS3,THY1,CSF1R,CALM3,AP2M1,IGFBP7,RPS23,LTBP3,IGF1,RPS9,COL3A1,UBB,SYNPO2,RPL13,EEF2,MMP14,RPL38,RPL4,SNRNP200,FKBP10,SF3B2,TENC1,RNF144A,RPLP2,CRTAP,A2M,FBN1,MAF,BGN,FBLN1,GAS6,R…
GO Process	GO:0006810	Transport	107	4353	0.23	8.26e-07	9606.ENSP00000009530,9606.ENSP00000053867,9606.ENSP00000216181,9606.ENSP00000217131,9606.ENSP00000221466,9606.ENSP00000221930,9606.ENSP00000222247,9606.ENSP00000225430,9606.ENSP00000225964,9606.ENSP00000230085,9606.ENSP00000243077,9606.ENSP00000245907,9606.ENSP00000252486,9606.ENSP00000254801,9606.ENSP00000255006,9606.ENSP00000258145,9606.ENSP00000259607,9606.ENSP00000261024,9606.ENSP00000262584,…	CD74,GRN,MYH9,CTSZ,FCGRT,TGFB1,RPL18A,RPL19,COL1A1,SNX3,LRP1,C3,APOE,IGJ,RIN2,GNS,CCL21,SLC40A1,RPL8,TIMP2,LGALS3BP,EHD2,APLP2,CD81,ADD1,F13A1,MFGE8,RPS11,RPS27A,FTH1,SERPING1,RPS3,ABCA6,CALM3,AP2M1,RPS23,IGF1,RPS9,UBB,ANTXR2,MRC2,RPL13,EEF2,RPL38,RPL4,STAB1,DAB2,TLN1,SLC7A8,RPLP2,A2M,GAS6,LAMP1,RPS2,ABCA9,RPL3,RPL27A,RPL21,RPLP1,ANXA6,VAT1,PTRF,CYB5R3,RPL12,NFE2L1,TGM2,RPS27,FLNA,GNAS,RPL7A,SPTA…
GO Process	GO:0010467	Gene expression	64	2056	0.33	9.26e-07	9606.ENSP00000217131,9606.ENSP00000222247,9606.ENSP00000223357,9606.ENSP00000225430,9606.ENSP00000252486,9606.ENSP00000256646,9606.ENSP00000262584,9606.ENSP00000263388,9606.ENSP00000264637,9606.ENSP00000270625,9606.ENSP00000272317,9606.ENSP00000276079,9606.ENSP00000278572,9606.ENSP00000296674,9606.ENSP00000301873,9606.ENSP00000302896,9606.ENSP00000307889,9606.ENSP00000307940,9606.ENSP00000308208,…	CTSZ,RPL18A,AEBP1,RPL19,APOE,NOTCH2,RPL8,NOTCH3,THRA,RPS11,RPS27A,NONO,RPS3,RPS23,LTBP3,RPS9,RPL13,EEF2,MMP14,RPL38,RPL4,SNRNP200,SF3B2,RPLP2,MAF,GAS6,RPS2,RPL3,RPL36AL,RPL27A,RPL21,RPLP1,PTRF,COL4A2,RPL12,NFE2L1,RPS27,FLNA,RPL7A,RPS4X,RPL11,ABCA1,CPXM1,RPL13A,HNRNPUL1,PSAP,RPL14,NFIX,RPS18,RPL6,RPL10,RPL32,RPL37A,RPL29,RPL35A,GNB2L1,RPS20,C1R,RPL18,RPLP0,RPL28,RPL36,RPL27,RPS15
GO Process	GO:0022603	Regulation of anatomical structure morphogenesis	43	1095	0.43	9.28e-07	9606.ENSP00000052754,9606.ENSP00000053867,9606.ENSP00000216181,9606.ENSP00000221930,9606.ENSP00000243077,9606.ENSP00000244043,9606.ENSP00000245907,9606.ENSP00000252486,9606.ENSP00000254722,9606.ENSP00000255006,9606.ENSP00000263277,9606.ENSP00000274063,9606.ENSP00000284240,9606.ENSP00000286301,9606.ENSP00000292807,9606.ENSP00000302913,9606.ENSP00000312946,9606.ENSP00000313391,9606.ENSP00000315768,…	DCN,GRN,MYH9,TGFB1,LRP1,PTGIS,C3,APOE,SERPINF1,RIN2,EHD2,SFRP2,THY1,CSF1R,AP2M1,SH3D19,STAB1,DAB2,STAT2,PLXND1,FBLN1,SMOC2,VAT1,PTPRS,SULF2,COL4A2,THBS2,SASH1,FLNA,COL5A1,ENG,HSPG2,KIAA1462,GPC6,EMILIN1,GPNMB,CXCL12,SNAI2,CST3,GPR124,GNB2L1,ZEB2,HSPB6
GO Process	GO:0030199	Collagen fibril organization	10	46	1.17	1.01e-06	9606.ENSP00000215743,9606.ENSP00000225964,9606.ENSP00000266718,9606.ENSP00000274063,9606.ENSP00000297268,9606.ENSP00000297848,9606.ENSP00000304408,9606.ENSP00000323696,9606.ENSP00000347041,9606.ENSP00000360882	MMP11,COL1A1,LUM,SFRP2,COL1A2,COL14A1,COL3A1,CRTAP,FMOD,COL5A1
GO Process	GO:0051241	Negative regulation of multicellular organismal process	46	1231	0.41	1.10e-06	9606.ENSP00000009530,9606.ENSP00000052754,9606.ENSP00000053867,9606.ENSP00000215909,9606.ENSP00000217131,9606.ENSP00000221930,9606.ENSP00000230538,9606.ENSP00000243077,9606.ENSP00000252486,9606.ENSP00000254722,9606.ENSP00000263388,9606.ENSP00000271651,9606.ENSP00000274063,9606.ENSP00000278407,9606.ENSP00000284240,9606.ENSP00000296518,9606.ENSP00000301873,9606.ENSP00000302665,9606.ENSP00000304408,…	CD74,DCN,GRN,LGALS1,CTSZ,TGFB1,LAMA4,LRP1,APOE,SERPINF1,NOTCH3,CTSK,SFRP2,SERPING1,THY1,GUCY1A3,LTBP3,IGF1,COL3A1,STAB1,GNAI2,ITM2C,FBN1,FBLN1,GAS6,PTPRS,COL4A2,THBS2,GNAS,COL5A1,MAFB,C1QC,HSPG2,VSIG4,EMILIN1,TMSB4X,GPNMB,TMEM119,NR2F2,EFEMP1,SNAI2,CST3,TMEM176B,TMEM176A,VIM,B2M
GO Process	GO:0051093	Negative regulation of developmental process	40	983	0.45	1.28e-06	9606.ENSP00000009530,9606.ENSP00000052754,9606.ENSP00000215743,9606.ENSP00000215909,9606.ENSP00000217131,9606.ENSP00000221930,9606.ENSP00000243077,9606.ENSP00000252486,9606.ENSP00000254722,9606.ENSP00000263388,9606.ENSP00000271651,9606.ENSP00000274063,9606.ENSP00000284240,9606.ENSP00000301873,9606.ENSP00000302665,9606.ENSP00000304408,9606.ENSP00000312946,9606.ENSP00000322730,9606.ENSP00000325527,…	CD74,DCN,MMP11,LGALS1,CTSZ,TGFB1,LRP1,APOE,SERPINF1,NOTCH3,CTSK,SFRP2,THY1,LTBP3,IGF1,COL3A1,STAB1,ITM2C,FBN1,FBLN1,GAS6,VAT1,PTPRS,COL4A2,THBS2,GNAS,COL5A1,MAFB,C1QC,HSPG2,ABCA1,EMILIN1,TMEM119,EFEMP1,SNAI2,CST3,TMEM176B,TMEM176A,VIM,B2M
GO Process	GO:0051234	Establishment of localization	108	4479	0.22	1.85e-06	9606.ENSP00000009530,9606.ENSP00000053867,9606.ENSP00000216181,9606.ENSP00000217131,9606.ENSP00000221466,9606.ENSP00000221930,9606.ENSP00000222247,9606.ENSP00000225430,9606.ENSP00000225964,9606.ENSP00000230085,9606.ENSP00000243077,9606.ENSP00000245907,9606.ENSP00000252486,9606.ENSP00000254801,9606.ENSP00000255006,9606.ENSP00000258145,9606.ENSP00000259607,9606.ENSP00000261024,9606.ENSP00000262584,…	CD74,GRN,MYH9,CTSZ,FCGRT,TGFB1,RPL18A,RPL19,COL1A1,SNX3,LRP1,C3,APOE,IGJ,RIN2,GNS,CCL21,SLC40A1,RPL8,TIMP2,LGALS3BP,EHD2,APLP2,CD81,ADD1,F13A1,MFGE8,RPS11,RPS27A,FTH1,SERPING1,RPS3,ABCA6,CALM3,AP2M1,RPS23,IGF1,RPS9,UBB,ANTXR2,MRC2,RPL13,EEF2,RPL38,RPL4,STAB1,DAB2,TLN1,SLC7A8,RPLP2,A2M,GAS6,LAMP1,RPS2,ABCA9,RPL3,RPL27A,RPL21,RPLP1,ANXA6,VAT1,PTRF,CYB5R3,RPL12,NFE2L1,TGM2,RPS27,FLNA,GNAS,RPL7A,SPTA…
GO Process	GO:0044248	Cellular catabolic process	57	1758	0.35	1.86e-06	9606.ENSP00000052754,9606.ENSP00000217131,9606.ENSP00000221930,9606.ENSP00000222247,9606.ENSP00000225430,9606.ENSP00000243077,9606.ENSP00000258145,9606.ENSP00000262584,9606.ENSP00000266718,9606.ENSP00000270625,9606.ENSP00000271651,9606.ENSP00000272317,9606.ENSP00000278572,9606.ENSP00000291295,9606.ENSP00000292807,9606.ENSP00000296674,9606.ENSP00000302896,9606.ENSP00000304697,9606.ENSP00000306015,…	DCN,CTSZ,TGFB1,RPL18A,RPL19,LRP1,GNS,RPL8,LUM,RPS11,CTSK,RPS27A,RPS3,CALM3,AP2M1,RPS23,RPS9,UBB,SYNPO2,RPL13,RPL38,RPL4,RNF144A,RPLP2,BGN,RPS2,PRELP,RPL3,RPL27A,RPL21,RPLP1,FMOD,RPL12,RPS27,RPL7A,RPS4X,RPL11,RPL13A,CEMIP,PSAP,RPL14,PCYOX1,RPS18,RPL6,RPL10,RPL32,RPL37A,RPL29,RPL35A,RPS20,UBC,RPL18,RPLP0,RPL28,RPL36,RPL27,RPS15
GO Process	GO:0001568	Blood vessel development	27	500	0.57	1.88e-06	9606.ENSP00000216181,9606.ENSP00000219070,9606.ENSP00000221930,9606.ENSP00000225964,9606.ENSP00000243077,9606.ENSP00000252486,9606.ENSP00000256646,9606.ENSP00000261799,9606.ENSP00000263388,9606.ENSP00000268150,9606.ENSP00000274063,9606.ENSP00000284240,9606.ENSP00000297268,9606.ENSP00000304408,9606.ENSP00000308208,9606.ENSP00000317128,9606.ENSP00000347665,9606.ENSP00000353452,9606.ENSP00000353654,…	MYH9,MMP2,TGFB1,COL1A1,LRP1,APOE,NOTCH2,PDGFRB,NOTCH3,MFGE8,SFRP2,THY1,COL1A2,COL3A1,MMP14,PLXND1,COL18A1,MYLK,COL4A2,COL5A1,ENG,HSPG2,NR2F2,ACTA2,GPR124,PECAM1,WASF2
GO Process	GO:0051216	Cartilage development	16	171	0.81	1.98e-06	9606.ENSP00000221930,9606.ENSP00000225964,9606.ENSP00000228938,9606.ENSP00000264637,9606.ENSP00000264956,9606.ENSP00000266718,9606.ENSP00000274063,9606.ENSP00000297848,9606.ENSP00000300527,9606.ENSP00000327336,9606.ENSP00000346550,9606.ENSP00000353007,9606.ENSP00000355180,9606.ENSP00000360141,9606.ENSP00000380034,9606.ENSP00000414657	TGFB1,COL1A1,MGP,THRA,EVC,LUM,SFRP2,COL14A1,COL6A2,BGN,ANXA6,SULF2,COL6A1,GNAS,SNAI2,OSR2
GO Process	GO:0090287	Regulation of cellular response to growth factor stimulus	20	280	0.69	2.18e-06	9606.ENSP00000052754,9606.ENSP00000205061,9606.ENSP00000221930,9606.ENSP00000256646,9606.ENSP00000272317,9606.ENSP00000274063,9606.ENSP00000289749,9606.ENSP00000304697,9606.ENSP00000313391,9606.ENSP00000325527,9606.ENSP00000346537,9606.ENSP00000353007,9606.ENSP00000357980,9606.ENSP00000362299,9606.ENSP00000364526,9606.ENSP00000369677,9606.ENSP00000377298,9606.ENSP00000406367,9606.ENSP00000441543,…	DCN,GLG1,TGFB1,NOTCH2,RPS27A,SFRP2,NBL1,UBB,DAB2,FBN1,SMOC2,SULF2,HTRA1,ENG,KIAA1462,EMILIN1,NUMA1,GPR124,UBC,FKBP8
GO Process	GO:0071705	Nitrogen compound transport	58	1823	0.34	2.50e-06	9606.ENSP00000009530,9606.ENSP00000216181,9606.ENSP00000221930,9606.ENSP00000222247,9606.ENSP00000225430,9606.ENSP00000225964,9606.ENSP00000230085,9606.ENSP00000243077,9606.ENSP00000252486,9606.ENSP00000262584,9606.ENSP00000270625,9606.ENSP00000272317,9606.ENSP00000278572,9606.ENSP00000292807,9606.ENSP00000296674,9606.ENSP00000302896,9606.ENSP00000304697,9606.ENSP00000307889,9606.ENSP00000309830,…	CD74,MYH9,TGFB1,RPL18A,RPL19,COL1A1,SNX3,LRP1,APOE,RPL8,RPS11,RPS27A,RPS3,AP2M1,RPS23,RPS9,UBB,RPL13,RPL38,RPL4,DAB2,SLC7A8,RPLP2,RPS2,RPL3,RPL27A,RPL21,RPLP1,PTRF,RPL12,NFE2L1,RPS27,GNAS,RPL7A,RPS4X,RPL11,ABCA1,SLC25A6,RPL13A,PSAP,RPL14,AKAP12,RPS18,RPL6,RPL10,RPL32,PLTP,RPL37A,RPL29,RPL35A,RPS20,UBC,RPL18,RPLP0,RPL28,RPL36,RPL27,RPS15
GO Process	GO:0032270	Positive regulation of cellular protein metabolic process	54	1635	0.36	2.58e-06	9606.ENSP00000009530,9606.ENSP00000053867,9606.ENSP00000216181,9606.ENSP00000221930,9606.ENSP00000223061,9606.ENSP00000240123,9606.ENSP00000243077,9606.ENSP00000245907,9606.ENSP00000252486,9606.ENSP00000256646,9606.ENSP00000259607,9606.ENSP00000261799,9606.ENSP00000262768,9606.ENSP00000263645,9606.ENSP00000269593,9606.ENSP00000272317,9606.ENSP00000274063,9606.ENSP00000278572,9606.ENSP00000286301,…	CD74,GRN,MYH9,TGFB1,PCOLCE,SORBS3,LRP1,C3,APOE,NOTCH2,CCL21,PDGFRB,TIMP2,CD81,IGFBP4,RPS27A,SFRP2,RPS3,CSF1R,CALM3,IGF1,RPS9,SH3D19,UBB,EEF2,MMP14,GNAI2,DAB2,UACA,FAXDC2,RNF144A,FBN1,FBLN1,GAS6,RPS2,RPLP1,SASH1,ENG,RPS4X,GSN,KIAA1462,GPNMB,TMEM119,CEMIP,PSAP,NUPR1,SNAI2,AKAP12,RARRES2,GNB2L1,UBC,VIM,ZEB2,PECAM1
GO Process	GO:0033036	Macromolecule localization	71	2473	0.29	2.59e-06	9606.ENSP00000009530,9606.ENSP00000216181,9606.ENSP00000221930,9606.ENSP00000222247,9606.ENSP00000225430,9606.ENSP00000225964,9606.ENSP00000230085,9606.ENSP00000233143,9606.ENSP00000243077,9606.ENSP00000252486,9606.ENSP00000262584,9606.ENSP00000263277,9606.ENSP00000263645,9606.ENSP00000270625,9606.ENSP00000272317,9606.ENSP00000278572,9606.ENSP00000284240,9606.ENSP00000284425,9606.ENSP00000289749,…	CD74,MYH9,TGFB1,RPL18A,RPL19,COL1A1,SNX3,TMSB10,LRP1,APOE,RPL8,EHD2,CD81,RPS11,RPS27A,RPS3,THY1,ABCA6,NBL1,CALM3,AP2M1,RPS23,RPS9,UBB,RPL13,RPL38,RPL4,DAB2,RPLP2,FBN1,GAS6,LAMP1,RPS2,ABCA9,RPL3,RPL27A,RPL21,RPLP1,PTRF,RPL12,RPS27,FLNA,GNAS,RPL7A,RPS4X,GSN,RPL11,ABCA1,TMSB4X,SLC25A6,RPL13A,PSAP,RPL14,AKAP12,RPS18,RPL6,RPL10,RPL32,PLTP,RPL37A,RPL29,RPL35A,RPS20,TOR1AIP1,UBC,RPL18,RPLP0,RPL28,RPL36,…
GO Process	GO:0010468	Regulation of gene expression	113	4813	0.21	2.82e-06	9606.ENSP00000009530,9606.ENSP00000052754,9606.ENSP00000205061,9606.ENSP00000216181,9606.ENSP00000217131,9606.ENSP00000221930,9606.ENSP00000222247,9606.ENSP00000223357,9606.ENSP00000225430,9606.ENSP00000225964,9606.ENSP00000229239,9606.ENSP00000240123,9606.ENSP00000243077,9606.ENSP00000244043,9606.ENSP00000245907,9606.ENSP00000252486,9606.ENSP00000253048,9606.ENSP00000254722,9606.ENSP00000256646,…	CD74,DCN,GLG1,MYH9,CTSZ,TGFB1,RPL18A,AEBP1,RPL19,COL1A1,GAPDH,SORBS3,LRP1,PTGIS,C3,APOE,ZC3H4,SERPINF1,NOTCH2,SLC40A1,RPL8,NOTCH3,CD81,THRA,SMARCA2,LUM,RPS11,RPS27A,SETD7,SFRP2,NONO,RPS3,CSF1R,RPS23,IGF1,RPS9,UBB,RPL13,EEF2,MMP14,RPL38,RPL4,MLXIP,DAB2,STAT2,PLXND1,RPLP2,MAF,FBLN1,GAS6,SLIT3,HIST2H2AC,RERE,RPS2,RPL3,RPL27A,RPL21,RPLP1,ATN1,PTPRS,SULF2,C1orf85,RPL12,NFE2L1,RPS27,FLNA,RPL7A,ENG,MAFB…
GO Process	GO:0045055	Regulated exocytosis	32	697	0.5	3.01e-06	9606.ENSP00000053867,9606.ENSP00000216181,9606.ENSP00000217131,9606.ENSP00000221930,9606.ENSP00000245907,9606.ENSP00000258145,9606.ENSP00000262768,9606.ENSP00000262776,9606.ENSP00000263574,9606.ENSP00000264870,9606.ENSP00000273550,9606.ENSP00000278407,9606.ENSP00000291295,9606.ENSP00000302665,9606.ENSP00000307940,9606.ENSP00000316029,9606.ENSP00000323929,9606.ENSP00000331831,9606.ENSP00000333298,…	GRN,MYH9,CTSZ,TGFB1,C3,GNS,TIMP2,LGALS3BP,APLP2,F13A1,FTH1,SERPING1,CALM3,IGF1,EEF2,TLN1,A2M,GAS6,LAMP1,VAT1,CYB5R3,FLNA,SPTAN1,GSN,FTL,TMSB4X,PSAP,CST3,RARRES2,SEPP1,B2M,PECAM1
GO Process	GO:0006956	Complement activation	10	54	1.1	3.46e-06	9606.ENSP00000245907,9606.ENSP00000278407,9606.ENSP00000313967,9606.ENSP00000322061,9606.ENSP00000356399,9606.ENSP00000363770,9606.ENSP00000363773,9606.ENSP00000363869,9606.ENSP00000385035,9606.ENSP00000438615	C3,SERPING1,C1QB,C7,CFH,C1QC,C1QA,VSIG4,C1S,C1R
GO Process	GO:0001503	Ossification	19	265	0.69	4.47e-06	9606.ENSP00000219070,9606.ENSP00000221930,9606.ENSP00000225964,9606.ENSP00000228938,9606.ENSP00000264637,9606.ENSP00000271651,9606.ENSP00000297268,9606.ENSP00000302665,9606.ENSP00000307513,9606.ENSP00000308208,9606.ENSP00000309830,9606.ENSP00000317123,9606.ENSP00000327290,9606.ENSP00000355180,9606.ENSP00000360141,9606.ENSP00000371420,9606.ENSP00000376553,9606.ENSP00000380034,9606.ENSP00000467466	MMP2,TGFB1,COL1A1,MGP,THRA,CTSK,COL1A2,IGF1,MRC2,MMP14,RPL38,SNRNP200,ITGA11,COL6A1,GNAS,GPNMB,TMEM119,SNAI2,RPS15
GO Process	GO:1901576	Organic substance biosynthetic process	75	2734	0.27	5.61e-06	9606.ENSP00000009530,9606.ENSP00000052754,9606.ENSP00000221930,9606.ENSP00000222247,9606.ENSP00000225430,9606.ENSP00000229239,9606.ENSP00000244043,9606.ENSP00000252486,9606.ENSP00000256646,9606.ENSP00000261799,9606.ENSP00000262584,9606.ENSP00000263388,9606.ENSP00000264637,9606.ENSP00000266718,9606.ENSP00000270625,9606.ENSP00000272317,9606.ENSP00000278572,9606.ENSP00000296518,9606.ENSP00000296674,…	CD74,DCN,TGFB1,RPL18A,RPL19,GAPDH,PTGIS,APOE,NOTCH2,PDGFRB,RPL8,NOTCH3,THRA,LUM,RPS11,RPS27A,RPS3,GUCY1A3,RPS23,IGF1,RPS9,UBB,RPL13,EEF2,RPL38,RPL4,FAXDC2,RPLP2,MAF,BGN,RPS2,PRELP,RPL3,RPL36AL,RPL27A,RPL21,RPLP1,GPX4,FMOD,PTRF,COL4A2,CYB5R3,RPL12,NFE2L1,RPS27,FLNA,PTGDS,COL5A1,RPL7A,RPS4X,RPL11,HSPG2,ABCA1,GPC6,RPL13A,CEMIP,RPL14,NFIX,RPS18,RPL6,RPL10,RPL32,PLTP,RPL37A,RPL29,RPL35A,GNB2L1,RPS20,U…
GO Process	GO:0009058	Biosynthetic process	76	2788	0.27	5.66e-06	9606.ENSP00000009530,9606.ENSP00000052754,9606.ENSP00000221930,9606.ENSP00000222247,9606.ENSP00000225430,9606.ENSP00000225964,9606.ENSP00000229239,9606.ENSP00000244043,9606.ENSP00000252486,9606.ENSP00000256646,9606.ENSP00000261799,9606.ENSP00000262584,9606.ENSP00000263388,9606.ENSP00000264637,9606.ENSP00000266718,9606.ENSP00000270625,9606.ENSP00000272317,9606.ENSP00000278572,9606.ENSP00000296518,…	CD74,DCN,TGFB1,RPL18A,RPL19,COL1A1,GAPDH,PTGIS,APOE,NOTCH2,PDGFRB,RPL8,NOTCH3,THRA,LUM,RPS11,RPS27A,RPS3,GUCY1A3,RPS23,IGF1,RPS9,UBB,RPL13,EEF2,RPL38,RPL4,FAXDC2,RPLP2,MAF,BGN,RPS2,PRELP,RPL3,RPL36AL,RPL27A,RPL21,RPLP1,GPX4,FMOD,PTRF,COL4A2,CYB5R3,RPL12,NFE2L1,RPS27,FLNA,PTGDS,COL5A1,RPL7A,RPS4X,RPL11,HSPG2,ABCA1,GPC6,RPL13A,CEMIP,RPL14,NFIX,RPS18,RPL6,RPL10,RPL32,PLTP,RPL37A,RPL29,RPL35A,GNB2L1,…
GO Process	GO:0006959	Humoral immune response	19	275	0.68	7.57e-06	9606.ENSP00000229239,9606.ENSP00000245907,9606.ENSP00000254801,9606.ENSP00000256646,9606.ENSP00000259607,9606.ENSP00000263645,9606.ENSP00000278407,9606.ENSP00000313967,9606.ENSP00000322061,9606.ENSP00000355228,9606.ENSP00000356399,9606.ENSP00000363770,9606.ENSP00000363773,9606.ENSP00000363869,9606.ENSP00000379140,9606.ENSP00000385035,9606.ENSP00000418009,9606.ENSP00000438615,9606.ENSP00000452780	GAPDH,C3,IGJ,NOTCH2,CCL21,CD81,SERPING1,C1QB,C7,HMGN2,CFH,C1QC,C1QA,VSIG4,CXCL12,C1S,RARRES2,C1R,B2M
GO Process	GO:0002455	Humoral immune response mediated by circulating immunoglobulin	9	44	1.15	7.90e-06	9606.ENSP00000245907,9606.ENSP00000263645,9606.ENSP00000278407,9606.ENSP00000313967,9606.ENSP00000322061,9606.ENSP00000363770,9606.ENSP00000363773,9606.ENSP00000385035,9606.ENSP00000438615	C3,CD81,SERPING1,C1QB,C7,C1QC,C1QA,C1S,C1R
GO Process	GO:0009967	Positive regulation of signal transduction	53	1654	0.34	8.63e-06	9606.ENSP00000009530,9606.ENSP00000052754,9606.ENSP00000215909,9606.ENSP00000221930,9606.ENSP00000225964,9606.ENSP00000240123,9606.ENSP00000243077,9606.ENSP00000244043,9606.ENSP00000245907,9606.ENSP00000252486,9606.ENSP00000256646,9606.ENSP00000259607,9606.ENSP00000261799,9606.ENSP00000262768,9606.ENSP00000263645,9606.ENSP00000264956,9606.ENSP00000269593,9606.ENSP00000272317,9606.ENSP00000274063,…	CD74,DCN,LGALS1,TGFB1,COL1A1,SORBS3,LRP1,PTGIS,C3,APOE,NOTCH2,CCL21,PDGFRB,TIMP2,CD81,EVC,IGFBP4,RPS27A,SFRP2,RPS3,CSF1R,CALM3,GUCY1A3,IGF1,COL3A1,UBB,GNAI2,DAB2,ITM2C,GAS6,SMOC2,SULF2,TGM2,SASH1,S100A4,FLNA,GNAS,SORBS1,ENG,GSN,RPL11,KIAA1462,GPNMB,NUMA1,PSAP,NUPR1,AKAP12,GPR124,GNB2L1,UBC,ZEB2,PECAM1,FKBP8
GO Process	GO:0002682	Regulation of immune system process	50	1514	0.36	8.82e-06	9606.ENSP00000009530,9606.ENSP00000053867,9606.ENSP00000215909,9606.ENSP00000221930,9606.ENSP00000225964,9606.ENSP00000245907,9606.ENSP00000252486,9606.ENSP00000256646,9606.ENSP00000259607,9606.ENSP00000263645,9606.ENSP00000276079,9606.ENSP00000278407,9606.ENSP00000278572,9606.ENSP00000279022,9606.ENSP00000284240,9606.ENSP00000286301,9606.ENSP00000289749,9606.ENSP00000291295,9606.ENSP00000297268,…	CD74,GRN,LGALS1,TGFB1,COL1A1,C3,APOE,NOTCH2,CCL21,CD81,NONO,SERPING1,RPS3,MYL9,THY1,CSF1R,NBL1,CALM3,COL1A2,IGF1,COL3A1,MMP14,C1QB,FAXDC2,C7,A2M,FBN1,GAS6,LAMP1,CFH,HTRA1,GNAS,MAFB,GSN,C1QC,C1QA,VSIG4,EMILIN1,CD99,GPNMB,HLA-DRA,CXCL12,C1S,HLA-DPA1,TMEM176B,TMEM176A,RARRES2,C1R,B2M,WASF2
GO Process	GO:0006027	Glycosaminoglycan catabolic process	10	61	1.05	9.00e-06	9606.ENSP00000052754,9606.ENSP00000221930,9606.ENSP00000258145,9606.ENSP00000266718,9606.ENSP00000327336,9606.ENSP00000343924,9606.ENSP00000347041,9606.ENSP00000363827,9606.ENSP00000366246,9606.ENSP00000378177	DCN,TGFB1,GNS,LUM,BGN,PRELP,FMOD,HSPG2,GPC6,CEMIP
GO Process	GO:0048869	Cellular developmental process	93	3757	0.23	9.00e-06	9606.ENSP00000009530,9606.ENSP00000053867,9606.ENSP00000215909,9606.ENSP00000216181,9606.ENSP00000217131,9606.ENSP00000219070,9606.ENSP00000221930,9606.ENSP00000225964,9606.ENSP00000228938,9606.ENSP00000230085,9606.ENSP00000243077,9606.ENSP00000245907,9606.ENSP00000246533,9606.ENSP00000252486,9606.ENSP00000254722,9606.ENSP00000256646,9606.ENSP00000258341,9606.ENSP00000259607,9606.ENSP00000261799,…	CD74,GRN,LGALS1,MYH9,CTSZ,MMP2,TGFB1,COL1A1,MGP,SNX3,LRP1,C3,CAPNS1,APOE,SERPINF1,NOTCH2,LAMC1,CCL21,PDGFRB,TIMP2,NOTCH3,CD81,THRA,ADD1,SMARCA2,SFRP2,THY1,CSF1R,NBL1,ITGB5,COL14A1,COL6A2,IGF1,COL3A1,UBB,MRC2,EEF2,MMP14,DAB2,SNRNP200,PLXND1,ITM2C,A2M,MAF,ITGA11,GAS6,SLIT3,RERE,PRELP,ANXA6,COL18A1,PRRC2B,PTPRS,SULF2,COL4A2,NFE2L1,COL6A1,LMOD1,S100A4,HTRA1,FLNA,PPDPF,SPTAN1,ENG,MAFB,GSN,C1QA,HSPG2,G…
GO Process	GO:0030154	Cell differentiation	92	3702	0.23	9.05e-06	9606.ENSP00000009530,9606.ENSP00000053867,9606.ENSP00000215909,9606.ENSP00000216181,9606.ENSP00000217131,9606.ENSP00000219070,9606.ENSP00000221930,9606.ENSP00000225964,9606.ENSP00000228938,9606.ENSP00000230085,9606.ENSP00000243077,9606.ENSP00000245907,9606.ENSP00000246533,9606.ENSP00000252486,9606.ENSP00000254722,9606.ENSP00000256646,9606.ENSP00000258341,9606.ENSP00000259607,9606.ENSP00000261799,…	CD74,GRN,LGALS1,MYH9,CTSZ,MMP2,TGFB1,COL1A1,MGP,SNX3,LRP1,C3,CAPNS1,APOE,SERPINF1,NOTCH2,LAMC1,CCL21,PDGFRB,TIMP2,NOTCH3,CD81,THRA,ADD1,SMARCA2,SFRP2,THY1,CSF1R,NBL1,ITGB5,COL14A1,COL6A2,IGF1,COL3A1,UBB,MRC2,EEF2,MMP14,DAB2,SNRNP200,PLXND1,ITM2C,A2M,MAF,ITGA11,GAS6,SLIT3,RERE,ANXA6,COL18A1,PRRC2B,PTPRS,SULF2,COL4A2,NFE2L1,COL6A1,LMOD1,S100A4,HTRA1,FLNA,PPDPF,SPTAN1,ENG,MAFB,GSN,C1QA,HSPG2,GPNMB,T…
GO Process	GO:0048514	Blood vessel morphogenesis	23	410	0.59	1.06e-05	9606.ENSP00000216181,9606.ENSP00000219070,9606.ENSP00000221930,9606.ENSP00000243077,9606.ENSP00000252486,9606.ENSP00000256646,9606.ENSP00000261799,9606.ENSP00000263388,9606.ENSP00000268150,9606.ENSP00000274063,9606.ENSP00000284240,9606.ENSP00000304408,9606.ENSP00000308208,9606.ENSP00000317128,9606.ENSP00000347665,9606.ENSP00000353452,9606.ENSP00000353654,9606.ENSP00000362299,9606.ENSP00000363827,…	MYH9,MMP2,TGFB1,LRP1,APOE,NOTCH2,PDGFRB,NOTCH3,MFGE8,SFRP2,THY1,COL3A1,MMP14,PLXND1,COL18A1,MYLK,COL4A2,ENG,HSPG2,NR2F2,GPR124,PECAM1,WASF2
GO Process	GO:0040011	Locomotion	44	1251	0.38	1.08e-05	9606.ENSP00000009530,9606.ENSP00000171887,9606.ENSP00000205061,9606.ENSP00000216181,9606.ENSP00000221930,9606.ENSP00000225964,9606.ENSP00000243077,9606.ENSP00000246069,9606.ENSP00000254801,9606.ENSP00000256646,9606.ENSP00000258341,9606.ENSP00000259607,9606.ENSP00000261799,9606.ENSP00000263388,9606.ENSP00000286301,9606.ENSP00000296181,9606.ENSP00000297268,9606.ENSP00000308208,9606.ENSP00000317128,…	CD74,TNS1,GLG1,MYH9,TGFB1,COL1A1,LRP1,DSTN,IGJ,NOTCH2,LAMC1,CCL21,PDGFRB,NOTCH3,CSF1R,ITGB5,COL1A2,MMP14,PLXND1,SLC7A8,ITGA11,GAS6,SLIT3,RERE,ANXA6,FLNA,COL5A1,SPTAN1,ENG,GPC6,EMILIN1,CD99,GPNMB,NR2F2,CXCL12,SNAI2,LAMB2,GPR124,PLTP,RARRES2,ZEB2,PECAM1,KANK2,WASF2
GO Process	GO:0010647	Positive regulation of cell communication	56	1823	0.32	1.27e-05	9606.ENSP00000009530,9606.ENSP00000052754,9606.ENSP00000215909,9606.ENSP00000221930,9606.ENSP00000225964,9606.ENSP00000229239,9606.ENSP00000240123,9606.ENSP00000243077,9606.ENSP00000244043,9606.ENSP00000245907,9606.ENSP00000252486,9606.ENSP00000256646,9606.ENSP00000259607,9606.ENSP00000261799,9606.ENSP00000262768,9606.ENSP00000263645,9606.ENSP00000264956,9606.ENSP00000269593,9606.ENSP00000272317,…	CD74,DCN,LGALS1,TGFB1,COL1A1,GAPDH,SORBS3,LRP1,PTGIS,C3,APOE,NOTCH2,CCL21,PDGFRB,TIMP2,CD81,EVC,IGFBP4,RPS27A,SFRP2,RPS3,CSF1R,CALM3,GUCY1A3,IGF1,COL3A1,UBB,GNAI2,DAB2,ITM2C,GAS6,SMOC2,SULF2,TGM2,SASH1,S100A4,FLNA,GNAS,SORBS1,ENG,GSN,RPL11,KIAA1462,GPNMB,NUMA1,PSAP,NUPR1,CXCL12,AKAP12,CLSTN2,GPR124,GNB2L1,UBC,ZEB2,PECAM1,FKBP8
GO Process	GO:0016070	RNA metabolic process	51	1584	0.34	1.30e-05	9606.ENSP00000222247,9606.ENSP00000225430,9606.ENSP00000256646,9606.ENSP00000262584,9606.ENSP00000263388,9606.ENSP00000264637,9606.ENSP00000270625,9606.ENSP00000272317,9606.ENSP00000276079,9606.ENSP00000278572,9606.ENSP00000296674,9606.ENSP00000302896,9606.ENSP00000307889,9606.ENSP00000309830,9606.ENSP00000311430,9606.ENSP00000317123,9606.ENSP00000318861,9606.ENSP00000322419,9606.ENSP00000327048,…	RPL18A,RPL19,NOTCH2,RPL8,NOTCH3,THRA,RPS11,RPS27A,NONO,RPS3,RPS23,RPS9,RPL13,RPL38,RPL4,SNRNP200,SF3B2,RPLP2,MAF,RPS2,RPL3,RPL27A,RPL21,RPLP1,PTRF,COL4A2,RPL12,NFE2L1,RPS27,FLNA,RPL7A,RPS4X,RPL11,RPL13A,HNRNPUL1,RPL14,NFIX,RPS18,RPL6,RPL10,RPL32,RPL37A,RPL29,RPL35A,RPS20,RPL18,RPLP0,RPL28,RPL36,RPL27,RPS15
GO Process	GO:0030155	Regulation of cell adhesion	31	712	0.48	1.38e-05	9606.ENSP00000009530,9606.ENSP00000206423,9606.ENSP00000215909,9606.ENSP00000221930,9606.ENSP00000225964,9606.ENSP00000230538,9606.ENSP00000243077,9606.ENSP00000255006,9606.ENSP00000259607,9606.ENSP00000263645,9606.ENSP00000264187,9606.ENSP00000274063,9606.ENSP00000278572,9606.ENSP00000284240,9606.ENSP00000284322,9606.ENSP00000302665,9606.ENSP00000308208,9606.ENSP00000317128,9606.ENSP00000331544,…	CD74,CCDC80,LGALS1,TGFB1,COL1A1,LAMA4,LRP1,RIN2,CCL21,CD81,NID1,SFRP2,RPS3,THY1,ABI3BP,IGF1,MMP14,PLXND1,FBLN1,SMOC2,TGM2,FLNA,ENG,GSN,VSIG4,EMILIN1,GPNMB,CXCL12,SNAI2,FBLN2,HLA-DPA1
GO Process	GO:0023056	Positive regulation of signaling	56	1831	0.32	1.44e-05	9606.ENSP00000009530,9606.ENSP00000052754,9606.ENSP00000215909,9606.ENSP00000221930,9606.ENSP00000225964,9606.ENSP00000229239,9606.ENSP00000240123,9606.ENSP00000243077,9606.ENSP00000244043,9606.ENSP00000245907,9606.ENSP00000252486,9606.ENSP00000256646,9606.ENSP00000259607,9606.ENSP00000261799,9606.ENSP00000262768,9606.ENSP00000263645,9606.ENSP00000264956,9606.ENSP00000269593,9606.ENSP00000272317,…	CD74,DCN,LGALS1,TGFB1,COL1A1,GAPDH,SORBS3,LRP1,PTGIS,C3,APOE,NOTCH2,CCL21,PDGFRB,TIMP2,CD81,EVC,IGFBP4,RPS27A,SFRP2,RPS3,CSF1R,CALM3,GUCY1A3,IGF1,COL3A1,UBB,GNAI2,DAB2,ITM2C,GAS6,SMOC2,SULF2,TGM2,SASH1,S100A4,FLNA,GNAS,SORBS1,ENG,GSN,RPL11,KIAA1462,GPNMB,NUMA1,PSAP,NUPR1,CXCL12,AKAP12,CLSTN2,GPR124,GNB2L1,UBC,ZEB2,PECAM1,FKBP8
GO Process	GO:0022617	Extracellular matrix disassembly	10	66	1.02	1.62e-05	9606.ENSP00000215743,9606.ENSP00000219070,9606.ENSP00000246533,9606.ENSP00000258341,9606.ENSP00000262768,9606.ENSP00000271651,9606.ENSP00000308208,9606.ENSP00000323929,9606.ENSP00000357980,9606.ENSP00000362299	MMP11,MMP2,CAPNS1,LAMC1,TIMP2,CTSK,MMP14,A2M,HTRA1,ENG
GO Process	GO:0009611	Response to wounding	26	532	0.53	1.85e-05	9606.ENSP00000052754,9606.ENSP00000215909,9606.ENSP00000216181,9606.ENSP00000221930,9606.ENSP00000225964,9606.ENSP00000256646,9606.ENSP00000261799,9606.ENSP00000263277,9606.ENSP00000264870,9606.ENSP00000278407,9606.ENSP00000279022,9606.ENSP00000297268,9606.ENSP00000304408,9606.ENSP00000316029,9606.ENSP00000323929,9606.ENSP00000331544,9606.ENSP00000331831,9606.ENSP00000346550,9606.ENSP00000353007,…	DCN,LGALS1,MYH9,TGFB1,COL1A1,NOTCH2,PDGFRB,EHD2,F13A1,SERPING1,MYL9,COL1A2,COL3A1,TLN1,A2M,FBLN1,GAS6,ANXA6,SULF2,FLNA,GNAS,COL5A1,ENG,CST3,LAMB2,PECAM1
GO Process	GO:0003012	Muscle system process	19	297	0.64	2.07e-05	9606.ENSP00000240123,9606.ENSP00000279022,9606.ENSP00000291295,9606.ENSP00000296181,9606.ENSP00000296518,9606.ENSP00000302665,9606.ENSP00000307940,9606.ENSP00000316029,9606.ENSP00000353007,9606.ENSP00000353452,9606.ENSP00000356257,9606.ENSP00000360293,9606.ENSP00000362924,9606.ENSP00000363071,9606.ENSP00000367542,9606.ENSP00000379616,9606.ENSP00000386857,9606.ENSP00000402373,9606.ENSP00000446007	SORBS3,MYL9,CALM3,ITGB5,GUCY1A3,IGF1,EEF2,TLN1,SULF2,MYLK,LMOD1,SORBS1,GSN,DES,TPM2,MYH11,ACTG2,ACTA2,VIM
GO Process	GO:0001934	Positive regulation of protein phosphorylation	38	1019	0.41	2.11e-05	9606.ENSP00000009530,9606.ENSP00000221930,9606.ENSP00000240123,9606.ENSP00000243077,9606.ENSP00000245907,9606.ENSP00000252486,9606.ENSP00000256646,9606.ENSP00000259607,9606.ENSP00000261799,9606.ENSP00000262768,9606.ENSP00000263645,9606.ENSP00000269593,9606.ENSP00000272317,9606.ENSP00000274063,9606.ENSP00000278572,9606.ENSP00000286301,9606.ENSP00000291295,9606.ENSP00000302665,9606.ENSP00000304697,…	CD74,TGFB1,SORBS3,LRP1,C3,APOE,NOTCH2,CCL21,PDGFRB,TIMP2,CD81,IGFBP4,RPS27A,SFRP2,RPS3,CSF1R,CALM3,IGF1,UBB,GNAI2,DAB2,FAXDC2,FBN1,GAS6,RPLP1,SASH1,ENG,KIAA1462,GPNMB,TMEM119,CEMIP,PSAP,AKAP12,RARRES2,GNB2L1,UBC,ZEB2,PECAM1
GO Process	GO:0009966	Regulation of signal transduction	80	3107	0.25	2.11e-05	9606.ENSP00000009530,9606.ENSP00000052754,9606.ENSP00000205061,9606.ENSP00000215909,9606.ENSP00000221930,9606.ENSP00000225964,9606.ENSP00000230085,9606.ENSP00000240123,9606.ENSP00000243077,9606.ENSP00000244043,9606.ENSP00000245907,9606.ENSP00000252486,9606.ENSP00000256646,9606.ENSP00000259607,9606.ENSP00000261799,9606.ENSP00000262768,9606.ENSP00000263388,9606.ENSP00000263645,9606.ENSP00000264637,…	CD74,DCN,GLG1,LGALS1,TGFB1,COL1A1,SNX3,SORBS3,LRP1,PTGIS,C3,APOE,NOTCH2,CCL21,PDGFRB,TIMP2,NOTCH3,CD81,THRA,EVC,IGFBP4,RPS27A,SFRP2,NONO,RPS3,CGNL1,THY1,DEPTOR,CSF1R,NBL1,CALM3,GUCY1A3,IGF1,COL3A1,UBB,MMP14,GNAI2,DAB2,UACA,TENC1,ITM2C,A2M,FBN1,FBLN1,GAS6,SLIT3,SMOC2,PTPRS,SULF2,TGM2,SASH1,S100A4,HTRA1,FLNA,GNAS,SORBS1,ENG,GSN,RPL11,ABCA1,KIAA1462,GPC6,EMILIN1,TMSB4X,GPNMB,NUMA1,PSAP,NUPR1,CXCL12,…
GO Process	GO:0060349	Bone morphogenesis	12	109	0.88	2.11e-05	9606.ENSP00000205061,9606.ENSP00000225964,9606.ENSP00000274063,9606.ENSP00000297848,9606.ENSP00000300527,9606.ENSP00000301873,9606.ENSP00000308208,9606.ENSP00000346550,9606.ENSP00000355180,9606.ENSP00000360141,9606.ENSP00000376553,9606.ENSP00000414657	GLG1,COL1A1,SFRP2,COL14A1,COL6A2,LTBP3,MMP14,ANXA6,COL6A1,GNAS,TMEM119,OSR2
GO Process	GO:0090288	Negative regulation of cellular response to growth factor stimulus	14	158	0.78	2.35e-05	9606.ENSP00000052754,9606.ENSP00000205061,9606.ENSP00000221930,9606.ENSP00000272317,9606.ENSP00000274063,9606.ENSP00000289749,9606.ENSP00000304697,9606.ENSP00000325527,9606.ENSP00000353007,9606.ENSP00000357980,9606.ENSP00000362299,9606.ENSP00000369677,9606.ENSP00000406367,9606.ENSP00000441543	DCN,GLG1,TGFB1,RPS27A,SFRP2,NBL1,UBB,FBN1,SULF2,HTRA1,ENG,EMILIN1,GPR124,UBC
GO Process	GO:0002376	Immune system process	68	2481	0.27	2.62e-05	9606.ENSP00000009530,9606.ENSP00000053867,9606.ENSP00000205061,9606.ENSP00000215909,9606.ENSP00000216181,9606.ENSP00000217131,9606.ENSP00000221466,9606.ENSP00000221930,9606.ENSP00000225964,9606.ENSP00000229239,9606.ENSP00000243077,9606.ENSP00000245907,9606.ENSP00000254801,9606.ENSP00000256646,9606.ENSP00000258145,9606.ENSP00000259607,9606.ENSP00000261024,9606.ENSP00000261799,9606.ENSP00000262768,…	CD74,GRN,GLG1,LGALS1,MYH9,CTSZ,FCGRT,TGFB1,COL1A1,GAPDH,LRP1,C3,IGJ,NOTCH2,GNS,CCL21,SLC40A1,PDGFRB,TIMP2,CD81,THRA,ADD1,CTSK,FTH1,SFRP2,NONO,SERPING1,THY1,CSF1R,AP2M1,ITGB5,COL1A2,EEF2,C1QB,STAT2,SLC7A8,C7,GAS6,LAMP1,VAT1,MPEG1,CYB5R3,NFE2L1,HMGN2,CFH,FLNA,SPTAN1,MAFB,GSN,C1QC,C1QA,VSIG4,FTL,CD99,RPL13A,PSAP,HLA-DRA,CXCL12,CST3,C1S,PLD3,HLA-DPA1,RARRES2,C1R,VIM,B2M,PECAM1,WASF2
GO Process	GO:0045765	Regulation of angiogenesis	19	303	0.63	2.66e-05	9606.ENSP00000052754,9606.ENSP00000053867,9606.ENSP00000244043,9606.ENSP00000245907,9606.ENSP00000254722,9606.ENSP00000274063,9606.ENSP00000312946,9606.ENSP00000317128,9606.ENSP00000346537,9606.ENSP00000353654,9606.ENSP00000355751,9606.ENSP00000356437,9606.ENSP00000362299,9606.ENSP00000363827,9606.ENSP00000364526,9606.ENSP00000369677,9606.ENSP00000371420,9606.ENSP00000406367,9606.ENSP00000468057	DCN,GRN,PTGIS,C3,SERPINF1,SFRP2,STAB1,PLXND1,SMOC2,COL4A2,THBS2,SASH1,ENG,HSPG2,KIAA1462,EMILIN1,GPNMB,GPR124,HSPB6
GO Process	GO:1902903	Regulation of supramolecular fiber organization	21	368	0.59	2.68e-05	9606.ENSP00000223357,9606.ENSP00000233143,9606.ENSP00000240123,9606.ENSP00000246069,9606.ENSP00000252486,9606.ENSP00000259607,9606.ENSP00000264758,9606.ENSP00000278572,9606.ENSP00000281282,9606.ENSP00000306015,9606.ENSP00000352138,9606.ENSP00000356257,9606.ENSP00000358866,9606.ENSP00000361824,9606.ENSP00000362924,9606.ENSP00000363827,9606.ENSP00000369677,9606.ENSP00000370010,9606.ENSP00000377298,…	AEBP1,TMSB10,SORBS3,DSTN,APOE,CCL21,ADD1,RPS3,CGNL1,SYNPO2,KIRREL,LMOD1,FLNA,SPTAN1,GSN,HSPG2,EMILIN1,TMSB4X,NUMA1,CXCL12,WASF2
GO Process	GO:0044260	Cellular macromolecule metabolic process	112	4976	0.19	2.76e-05	9606.ENSP00000052754,9606.ENSP00000196061,9606.ENSP00000215909,9606.ENSP00000217131,9606.ENSP00000219070,9606.ENSP00000221930,9606.ENSP00000222247,9606.ENSP00000225430,9606.ENSP00000229239,9606.ENSP00000230085,9606.ENSP00000243077,9606.ENSP00000245907,9606.ENSP00000252486,9606.ENSP00000256646,9606.ENSP00000258341,9606.ENSP00000261799,9606.ENSP00000262584,9606.ENSP00000263388,9606.ENSP00000263574,…	DCN,PLOD1,LGALS1,CTSZ,MMP2,TGFB1,RPL18A,RPL19,GAPDH,SNX3,LRP1,C3,APOE,NOTCH2,LAMC1,PDGFRB,RPL8,NOTCH3,APLP2,CD81,THRA,ADD1,F13A1,MFGE8,IGFBP4,RPS11,CTSK,RPS27A,SETD7,NONO,RPS3,THY1,CSF1R,CALM3,AP2M1,IGFBP7,RPS23,IGF1,RPS9,COL3A1,UBB,RPL13,EEF2,RPL38,RPL4,FKBP10,TENC1,RNF144A,RPLP2,CRTAP,FBN1,MAF,BGN,GAS6,RPS2,RPL3,RPL36AL,RPL27A,RPL21,RPLP1,PTRF,PTPRS,SULF2,MYLK,COL4A2,RPL12,NFE2L1,TGM2,SASH1,RPS…
GO Process	GO:0045595	Regulation of cell differentiation	56	1874	0.31	2.76e-05	9606.ENSP00000009530,9606.ENSP00000053867,9606.ENSP00000205061,9606.ENSP00000215743,9606.ENSP00000215909,9606.ENSP00000217131,9606.ENSP00000221930,9606.ENSP00000225964,9606.ENSP00000230085,9606.ENSP00000243077,9606.ENSP00000252486,9606.ENSP00000254722,9606.ENSP00000255006,9606.ENSP00000256646,9606.ENSP00000262768,9606.ENSP00000263277,9606.ENSP00000263388,9606.ENSP00000264758,9606.ENSP00000271651,…	CD74,GRN,GLG1,MMP11,LGALS1,CTSZ,TGFB1,COL1A1,SNX3,LRP1,APOE,SERPINF1,RIN2,NOTCH2,TIMP2,EHD2,NOTCH3,ADD1,CTSK,SFRP2,MYL9,THY1,NBL1,LTBP3,IGF1,COL3A1,MMP14,DAB2,PLXND1,FAXDC2,ITM2C,FBN1,MAF,FBLN1,GAS6,PTPRS,NFE2L1,FLNA,GNAS,COL5A1,ENG,MAFB,C1QC,ABCA1,TMEM119,NUMA1,EFEMP1,CXCL12,SNAI2,GPR124,TMEM176B,TMEM176A,RARRES2,VIM,B2M,ZEB2
GO Process	GO:1901342	Regulation of vasculature development	20	336	0.61	2.76e-05	9606.ENSP00000052754,9606.ENSP00000053867,9606.ENSP00000244043,9606.ENSP00000245907,9606.ENSP00000254722,9606.ENSP00000255006,9606.ENSP00000274063,9606.ENSP00000312946,9606.ENSP00000317128,9606.ENSP00000346537,9606.ENSP00000353654,9606.ENSP00000355751,9606.ENSP00000356437,9606.ENSP00000362299,9606.ENSP00000363827,9606.ENSP00000364526,9606.ENSP00000369677,9606.ENSP00000371420,9606.ENSP00000406367,…	DCN,GRN,PTGIS,C3,SERPINF1,RIN2,SFRP2,STAB1,PLXND1,SMOC2,COL4A2,THBS2,SASH1,ENG,HSPG2,KIAA1462,EMILIN1,GPNMB,GPR124,HSPB6
GO Process	GO:0006958	Complement activation, classical pathway	8	38	1.16	2.99e-05	9606.ENSP00000245907,9606.ENSP00000278407,9606.ENSP00000313967,9606.ENSP00000322061,9606.ENSP00000363770,9606.ENSP00000363773,9606.ENSP00000385035,9606.ENSP00000438615	C3,SERPING1,C1QB,C7,C1QC,C1QA,C1S,C1R
GO Process	GO:0042273	Ribosomal large subunit biogenesis	10	72	0.98	3.04e-05	9606.ENSP00000309830,9606.ENSP00000346001,9606.ENSP00000354739,9606.ENSP00000361076,9606.ENSP00000363676,9606.ENSP00000379506,9606.ENSP00000403172,9606.ENSP00000413436,9606.ENSP00000419117,9606.ENSP00000449328	RPL38,RPL3,RPL12,RPL7A,RPL11,RPL14,RPL6,RPL10,RPL35A,RPLP0
GO Process	GO:0048585	Negative regulation of response to stimulus	51	1636	0.33	3.04e-05	9606.ENSP00000009530,9606.ENSP00000052754,9606.ENSP00000053867,9606.ENSP00000205061,9606.ENSP00000221930,9606.ENSP00000243077,9606.ENSP00000244043,9606.ENSP00000252486,9606.ENSP00000254722,9606.ENSP00000262768,9606.ENSP00000263388,9606.ENSP00000269593,9606.ENSP00000272317,9606.ENSP00000274063,9606.ENSP00000276079,9606.ENSP00000278407,9606.ENSP00000278572,9606.ENSP00000281282,9606.ENSP00000284240,…	CD74,DCN,GRN,GLG1,TGFB1,LRP1,PTGIS,APOE,SERPINF1,TIMP2,NOTCH3,IGFBP4,RPS27A,SFRP2,NONO,SERPING1,RPS3,CGNL1,THY1,DEPTOR,NBL1,CALM3,IGF1,COL3A1,UBB,MMP14,GNAI2,DAB2,UACA,TENC1,A2M,FBN1,FBLN1,GAS6,SLIT3,PTPRS,SULF2,HTRA1,ENG,VSIG4,EMILIN1,TMSB4X,PSAP,CXCL12,SNAI2,GPR124,GNB2L1,UBC,PFDN5,KANK2,GATSL2
GO Process	GO:1902533	Positive regulation of intracellular signal transduction	38	1041	0.4	3.27e-05	9606.ENSP00000009530,9606.ENSP00000052754,9606.ENSP00000215909,9606.ENSP00000221930,9606.ENSP00000240123,9606.ENSP00000243077,9606.ENSP00000252486,9606.ENSP00000256646,9606.ENSP00000259607,9606.ENSP00000261799,9606.ENSP00000262768,9606.ENSP00000263645,9606.ENSP00000269593,9606.ENSP00000272317,9606.ENSP00000278572,9606.ENSP00000286301,9606.ENSP00000291295,9606.ENSP00000296518,9606.ENSP00000302665,…	CD74,DCN,LGALS1,TGFB1,SORBS3,LRP1,APOE,NOTCH2,CCL21,PDGFRB,TIMP2,CD81,IGFBP4,RPS27A,RPS3,CSF1R,CALM3,GUCY1A3,IGF1,COL3A1,UBB,GNAI2,GAS6,TGM2,SASH1,S100A4,FLNA,GNAS,ENG,RPL11,KIAA1462,GPNMB,PSAP,NUPR1,AKAP12,GNB2L1,UBC,ZEB2
GO Process	GO:0051128	Regulation of cellular component organization	66	2402	0.28	3.56e-05	9606.ENSP00000052754,9606.ENSP00000053867,9606.ENSP00000215909,9606.ENSP00000216181,9606.ENSP00000217131,9606.ENSP00000221930,9606.ENSP00000223357,9606.ENSP00000230085,9606.ENSP00000233143,9606.ENSP00000240123,9606.ENSP00000243077,9606.ENSP00000245907,9606.ENSP00000246069,9606.ENSP00000252486,9606.ENSP00000254722,9606.ENSP00000256646,9606.ENSP00000259607,9606.ENSP00000261799,9606.ENSP00000263277,…	DCN,GRN,LGALS1,MYH9,CTSZ,TGFB1,AEBP1,SNX3,TMSB10,SORBS3,LRP1,C3,DSTN,APOE,SERPINF1,NOTCH2,CCL21,PDGFRB,EHD2,THRA,ADD1,SMARCA2,IGFBP4,SETD7,SFRP2,RPS3,CGNL1,THY1,CSF1R,CALM3,IGFBP7,IGF1,SYNPO2,MMP14,DAB2,STAT2,PLXND1,ITM2C,SLIT3,VAT1,PTPRS,KIRREL,NFE2L1,THBS2,LMOD1,FLNA,COL5A1,SPTAN1,GSN,HSPG2,ABCA1,GPC6,EMILIN1,TMSB4X,RPL13A,NUMA1,NUPR1,CXCL12,SNAI2,CST3,CLSTN2,GNB2L1,VIM,B2M,ZEB2,WASF2
GO Process	GO:0001932	Regulation of protein phosphorylation	47	1459	0.34	3.82e-05	9606.ENSP00000009530,9606.ENSP00000221930,9606.ENSP00000240123,9606.ENSP00000243077,9606.ENSP00000245907,9606.ENSP00000252486,9606.ENSP00000256646,9606.ENSP00000259607,9606.ENSP00000261799,9606.ENSP00000262768,9606.ENSP00000263645,9606.ENSP00000269593,9606.ENSP00000272317,9606.ENSP00000274063,9606.ENSP00000278572,9606.ENSP00000284240,9606.ENSP00000286234,9606.ENSP00000286301,9606.ENSP00000291295,…	CD74,TGFB1,SORBS3,LRP1,C3,APOE,NOTCH2,CCL21,PDGFRB,TIMP2,CD81,IGFBP4,RPS27A,SFRP2,RPS3,THY1,DEPTOR,CSF1R,CALM3,IGF1,UBB,SYNPO2,GNAI2,DAB2,STAT2,FAXDC2,FBN1,FBLN1,GAS6,RPLP1,KIRREL,SASH1,ENG,KIAA1462,EMILIN1,GPNMB,TMEM119,NR2F2,CEMIP,PSAP,AKAP12,RARRES2,GNB2L1,UBC,ZEB2,PECAM1,FKBP8
GO Process	GO:0042327	Positive regulation of phosphorylation	39	1093	0.39	3.83e-05	9606.ENSP00000009530,9606.ENSP00000221930,9606.ENSP00000240123,9606.ENSP00000243077,9606.ENSP00000245907,9606.ENSP00000252486,9606.ENSP00000256646,9606.ENSP00000259607,9606.ENSP00000261799,9606.ENSP00000262768,9606.ENSP00000263645,9606.ENSP00000269593,9606.ENSP00000272317,9606.ENSP00000274063,9606.ENSP00000278572,9606.ENSP00000286301,9606.ENSP00000291295,9606.ENSP00000302665,9606.ENSP00000304697,…	CD74,TGFB1,SORBS3,LRP1,C3,APOE,NOTCH2,CCL21,PDGFRB,TIMP2,CD81,IGFBP4,RPS27A,SFRP2,RPS3,CSF1R,CALM3,IGF1,UBB,GNAI2,DAB2,FAXDC2,FBN1,GAS6,RPLP1,SASH1,ENG,KIAA1462,GPNMB,TMEM119,CEMIP,PSAP,NUPR1,AKAP12,RARRES2,GNB2L1,UBC,ZEB2,PECAM1
GO Process	GO:0051240	Positive regulation of multicellular organismal process	53	1770	0.31	5.53e-05	9606.ENSP00000009530,9606.ENSP00000053867,9606.ENSP00000221930,9606.ENSP00000225964,9606.ENSP00000229239,9606.ENSP00000230085,9606.ENSP00000243077,9606.ENSP00000244043,9606.ENSP00000245907,9606.ENSP00000252486,9606.ENSP00000254722,9606.ENSP00000255006,9606.ENSP00000256646,9606.ENSP00000261799,9606.ENSP00000262768,9606.ENSP00000263645,9606.ENSP00000264637,9606.ENSP00000266718,9606.ENSP00000274063,…	CD74,GRN,TGFB1,COL1A1,GAPDH,SNX3,LRP1,PTGIS,C3,APOE,SERPINF1,RIN2,NOTCH2,PDGFRB,TIMP2,CD81,THRA,LUM,SFRP2,RPS3,CSF1R,NBL1,LTBP3,IGF1,MMP14,GNAI2,DAB2,PLXND1,FAXDC2,GAS6,SMOC2,SULF2,THBS2,SASH1,FLNA,GNAS,ENG,ABCA1,KIAA1462,MFAP2,TMSB4X,TMEM119,NUMA1,CXCL12,AKAP12,HLA-DPA1,CLSTN2,GPR124,OSR2,GNB2L1,B2M,ZEB2,HSPB6
GO Process	GO:0032940	Secretion by cell	36	979	0.4	5.65e-05	9606.ENSP00000053867,9606.ENSP00000216181,9606.ENSP00000217131,9606.ENSP00000221930,9606.ENSP00000245907,9606.ENSP00000258145,9606.ENSP00000262768,9606.ENSP00000262776,9606.ENSP00000263574,9606.ENSP00000264870,9606.ENSP00000273550,9606.ENSP00000278407,9606.ENSP00000291295,9606.ENSP00000302665,9606.ENSP00000307940,9606.ENSP00000316029,9606.ENSP00000323929,9606.ENSP00000331831,9606.ENSP00000333298,…	GRN,MYH9,CTSZ,TGFB1,C3,GNS,TIMP2,LGALS3BP,APLP2,F13A1,FTH1,SERPING1,CALM3,IGF1,EEF2,TLN1,A2M,GAS6,LAMP1,VAT1,PTRF,CYB5R3,FLNA,GNAS,SPTAN1,ENG,GSN,ABCA1,FTL,TMSB4X,PSAP,CST3,RARRES2,SEPP1,B2M,PECAM1
GO Process	GO:0000027	Ribosomal large subunit assembly	7	28	1.23	5.87e-05	9606.ENSP00000309830,9606.ENSP00000346001,9606.ENSP00000354739,9606.ENSP00000363676,9606.ENSP00000403172,9606.ENSP00000413436,9606.ENSP00000449328	RPL38,RPL3,RPL12,RPL11,RPL6,RPL10,RPLP0
GO Process	GO:0016477	Cell migration	34	896	0.42	6.01e-05	9606.ENSP00000009530,9606.ENSP00000171887,9606.ENSP00000205061,9606.ENSP00000216181,9606.ENSP00000221930,9606.ENSP00000225964,9606.ENSP00000254801,9606.ENSP00000258341,9606.ENSP00000259607,9606.ENSP00000261799,9606.ENSP00000296181,9606.ENSP00000297268,9606.ENSP00000308208,9606.ENSP00000317128,9606.ENSP00000320378,9606.ENSP00000327290,9606.ENSP00000331831,9606.ENSP00000338629,9606.ENSP00000346550,…	CD74,TNS1,GLG1,MYH9,TGFB1,COL1A1,IGJ,LAMC1,CCL21,PDGFRB,ITGB5,COL1A2,MMP14,PLXND1,SLC7A8,ITGA11,GAS6,RERE,ANXA6,FLNA,COL5A1,ENG,GPC6,EMILIN1,CD99,NR2F2,CXCL12,SNAI2,LAMB2,GPR124,ZEB2,PECAM1,KANK2,WASF2
GO Process	GO:0140352	Export from cell	37	1028	0.39	6.27e-05	9606.ENSP00000053867,9606.ENSP00000216181,9606.ENSP00000217131,9606.ENSP00000221930,9606.ENSP00000245907,9606.ENSP00000258145,9606.ENSP00000261024,9606.ENSP00000262768,9606.ENSP00000262776,9606.ENSP00000263574,9606.ENSP00000264870,9606.ENSP00000273550,9606.ENSP00000278407,9606.ENSP00000291295,9606.ENSP00000302665,9606.ENSP00000307940,9606.ENSP00000316029,9606.ENSP00000323929,9606.ENSP00000331831,…	GRN,MYH9,CTSZ,TGFB1,C3,GNS,SLC40A1,TIMP2,LGALS3BP,APLP2,F13A1,FTH1,SERPING1,CALM3,IGF1,EEF2,TLN1,A2M,GAS6,LAMP1,VAT1,PTRF,CYB5R3,FLNA,GNAS,SPTAN1,ENG,GSN,ABCA1,FTL,TMSB4X,PSAP,CST3,RARRES2,SEPP1,B2M,PECAM1
GO Process	GO:0045937	Positive regulation of phosphate metabolic process	40	1164	0.37	6.52e-05	9606.ENSP00000009530,9606.ENSP00000221930,9606.ENSP00000240123,9606.ENSP00000243077,9606.ENSP00000245907,9606.ENSP00000252486,9606.ENSP00000256646,9606.ENSP00000259607,9606.ENSP00000261799,9606.ENSP00000262768,9606.ENSP00000263645,9606.ENSP00000269593,9606.ENSP00000272317,9606.ENSP00000274063,9606.ENSP00000278572,9606.ENSP00000286301,9606.ENSP00000291295,9606.ENSP00000302665,9606.ENSP00000304697,…	CD74,TGFB1,SORBS3,LRP1,C3,APOE,NOTCH2,CCL21,PDGFRB,TIMP2,CD81,IGFBP4,RPS27A,SFRP2,RPS3,CSF1R,CALM3,IGF1,UBB,GNAI2,DAB2,FAXDC2,FBN1,GAS6,RPLP1,SASH1,ENG,KIAA1462,TMSB4X,GPNMB,TMEM119,CEMIP,PSAP,NUPR1,AKAP12,RARRES2,GNB2L1,UBC,ZEB2,PECAM1
GO Process	GO:0071560	Cellular response to transforming growth factor beta stimulus	13	149	0.78	6.61e-05	9606.ENSP00000221930,9606.ENSP00000225964,9606.ENSP00000272317,9606.ENSP00000296181,9606.ENSP00000297268,9606.ENSP00000301873,9606.ENSP00000304408,9606.ENSP00000304697,9606.ENSP00000325527,9606.ENSP00000347041,9606.ENSP00000353654,9606.ENSP00000362299,9606.ENSP00000441543	TGFB1,COL1A1,RPS27A,ITGB5,COL1A2,LTBP3,COL3A1,UBB,FBN1,FMOD,COL4A2,ENG,UBC
GO Process	GO:0085029	Extracellular matrix assembly	7	29	1.22	6.95e-05	9606.ENSP00000221930,9606.ENSP00000297268,9606.ENSP00000331831,9606.ENSP00000369677,9606.ENSP00000378957,9606.ENSP00000379616,9606.ENSP00000388325	TGFB1,COL1A2,GAS6,EMILIN1,MFAP4,MYH11,LAMB2
GO Process	GO:0042255	Ribosome assembly	9	61	1.01	6.99e-05	9606.ENSP00000309830,9606.ENSP00000346001,9606.ENSP00000354739,9606.ENSP00000357555,9606.ENSP00000363676,9606.ENSP00000403172,9606.ENSP00000413436,9606.ENSP00000449328,9606.ENSP00000467466	RPL38,RPL3,RPL12,RPS27,RPL11,RPL6,RPL10,RPLP0,RPS15
GO Process	GO:0042127	Regulation of cell population proliferation	50	1642	0.32	7.24e-05	9606.ENSP00000009530,9606.ENSP00000053867,9606.ENSP00000217131,9606.ENSP00000219070,9606.ENSP00000221930,9606.ENSP00000246533,9606.ENSP00000252486,9606.ENSP00000254722,9606.ENSP00000256646,9606.ENSP00000258341,9606.ENSP00000261799,9606.ENSP00000262768,9606.ENSP00000263388,9606.ENSP00000263645,9606.ENSP00000265773,9606.ENSP00000273550,9606.ENSP00000274063,9606.ENSP00000278572,9606.ENSP00000286301,…	CD74,GRN,CTSZ,MMP2,TGFB1,CAPNS1,APOE,SERPINF1,NOTCH2,LAMC1,PDGFRB,TIMP2,NOTCH3,CD81,SMARCA2,FTH1,SFRP2,RPS3,CSF1R,IGFBP7,LTBP3,IGF1,RPS9,PODN,GNAI2,STAT2,TENC1,FBLN1,GAS6,SLIT3,COL18A1,SULF2,TGM2,HTRA1,FLNA,ENG,RPS4X,VSIG4,KIAA1462,GPNMB,TMEM119,NR2F2,NUPR1,CXCL12,SNAI2,CST3,HLA-DPA1,OSR2,B2M,KANK2
GO Process	GO:0043410	Positive regulation of mapk cascade	25	543	0.5	7.66e-05	9606.ENSP00000009530,9606.ENSP00000221930,9606.ENSP00000240123,9606.ENSP00000243077,9606.ENSP00000252486,9606.ENSP00000256646,9606.ENSP00000259607,9606.ENSP00000261799,9606.ENSP00000262768,9606.ENSP00000263645,9606.ENSP00000269593,9606.ENSP00000272317,9606.ENSP00000278572,9606.ENSP00000286301,9606.ENSP00000302665,9606.ENSP00000304697,9606.ENSP00000312999,9606.ENSP00000331831,9606.ENSP00000356437,…	CD74,TGFB1,SORBS3,LRP1,APOE,NOTCH2,CCL21,PDGFRB,TIMP2,CD81,IGFBP4,RPS27A,RPS3,CSF1R,IGF1,UBB,GNAI2,GAS6,SASH1,KIAA1462,GPNMB,PSAP,AKAP12,UBC,ZEB2
GO Process	GO:0009968	Negative regulation of signal transduction	42	1271	0.36	8.57e-05	9606.ENSP00000009530,9606.ENSP00000052754,9606.ENSP00000205061,9606.ENSP00000221930,9606.ENSP00000243077,9606.ENSP00000252486,9606.ENSP00000262768,9606.ENSP00000263388,9606.ENSP00000269593,9606.ENSP00000272317,9606.ENSP00000274063,9606.ENSP00000276079,9606.ENSP00000281282,9606.ENSP00000284240,9606.ENSP00000286234,9606.ENSP00000289749,9606.ENSP00000291295,9606.ENSP00000302665,9606.ENSP00000304697,…	CD74,DCN,GLG1,TGFB1,LRP1,APOE,TIMP2,NOTCH3,IGFBP4,RPS27A,SFRP2,NONO,CGNL1,THY1,DEPTOR,NBL1,CALM3,IGF1,UBB,MMP14,GNAI2,DAB2,UACA,TENC1,FBN1,FBLN1,GAS6,SLIT3,PTPRS,SULF2,HTRA1,ENG,EMILIN1,TMSB4X,CXCL12,SNAI2,GPR124,GNB2L1,UBC,PFDN5,KANK2,GATSL2
GO Process	GO:0032963	Collagen metabolic process	9	63	0.99	8.72e-05	9606.ENSP00000215743,9606.ENSP00000219070,9606.ENSP00000225964,9606.ENSP00000271651,9606.ENSP00000297268,9606.ENSP00000307513,9606.ENSP00000308208,9606.ENSP00000319756,9606.ENSP00000360882	MMP11,MMP2,COL1A1,CTSK,COL1A2,MRC2,MMP14,TENC1,COL5A1
GO Process	GO:0016064	Immunoglobulin mediated immune response	10	83	0.92	8.84e-05	9606.ENSP00000009530,9606.ENSP00000245907,9606.ENSP00000263645,9606.ENSP00000278407,9606.ENSP00000313967,9606.ENSP00000322061,9606.ENSP00000363770,9606.ENSP00000363773,9606.ENSP00000385035,9606.ENSP00000438615	CD74,C3,CD81,SERPING1,C1QB,C7,C1QC,C1QA,C1S,C1R
GO Process	GO:0030162	Regulation of proteolysis	30	747	0.44	8.98e-05	9606.ENSP00000053867,9606.ENSP00000205061,9606.ENSP00000216181,9606.ENSP00000217131,9606.ENSP00000223061,9606.ENSP00000229239,9606.ENSP00000243077,9606.ENSP00000245907,9606.ENSP00000252486,9606.ENSP00000254722,9606.ENSP00000262768,9606.ENSP00000263574,9606.ENSP00000274063,9606.ENSP00000278407,9606.ENSP00000278572,9606.ENSP00000302913,9606.ENSP00000304697,9606.ENSP00000308208,9606.ENSP00000313391,…	GRN,GLG1,MYH9,CTSZ,PCOLCE,GAPDH,LRP1,C3,APOE,SERPINF1,TIMP2,APLP2,SFRP2,SERPING1,RPS3,SH3D19,UBB,MMP14,DAB2,UACA,RNF144A,A2M,FBLN1,GAS6,NFE2L1,GSN,RPL11,NUPR1,CST3,GNB2L1
GO Process	GO:0042060	Wound healing	22	439	0.54	9.38e-05	9606.ENSP00000052754,9606.ENSP00000216181,9606.ENSP00000221930,9606.ENSP00000225964,9606.ENSP00000256646,9606.ENSP00000261799,9606.ENSP00000263277,9606.ENSP00000264870,9606.ENSP00000278407,9606.ENSP00000279022,9606.ENSP00000297268,9606.ENSP00000304408,9606.ENSP00000316029,9606.ENSP00000323929,9606.ENSP00000331544,9606.ENSP00000331831,9606.ENSP00000346550,9606.ENSP00000358866,9606.ENSP00000360141,…	DCN,MYH9,TGFB1,COL1A1,NOTCH2,PDGFRB,EHD2,F13A1,SERPING1,MYL9,COL1A2,COL3A1,TLN1,A2M,FBLN1,GAS6,ANXA6,FLNA,GNAS,COL5A1,ENG,PECAM1
GO Process	GO:0031589	Cell-substrate adhesion	14	182	0.72	9.49e-05	9606.ENSP00000216286,9606.ENSP00000240123,9606.ENSP00000258341,9606.ENSP00000259607,9606.ENSP00000264187,9606.ENSP00000284240,9606.ENSP00000296181,9606.ENSP00000304408,9606.ENSP00000327290,9606.ENSP00000331831,9606.ENSP00000360293,9606.ENSP00000369677,9606.ENSP00000388325,9606.ENSP00000457421	NID2,SORBS3,LAMC1,CCL21,NID1,THY1,ITGB5,COL3A1,ITGA11,GAS6,SORBS1,EMILIN1,LAMB2,PECAM1
GO Process	GO:0048705	Skeletal system morphogenesis	16	240	0.66	9.49e-05	9606.ENSP00000205061,9606.ENSP00000219070,9606.ENSP00000225964,9606.ENSP00000228938,9606.ENSP00000261799,9606.ENSP00000264637,9606.ENSP00000274063,9606.ENSP00000297848,9606.ENSP00000300527,9606.ENSP00000301873,9606.ENSP00000308208,9606.ENSP00000346550,9606.ENSP00000355180,9606.ENSP00000360141,9606.ENSP00000376553,9606.ENSP00000414657	GLG1,MMP2,COL1A1,MGP,PDGFRB,THRA,SFRP2,COL14A1,COL6A2,LTBP3,MMP14,ANXA6,COL6A1,GNAS,TMEM119,OSR2
GO Process	GO:0010810	Regulation of cell-substrate adhesion	15	212	0.69	0.00010	9606.ENSP00000206423,9606.ENSP00000215909,9606.ENSP00000225964,9606.ENSP00000243077,9606.ENSP00000255006,9606.ENSP00000259607,9606.ENSP00000264187,9606.ENSP00000284240,9606.ENSP00000284322,9606.ENSP00000308208,9606.ENSP00000331544,9606.ENSP00000346537,9606.ENSP00000358866,9606.ENSP00000369677,9606.ENSP00000384169	CCDC80,LGALS1,COL1A1,LRP1,RIN2,CCL21,NID1,THY1,ABI3BP,MMP14,FBLN1,SMOC2,FLNA,EMILIN1,FBLN2
GO Process	GO:0031399	Regulation of protein modification process	54	1870	0.3	0.00011	9606.ENSP00000009530,9606.ENSP00000221930,9606.ENSP00000240123,9606.ENSP00000243077,9606.ENSP00000245907,9606.ENSP00000252486,9606.ENSP00000256646,9606.ENSP00000259607,9606.ENSP00000261799,9606.ENSP00000262768,9606.ENSP00000263645,9606.ENSP00000269593,9606.ENSP00000272317,9606.ENSP00000274031,9606.ENSP00000274063,9606.ENSP00000278572,9606.ENSP00000284240,9606.ENSP00000286234,9606.ENSP00000286301,…	CD74,TGFB1,SORBS3,LRP1,C3,APOE,NOTCH2,CCL21,PDGFRB,TIMP2,CD81,IGFBP4,RPS27A,SETD7,SFRP2,RPS3,THY1,DEPTOR,CSF1R,CALM3,IGF1,UBB,SYNPO2,GNAI2,DAB2,STAT2,FAXDC2,CRTAP,FBN1,FBLN1,GAS6,RPS2,RPLP1,KIRREL,SASH1,ENG,RPL11,KIAA1462,EMILIN1,GPNMB,TMEM119,NR2F2,CEMIP,PSAP,NUPR1,SNAI2,AKAP12,RARRES2,GNB2L1,UBC,FRY,ZEB2,PECAM1,FKBP8
GO Process	GO:0071702	Organic substance transport	60	2173	0.28	0.00011	9606.ENSP00000009530,9606.ENSP00000216181,9606.ENSP00000221930,9606.ENSP00000222247,9606.ENSP00000225430,9606.ENSP00000225964,9606.ENSP00000230085,9606.ENSP00000243077,9606.ENSP00000252486,9606.ENSP00000262584,9606.ENSP00000270625,9606.ENSP00000272317,9606.ENSP00000278572,9606.ENSP00000284425,9606.ENSP00000292807,9606.ENSP00000296674,9606.ENSP00000302896,9606.ENSP00000304697,9606.ENSP00000307889,…	CD74,MYH9,TGFB1,RPL18A,RPL19,COL1A1,SNX3,LRP1,APOE,RPL8,RPS11,RPS27A,RPS3,ABCA6,AP2M1,RPS23,RPS9,UBB,RPL13,RPL38,RPL4,DAB2,SLC7A8,RPLP2,RPS2,ABCA9,RPL3,RPL27A,RPL21,RPLP1,PTRF,RPL12,NFE2L1,RPS27,GNAS,RPL7A,RPS4X,RPL11,ABCA1,SLC25A6,RPL13A,PSAP,RPL14,AKAP12,RPS18,RPL6,RPL10,RPL32,PLTP,RPL37A,RPL29,RPL35A,RPS20,UBC,RPL18,RPLP0,RPL28,RPL36,RPL27,RPS15
GO Process	GO:0048870	Cell motility	36	1018	0.39	0.00012	9606.ENSP00000009530,9606.ENSP00000171887,9606.ENSP00000205061,9606.ENSP00000216181,9606.ENSP00000221930,9606.ENSP00000225964,9606.ENSP00000246069,9606.ENSP00000254801,9606.ENSP00000258341,9606.ENSP00000259607,9606.ENSP00000261799,9606.ENSP00000296181,9606.ENSP00000297268,9606.ENSP00000308208,9606.ENSP00000317128,9606.ENSP00000320378,9606.ENSP00000327290,9606.ENSP00000331831,9606.ENSP00000338629,…	CD74,TNS1,GLG1,MYH9,TGFB1,COL1A1,DSTN,IGJ,LAMC1,CCL21,PDGFRB,ITGB5,COL1A2,MMP14,PLXND1,SLC7A8,ITGA11,GAS6,RERE,ANXA6,FLNA,COL5A1,ENG,GPC6,EMILIN1,CD99,NR2F2,CXCL12,SNAI2,LAMB2,GPR124,PLTP,ZEB2,PECAM1,KANK2,WASF2
GO Process	GO:0006936	Muscle contraction	16	248	0.65	0.00013	9606.ENSP00000240123,9606.ENSP00000279022,9606.ENSP00000291295,9606.ENSP00000296181,9606.ENSP00000307940,9606.ENSP00000316029,9606.ENSP00000353007,9606.ENSP00000353452,9606.ENSP00000356257,9606.ENSP00000360293,9606.ENSP00000363071,9606.ENSP00000367542,9606.ENSP00000379616,9606.ENSP00000386857,9606.ENSP00000402373,9606.ENSP00000446007	SORBS3,MYL9,CALM3,ITGB5,EEF2,TLN1,SULF2,MYLK,LMOD1,SORBS1,DES,TPM2,MYH11,ACTG2,ACTA2,VIM
GO Process	GO:0031401	Positive regulation of protein modification process	41	1252	0.35	0.00013	9606.ENSP00000009530,9606.ENSP00000221930,9606.ENSP00000240123,9606.ENSP00000243077,9606.ENSP00000245907,9606.ENSP00000252486,9606.ENSP00000256646,9606.ENSP00000259607,9606.ENSP00000261799,9606.ENSP00000262768,9606.ENSP00000263645,9606.ENSP00000269593,9606.ENSP00000272317,9606.ENSP00000274063,9606.ENSP00000278572,9606.ENSP00000286301,9606.ENSP00000291295,9606.ENSP00000302665,9606.ENSP00000304697,…	CD74,TGFB1,SORBS3,LRP1,C3,APOE,NOTCH2,CCL21,PDGFRB,TIMP2,CD81,IGFBP4,RPS27A,SFRP2,RPS3,CSF1R,CALM3,IGF1,UBB,GNAI2,DAB2,FAXDC2,FBN1,GAS6,RPS2,RPLP1,SASH1,ENG,KIAA1462,GPNMB,TMEM119,CEMIP,PSAP,NUPR1,SNAI2,AKAP12,RARRES2,GNB2L1,UBC,ZEB2,PECAM1
GO Process	GO:0044249	Cellular biosynthetic process	68	2611	0.25	0.00013	9606.ENSP00000009530,9606.ENSP00000052754,9606.ENSP00000221930,9606.ENSP00000222247,9606.ENSP00000225430,9606.ENSP00000244043,9606.ENSP00000252486,9606.ENSP00000256646,9606.ENSP00000262584,9606.ENSP00000263388,9606.ENSP00000264637,9606.ENSP00000266718,9606.ENSP00000270625,9606.ENSP00000272317,9606.ENSP00000278572,9606.ENSP00000296518,9606.ENSP00000296674,9606.ENSP00000302665,9606.ENSP00000302896,…	CD74,DCN,TGFB1,RPL18A,RPL19,PTGIS,APOE,NOTCH2,RPL8,NOTCH3,THRA,LUM,RPS11,RPS27A,RPS3,GUCY1A3,RPS23,IGF1,RPS9,UBB,RPL13,EEF2,RPL38,RPL4,RPLP2,MAF,BGN,RPS2,PRELP,RPL3,RPL36AL,RPL27A,RPL21,RPLP1,GPX4,FMOD,PTRF,COL4A2,RPL12,NFE2L1,RPS27,FLNA,PTGDS,RPL7A,RPS4X,RPL11,ABCA1,RPL13A,CEMIP,RPL14,NFIX,RPS18,RPL6,RPL10,RPL32,PLTP,RPL37A,RPL29,RPL35A,GNB2L1,RPS20,UBC,RPL18,RPLP0,RPL28,RPL36,RPL27,RPS15
GO Process	GO:0051094	Positive regulation of developmental process	44	1389	0.34	0.00013	9606.ENSP00000009530,9606.ENSP00000052754,9606.ENSP00000053867,9606.ENSP00000221930,9606.ENSP00000225964,9606.ENSP00000230085,9606.ENSP00000243077,9606.ENSP00000244043,9606.ENSP00000245907,9606.ENSP00000252486,9606.ENSP00000254722,9606.ENSP00000255006,9606.ENSP00000256646,9606.ENSP00000261799,9606.ENSP00000262768,9606.ENSP00000263277,9606.ENSP00000264758,9606.ENSP00000274063,9606.ENSP00000289749,…	CD74,DCN,GRN,TGFB1,COL1A1,SNX3,LRP1,PTGIS,C3,APOE,SERPINF1,RIN2,NOTCH2,PDGFRB,TIMP2,EHD2,ADD1,SFRP2,NBL1,LTBP3,IGF1,MMP14,DAB2,PLXND1,FAXDC2,GAS6,SMOC2,THBS2,SASH1,FLNA,GNAS,ENG,KIAA1462,TMEM119,NUMA1,CXCL12,SNAI2,CLSTN2,OSR2,RARRES2,GNB2L1,B2M,ZEB2,HSPB6
GO Process	GO:2000146	Negative regulation of cell motility	17	278	0.62	0.00013	9606.ENSP00000009530,9606.ENSP00000052754,9606.ENSP00000221930,9606.ENSP00000243077,9606.ENSP00000252486,9606.ENSP00000254722,9606.ENSP00000259607,9606.ENSP00000274063,9606.ENSP00000284240,9606.ENSP00000289749,9606.ENSP00000304408,9606.ENSP00000308315,9606.ENSP00000331544,9606.ENSP00000362299,9606.ENSP00000369677,9606.ENSP00000377721,9606.ENSP00000379140	CD74,DCN,TGFB1,LRP1,APOE,SERPINF1,CCL21,SFRP2,THY1,NBL1,COL3A1,PODN,FBLN1,ENG,EMILIN1,NR2F2,CXCL12
GO Process	GO:0035295	Tube development	32	851	0.41	0.00014	9606.ENSP00000216181,9606.ENSP00000217131,9606.ENSP00000219070,9606.ENSP00000221930,9606.ENSP00000243077,9606.ENSP00000252486,9606.ENSP00000256646,9606.ENSP00000261799,9606.ENSP00000263388,9606.ENSP00000264637,9606.ENSP00000268150,9606.ENSP00000274063,9606.ENSP00000284240,9606.ENSP00000286301,9606.ENSP00000301873,9606.ENSP00000304408,9606.ENSP00000304697,9606.ENSP00000308208,9606.ENSP00000317128,…	MYH9,CTSZ,MMP2,TGFB1,LRP1,APOE,NOTCH2,PDGFRB,NOTCH3,THRA,MFGE8,SFRP2,THY1,CSF1R,LTBP3,COL3A1,UBB,MMP14,PLXND1,COL18A1,MYLK,COL4A2,TGM2,ENG,HSPG2,NR2F2,GPR124,RARRES2,ZEB2,PECAM1,FKBP8,WASF2
GO Process	GO:0032956	Regulation of actin cytoskeleton organization	19	348	0.57	0.00015	9606.ENSP00000233143,9606.ENSP00000240123,9606.ENSP00000243077,9606.ENSP00000246069,9606.ENSP00000256646,9606.ENSP00000259607,9606.ENSP00000261799,9606.ENSP00000264758,9606.ENSP00000281282,9606.ENSP00000286301,9606.ENSP00000306015,9606.ENSP00000352138,9606.ENSP00000356257,9606.ENSP00000358866,9606.ENSP00000361824,9606.ENSP00000362924,9606.ENSP00000370010,9606.ENSP00000379140,9606.ENSP00000483313	TMSB10,SORBS3,LRP1,DSTN,NOTCH2,CCL21,PDGFRB,ADD1,CGNL1,CSF1R,SYNPO2,KIRREL,LMOD1,FLNA,SPTAN1,GSN,TMSB4X,CXCL12,WASF2
GO Process	GO:0006928	Movement of cell or subcellular component	46	1501	0.32	0.00016	9606.ENSP00000009530,9606.ENSP00000171887,9606.ENSP00000205061,9606.ENSP00000216181,9606.ENSP00000221930,9606.ENSP00000225964,9606.ENSP00000243077,9606.ENSP00000246069,9606.ENSP00000254801,9606.ENSP00000256646,9606.ENSP00000258341,9606.ENSP00000259607,9606.ENSP00000261799,9606.ENSP00000263388,9606.ENSP00000286301,9606.ENSP00000296181,9606.ENSP00000297268,9606.ENSP00000304697,9606.ENSP00000308208,…	CD74,TNS1,GLG1,MYH9,TGFB1,COL1A1,LRP1,DSTN,IGJ,NOTCH2,LAMC1,CCL21,PDGFRB,NOTCH3,CSF1R,ITGB5,COL1A2,UBB,MMP14,PLXND1,SLC7A8,ITGA11,GAS6,SLIT3,RERE,ANXA6,FLNA,COL5A1,SPTAN1,ENG,DES,GPC6,TPM2,EMILIN1,CD99,NR2F2,CXCL12,SNAI2,LAMB2,GPR124,PLTP,VIM,ZEB2,PECAM1,KANK2,WASF2
GO Process	GO:0016192	Vesicle-mediated transport	52	1805	0.3	0.00018	9606.ENSP00000053867,9606.ENSP00000216181,9606.ENSP00000217131,9606.ENSP00000221466,9606.ENSP00000221930,9606.ENSP00000230085,9606.ENSP00000243077,9606.ENSP00000245907,9606.ENSP00000252486,9606.ENSP00000254801,9606.ENSP00000255006,9606.ENSP00000258145,9606.ENSP00000262768,9606.ENSP00000262776,9606.ENSP00000263277,9606.ENSP00000263574,9606.ENSP00000263645,9606.ENSP00000264870,9606.ENSP00000268150,…	GRN,MYH9,CTSZ,FCGRT,TGFB1,SNX3,LRP1,C3,APOE,IGJ,RIN2,GNS,TIMP2,LGALS3BP,EHD2,APLP2,CD81,F13A1,MFGE8,RPS27A,FTH1,SERPING1,CALM3,AP2M1,IGF1,UBB,MRC2,EEF2,STAB1,DAB2,TLN1,A2M,GAS6,LAMP1,VAT1,CYB5R3,TGM2,FLNA,SPTAN1,GSN,HSPG2,ABCA1,FTL,TMSB4X,PSAP,CST3,RARRES2,SEPP1,UBC,B2M,PECAM1,WASF2
GO Process	GO:0050794	Regulation of cellular process	198	10932	0.09	0.00018	9606.ENSP00000009530,9606.ENSP00000052754,9606.ENSP00000053867,9606.ENSP00000205061,9606.ENSP00000206423,9606.ENSP00000215743,9606.ENSP00000215909,9606.ENSP00000216181,9606.ENSP00000216218,9606.ENSP00000217131,9606.ENSP00000219070,9606.ENSP00000221930,9606.ENSP00000223061,9606.ENSP00000223357,9606.ENSP00000225964,9606.ENSP00000229239,9606.ENSP00000230085,9606.ENSP00000230538,9606.ENSP00000233143,…	CD74,DCN,GRN,GLG1,CCDC80,MMP11,LGALS1,MYH9,ST13,CTSZ,MMP2,TGFB1,PCOLCE,AEBP1,COL1A1,GAPDH,SNX3,LAMA4,TMSB10,SORBS3,LRP1,PTGIS,C3,DSTN,CAPNS1,APOE,ZC3H4,SERPINF1,RIN2,NOTCH2,LAMC1,CCL21,SLC40A1,PDGFRB,TIMP2,LGALS3BP,EHD2,NOTCH3,APLP2,CD81,ZNF106,NID1,THRA,ADD1,F13A1,EVC,SMARCA2,LUM,MFGE8,IGFBP4,CTSK,RPS27A,FTH1,SETD7,SFRP2,NONO,SERPING1,RPS3,MYL9,CGNL1,THY1,ABI3BP,DEPTOR,CSF1R,NBL1,CALM3,AP2M1,IGF…
GO Process	GO:0032970	Regulation of actin filament-based process	20	390	0.55	0.00019	9606.ENSP00000216181,9606.ENSP00000233143,9606.ENSP00000240123,9606.ENSP00000243077,9606.ENSP00000246069,9606.ENSP00000256646,9606.ENSP00000259607,9606.ENSP00000261799,9606.ENSP00000264758,9606.ENSP00000281282,9606.ENSP00000286301,9606.ENSP00000306015,9606.ENSP00000352138,9606.ENSP00000356257,9606.ENSP00000358866,9606.ENSP00000361824,9606.ENSP00000362924,9606.ENSP00000370010,9606.ENSP00000379140,…	MYH9,TMSB10,SORBS3,LRP1,DSTN,NOTCH2,CCL21,PDGFRB,ADD1,CGNL1,CSF1R,SYNPO2,KIRREL,LMOD1,FLNA,SPTAN1,GSN,TMSB4X,CXCL12,WASF2
GO Process	GO:0035239	Tube morphogenesis	27	656	0.45	0.00019	9606.ENSP00000216181,9606.ENSP00000217131,9606.ENSP00000219070,9606.ENSP00000221930,9606.ENSP00000243077,9606.ENSP00000252486,9606.ENSP00000256646,9606.ENSP00000261799,9606.ENSP00000263388,9606.ENSP00000268150,9606.ENSP00000274063,9606.ENSP00000284240,9606.ENSP00000286301,9606.ENSP00000304408,9606.ENSP00000308208,9606.ENSP00000317128,9606.ENSP00000347665,9606.ENSP00000353452,9606.ENSP00000353654,…	MYH9,CTSZ,MMP2,TGFB1,LRP1,APOE,NOTCH2,PDGFRB,NOTCH3,MFGE8,SFRP2,THY1,CSF1R,COL3A1,MMP14,PLXND1,COL18A1,MYLK,COL4A2,TGM2,ENG,HSPG2,NR2F2,GPR124,ZEB2,PECAM1,WASF2
GO Process	GO:1902531	Regulation of intracellular signal transduction	52	1807	0.3	0.00019	9606.ENSP00000009530,9606.ENSP00000052754,9606.ENSP00000215909,9606.ENSP00000221930,9606.ENSP00000240123,9606.ENSP00000243077,9606.ENSP00000252486,9606.ENSP00000256646,9606.ENSP00000259607,9606.ENSP00000261799,9606.ENSP00000262768,9606.ENSP00000263645,9606.ENSP00000269593,9606.ENSP00000272317,9606.ENSP00000274063,9606.ENSP00000276079,9606.ENSP00000278572,9606.ENSP00000281282,9606.ENSP00000286234,…	CD74,DCN,LGALS1,TGFB1,SORBS3,LRP1,APOE,NOTCH2,CCL21,PDGFRB,TIMP2,CD81,IGFBP4,RPS27A,SFRP2,NONO,RPS3,CGNL1,DEPTOR,CSF1R,CALM3,GUCY1A3,IGF1,COL3A1,UBB,GNAI2,UACA,A2M,FBLN1,GAS6,TGM2,SASH1,S100A4,FLNA,GNAS,ENG,RPL11,ABCA1,KIAA1462,EMILIN1,TMSB4X,GPNMB,PSAP,NUPR1,CXCL12,SNAI2,AKAP12,GNB2L1,UBC,ZEB2,KANK2,GATSL2
GO Process	GO:0032835	Glomerulus development	8	53	1.02	0.00021	9606.ENSP00000256646,9606.ENSP00000261799,9606.ENSP00000263388,9606.ENSP00000264187,9606.ENSP00000353007,9606.ENSP00000388325,9606.ENSP00000402373,9606.ENSP00000457421	NOTCH2,PDGFRB,NOTCH3,NID1,SULF2,LAMB2,ACTA2,PECAM1
GO Process	GO:0072359	Circulatory system development	32	872	0.4	0.00022	9606.ENSP00000216181,9606.ENSP00000219070,9606.ENSP00000221930,9606.ENSP00000225964,9606.ENSP00000243077,9606.ENSP00000252486,9606.ENSP00000256646,9606.ENSP00000261799,9606.ENSP00000263388,9606.ENSP00000268150,9606.ENSP00000274063,9606.ENSP00000284240,9606.ENSP00000297268,9606.ENSP00000304408,9606.ENSP00000308208,9606.ENSP00000317128,9606.ENSP00000325527,9606.ENSP00000332164,9606.ENSP00000347665,…	MYH9,MMP2,TGFB1,COL1A1,LRP1,APOE,NOTCH2,PDGFRB,NOTCH3,MFGE8,SFRP2,THY1,COL1A2,COL3A1,MMP14,PLXND1,FBN1,SLIT3,COL18A1,MYLK,COL4A2,COL5A1,ENG,HSPG2,EMILIN1,NR2F2,MYH11,SNAI2,ACTA2,GPR124,PECAM1,WASF2
GO Process	GO:0006807	Nitrogen compound metabolic process	138	6852	0.14	0.00023	9606.ENSP00000052754,9606.ENSP00000196061,9606.ENSP00000215743,9606.ENSP00000215909,9606.ENSP00000216181,9606.ENSP00000217131,9606.ENSP00000219070,9606.ENSP00000221930,9606.ENSP00000222247,9606.ENSP00000223061,9606.ENSP00000223357,9606.ENSP00000225430,9606.ENSP00000229239,9606.ENSP00000230085,9606.ENSP00000243077,9606.ENSP00000244043,9606.ENSP00000245907,9606.ENSP00000246533,9606.ENSP00000252486,…	DCN,PLOD1,MMP11,LGALS1,MYH9,CTSZ,MMP2,TGFB1,RPL18A,PCOLCE,AEBP1,RPL19,GAPDH,SNX3,LRP1,PTGIS,C3,CAPNS1,APOE,NOTCH2,GNS,LAMC1,PDGFRB,RPL8,NOTCH3,APLP2,THRA,ADD1,F13A1,LUM,MFGE8,IGFBP4,RPS11,CTSK,RPS27A,SETD7,NONO,SERPING1,RPS3,THY1,CSF1R,CALM3,AP2M1,IGFBP7,GUCY1A3,RPS23,IGF1,RPS9,COL3A1,UBB,SYNPO2,RPL13,EEF2,MMP14,RPL38,RPL4,AOC3,SNRNP200,FKBP10,SF3B2,TENC1,RNF144A,RPLP2,CRTAP,A2M,FBN1,MAF,BGN,FBLN…
GO Process	GO:0030336	Negative regulation of cell migration	16	262	0.62	0.00025	9606.ENSP00000009530,9606.ENSP00000052754,9606.ENSP00000221930,9606.ENSP00000243077,9606.ENSP00000252486,9606.ENSP00000254722,9606.ENSP00000259607,9606.ENSP00000274063,9606.ENSP00000284240,9606.ENSP00000289749,9606.ENSP00000304408,9606.ENSP00000308315,9606.ENSP00000362299,9606.ENSP00000369677,9606.ENSP00000377721,9606.ENSP00000379140	CD74,DCN,TGFB1,LRP1,APOE,SERPINF1,CCL21,SFRP2,THY1,NBL1,COL3A1,PODN,ENG,EMILIN1,NR2F2,CXCL12
GO Process	GO:0042325	Regulation of phosphorylation	48	1626	0.31	0.00025	9606.ENSP00000009530,9606.ENSP00000221930,9606.ENSP00000240123,9606.ENSP00000243077,9606.ENSP00000245907,9606.ENSP00000252486,9606.ENSP00000256646,9606.ENSP00000259607,9606.ENSP00000261799,9606.ENSP00000262768,9606.ENSP00000263645,9606.ENSP00000269593,9606.ENSP00000272317,9606.ENSP00000274063,9606.ENSP00000278572,9606.ENSP00000284240,9606.ENSP00000286234,9606.ENSP00000286301,9606.ENSP00000291295,…	CD74,TGFB1,SORBS3,LRP1,C3,APOE,NOTCH2,CCL21,PDGFRB,TIMP2,CD81,IGFBP4,RPS27A,SFRP2,RPS3,THY1,DEPTOR,CSF1R,CALM3,IGF1,UBB,SYNPO2,GNAI2,DAB2,STAT2,FAXDC2,FBN1,FBLN1,GAS6,RPLP1,KIRREL,SASH1,ENG,KIAA1462,EMILIN1,GPNMB,TMEM119,NR2F2,CEMIP,PSAP,NUPR1,AKAP12,RARRES2,GNB2L1,UBC,ZEB2,PECAM1,FKBP8
GO Process	GO:0002252	Immune effector process	34	969	0.38	0.00026	9606.ENSP00000009530,9606.ENSP00000053867,9606.ENSP00000215909,9606.ENSP00000217131,9606.ENSP00000243077,9606.ENSP00000245907,9606.ENSP00000256646,9606.ENSP00000258145,9606.ENSP00000262768,9606.ENSP00000263645,9606.ENSP00000273550,9606.ENSP00000278407,9606.ENSP00000307940,9606.ENSP00000313967,9606.ENSP00000315768,9606.ENSP00000322061,9606.ENSP00000333298,9606.ENSP00000347872,9606.ENSP00000354468,…	CD74,GRN,LGALS1,CTSZ,LRP1,C3,NOTCH2,GNS,TIMP2,CD81,FTH1,SERPING1,EEF2,C1QB,STAT2,C7,LAMP1,VAT1,CYB5R3,CFH,FLNA,SPTAN1,GSN,C1QC,C1QA,VSIG4,FTL,PSAP,CST3,C1S,C1R,B2M,PECAM1,WASF2
GO Process	GO:0010646	Regulation of cell communication	83	3514	0.21	0.00027	9606.ENSP00000009530,9606.ENSP00000052754,9606.ENSP00000205061,9606.ENSP00000215909,9606.ENSP00000221930,9606.ENSP00000225964,9606.ENSP00000229239,9606.ENSP00000230085,9606.ENSP00000240123,9606.ENSP00000243077,9606.ENSP00000244043,9606.ENSP00000245907,9606.ENSP00000252486,9606.ENSP00000256646,9606.ENSP00000259607,9606.ENSP00000261799,9606.ENSP00000262768,9606.ENSP00000263388,9606.ENSP00000263645,…	CD74,DCN,GLG1,LGALS1,TGFB1,COL1A1,GAPDH,SNX3,SORBS3,LRP1,PTGIS,C3,APOE,NOTCH2,CCL21,PDGFRB,TIMP2,NOTCH3,CD81,THRA,EVC,IGFBP4,RPS27A,SFRP2,NONO,RPS3,CGNL1,THY1,DEPTOR,CSF1R,NBL1,CALM3,GUCY1A3,IGF1,COL3A1,UBB,MMP14,GNAI2,DAB2,UACA,TENC1,ITM2C,A2M,FBN1,FBLN1,GAS6,SLIT3,SMOC2,PTPRS,SULF2,TGM2,SASH1,S100A4,HTRA1,FLNA,GNAS,SORBS1,ENG,GSN,RPL11,ABCA1,KIAA1462,GPC6,EMILIN1,TMSB4X,SLC25A6,GPNMB,NUMA1,PSAP…
GO Process	GO:0048646	Anatomical structure formation involved in morphogenesis	32	883	0.4	0.00027	9606.ENSP00000216181,9606.ENSP00000219070,9606.ENSP00000221930,9606.ENSP00000225964,9606.ENSP00000256646,9606.ENSP00000261024,9606.ENSP00000261799,9606.ENSP00000263388,9606.ENSP00000263645,9606.ENSP00000268150,9606.ENSP00000274063,9606.ENSP00000284240,9606.ENSP00000296181,9606.ENSP00000308208,9606.ENSP00000317128,9606.ENSP00000347665,9606.ENSP00000353654,9606.ENSP00000355180,9606.ENSP00000355330,…	MYH9,MMP2,TGFB1,COL1A1,NOTCH2,SLC40A1,PDGFRB,NOTCH3,CD81,MFGE8,SFRP2,THY1,ITGB5,MMP14,PLXND1,COL18A1,COL4A2,COL6A1,TGM2,LMOD1,HTRA1,GNAS,ENG,MAFB,HSPG2,PSAP,MYH11,SNAI2,GPR124,ZEB2,PECAM1,WASF2
GO Process	GO:0051129	Negative regulation of cellular component organization	28	713	0.43	0.00027	9606.ENSP00000215909,9606.ENSP00000217131,9606.ENSP00000221930,9606.ENSP00000233143,9606.ENSP00000243077,9606.ENSP00000252486,9606.ENSP00000259607,9606.ENSP00000264637,9606.ENSP00000264758,9606.ENSP00000281282,9606.ENSP00000284240,9606.ENSP00000302665,9606.ENSP00000308208,9606.ENSP00000322730,9606.ENSP00000347872,9606.ENSP00000349932,9606.ENSP00000356257,9606.ENSP00000361824,9606.ENSP00000362924,…	LGALS1,CTSZ,TGFB1,TMSB10,LRP1,APOE,CCL21,THRA,ADD1,CGNL1,THY1,IGF1,MMP14,ITM2C,VAT1,PTPRS,LMOD1,SPTAN1,GSN,HSPG2,EMILIN1,TMSB4X,RPL13A,NUPR1,CST3,VIM,B2M,WASF2
GO Process	GO:0006955	Immune response	47	1588	0.31	0.00029	9606.ENSP00000009530,9606.ENSP00000053867,9606.ENSP00000215909,9606.ENSP00000217131,9606.ENSP00000229239,9606.ENSP00000243077,9606.ENSP00000245907,9606.ENSP00000254801,9606.ENSP00000256646,9606.ENSP00000258145,9606.ENSP00000259607,9606.ENSP00000262768,9606.ENSP00000263645,9606.ENSP00000271651,9606.ENSP00000273550,9606.ENSP00000276079,9606.ENSP00000278407,9606.ENSP00000286301,9606.ENSP00000307940,…	CD74,GRN,LGALS1,CTSZ,GAPDH,LRP1,C3,IGJ,NOTCH2,GNS,CCL21,TIMP2,CD81,CTSK,FTH1,NONO,SERPING1,CSF1R,EEF2,C1QB,STAT2,C7,GAS6,LAMP1,VAT1,MPEG1,CYB5R3,HMGN2,CFH,SPTAN1,GSN,C1QC,C1QA,VSIG4,FTL,RPL13A,PSAP,HLA-DRA,CXCL12,CST3,C1S,HLA-DPA1,RARRES2,C1R,VIM,B2M,PECAM1
GO Process	GO:0007179	Transforming growth factor beta receptor signaling pathway	10	98	0.85	0.00029	9606.ENSP00000221930,9606.ENSP00000272317,9606.ENSP00000296181,9606.ENSP00000297268,9606.ENSP00000301873,9606.ENSP00000304408,9606.ENSP00000304697,9606.ENSP00000347041,9606.ENSP00000362299,9606.ENSP00000441543	TGFB1,RPS27A,ITGB5,COL1A2,LTBP3,COL3A1,UBB,FMOD,ENG,UBC
GO Process	GO:0032879	Regulation of localization	69	2740	0.24	0.00030	9606.ENSP00000009530,9606.ENSP00000052754,9606.ENSP00000053867,9606.ENSP00000221930,9606.ENSP00000225964,9606.ENSP00000229239,9606.ENSP00000230085,9606.ENSP00000230538,9606.ENSP00000233143,9606.ENSP00000243077,9606.ENSP00000245907,9606.ENSP00000252486,9606.ENSP00000254722,9606.ENSP00000255006,9606.ENSP00000259607,9606.ENSP00000261799,9606.ENSP00000263277,9606.ENSP00000263645,9606.ENSP00000268150,…	CD74,DCN,GRN,TGFB1,COL1A1,GAPDH,SNX3,LAMA4,TMSB10,LRP1,C3,APOE,SERPINF1,RIN2,CCL21,PDGFRB,EHD2,CD81,MFGE8,SFRP2,THY1,CSF1R,NBL1,CALM3,AP2M1,IGF1,COL3A1,SYNPO2,MMP14,PODN,GNAI2,DAB2,PLXND1,FBLN1,GAS6,LAMP1,SMOC2,ANXA6,COL18A1,PTRF,MYLK,SASH1,FLNA,GNAS,SORBS1,ENG,GSN,ABCA1,KIAA1462,GPC6,AHNAK,EMILIN1,TMSB4X,CD99,SLC25A6,GPNMB,NUMA1,NR2F2,CEMIP,CXCL12,SNAI2,AKAP12,NUCB1,GPR124,PLTP,RARRES2,GNB2L1,B2…
GO Process	GO:0010811	Positive regulation of cell-substrate adhesion	11	124	0.78	0.00033	9606.ENSP00000206423,9606.ENSP00000255006,9606.ENSP00000259607,9606.ENSP00000264187,9606.ENSP00000284240,9606.ENSP00000284322,9606.ENSP00000331544,9606.ENSP00000346537,9606.ENSP00000358866,9606.ENSP00000369677,9606.ENSP00000384169	CCDC80,RIN2,CCL21,NID1,THY1,ABI3BP,FBLN1,SMOC2,FLNA,EMILIN1,FBLN2
GO Process	GO:0090101	Negative regulation of transmembrane receptor protein serine/threonine kinase signaling pathway	11	124	0.78	0.00033	9606.ENSP00000205061,9606.ENSP00000221930,9606.ENSP00000272317,9606.ENSP00000274063,9606.ENSP00000289749,9606.ENSP00000304697,9606.ENSP00000325527,9606.ENSP00000357980,9606.ENSP00000362299,9606.ENSP00000369677,9606.ENSP00000441543	GLG1,TGFB1,RPS27A,SFRP2,NBL1,UBB,FBN1,HTRA1,ENG,EMILIN1,UBC
GO Process	GO:0002443	Leukocyte mediated immunity	26	641	0.44	0.00035	9606.ENSP00000009530,9606.ENSP00000053867,9606.ENSP00000217131,9606.ENSP00000245907,9606.ENSP00000258145,9606.ENSP00000262768,9606.ENSP00000263645,9606.ENSP00000273550,9606.ENSP00000278407,9606.ENSP00000307940,9606.ENSP00000313967,9606.ENSP00000322061,9606.ENSP00000333298,9606.ENSP00000347872,9606.ENSP00000354468,9606.ENSP00000361824,9606.ENSP00000362924,9606.ENSP00000363770,9606.ENSP00000363773,…	CD74,GRN,CTSZ,C3,GNS,TIMP2,CD81,FTH1,SERPING1,EEF2,C1QB,C7,LAMP1,VAT1,CYB5R3,SPTAN1,GSN,C1QC,C1QA,FTL,PSAP,CST3,C1S,C1R,B2M,PECAM1
GO Process	GO:0043408	Regulation of mapk cascade	28	725	0.42	0.00035	9606.ENSP00000009530,9606.ENSP00000221930,9606.ENSP00000240123,9606.ENSP00000243077,9606.ENSP00000252486,9606.ENSP00000256646,9606.ENSP00000259607,9606.ENSP00000261799,9606.ENSP00000262768,9606.ENSP00000263645,9606.ENSP00000269593,9606.ENSP00000272317,9606.ENSP00000274063,9606.ENSP00000278572,9606.ENSP00000286301,9606.ENSP00000302665,9606.ENSP00000304697,9606.ENSP00000312999,9606.ENSP00000331544,…	CD74,TGFB1,SORBS3,LRP1,APOE,NOTCH2,CCL21,PDGFRB,TIMP2,CD81,IGFBP4,RPS27A,SFRP2,RPS3,CSF1R,IGF1,UBB,GNAI2,FBLN1,GAS6,SASH1,KIAA1462,EMILIN1,GPNMB,PSAP,AKAP12,UBC,ZEB2
GO Process	GO:0051172	Negative regulation of nitrogen compound metabolic process	63	2429	0.25	0.00035	9606.ENSP00000205061,9606.ENSP00000217131,9606.ENSP00000221930,9606.ENSP00000223357,9606.ENSP00000229239,9606.ENSP00000230085,9606.ENSP00000240123,9606.ENSP00000243077,9606.ENSP00000244043,9606.ENSP00000245907,9606.ENSP00000252486,9606.ENSP00000253048,9606.ENSP00000254722,9606.ENSP00000256646,9606.ENSP00000262768,9606.ENSP00000263388,9606.ENSP00000263574,9606.ENSP00000264637,9606.ENSP00000265773,…	GLG1,CTSZ,TGFB1,AEBP1,GAPDH,SNX3,SORBS3,LRP1,PTGIS,C3,APOE,ZC3H4,SERPINF1,NOTCH2,TIMP2,NOTCH3,APLP2,THRA,SMARCA2,RPS27A,SFRP2,NONO,SERPING1,RPS3,THY1,DEPTOR,CALM3,IGF1,UBB,GNAI2,DAB2,ITM2C,CRTAP,A2M,MAF,FBLN1,GAS6,HIST2H2AC,RERE,ATN1,KIRREL,NFE2L1,FLNA,ENG,RPL11,HSPG2,EMILIN1,RPL13A,NR2F2,NUPR1,SNAI2,NFIX,CST3,CBX6,RPL10,OSR2,GNB2L1,UBC,FRY,PFDN5,ZEB2,KANK2,FKBP8
GO Process	GO:0010604	Positive regulation of macromolecule metabolic process	84	3600	0.2	0.00036	9606.ENSP00000009530,9606.ENSP00000052754,9606.ENSP00000053867,9606.ENSP00000216181,9606.ENSP00000221930,9606.ENSP00000223061,9606.ENSP00000225964,9606.ENSP00000229239,9606.ENSP00000240123,9606.ENSP00000243077,9606.ENSP00000245907,9606.ENSP00000252486,9606.ENSP00000256646,9606.ENSP00000259607,9606.ENSP00000261024,9606.ENSP00000261799,9606.ENSP00000262768,9606.ENSP00000263388,9606.ENSP00000263645,…	CD74,DCN,GRN,MYH9,TGFB1,PCOLCE,COL1A1,GAPDH,SORBS3,LRP1,C3,APOE,NOTCH2,CCL21,SLC40A1,PDGFRB,TIMP2,NOTCH3,CD81,THRA,SMARCA2,LUM,IGFBP4,RPS27A,SETD7,SFRP2,RPS3,CSF1R,CALM3,IGF1,RPS9,SH3D19,UBB,EEF2,MMP14,MLXIP,GNAI2,DAB2,UACA,STAT2,PLXND1,FAXDC2,RNF144A,FBN1,MAF,FBLN1,GAS6,RERE,RPS2,RPLP1,SMOC2,SULF2,C1orf85,NFE2L1,SASH1,SORBS1,ENG,MAFB,RPS4X,GSN,RPL11,KIAA1462,EMILIN1,GPNMB,TMEM119,NR2F2,CEMIP,PSA…
GO Process	GO:0050678	Regulation of epithelial cell proliferation	18	339	0.56	0.00036	9606.ENSP00000053867,9606.ENSP00000221930,9606.ENSP00000252486,9606.ENSP00000254722,9606.ENSP00000256646,9606.ENSP00000258341,9606.ENSP00000274063,9606.ENSP00000302665,9606.ENSP00000353007,9606.ENSP00000357980,9606.ENSP00000362299,9606.ENSP00000364526,9606.ENSP00000377721,9606.ENSP00000379003,9606.ENSP00000379140,9606.ENSP00000380034,9606.ENSP00000414657,9606.ENSP00000452780	GRN,TGFB1,APOE,SERPINF1,NOTCH2,LAMC1,SFRP2,IGF1,SULF2,HTRA1,ENG,KIAA1462,NR2F2,NUPR1,CXCL12,SNAI2,OSR2,B2M
GO Process	GO:0045596	Negative regulation of cell differentiation	28	728	0.42	0.00038	9606.ENSP00000009530,9606.ENSP00000215743,9606.ENSP00000215909,9606.ENSP00000217131,9606.ENSP00000221930,9606.ENSP00000243077,9606.ENSP00000252486,9606.ENSP00000263388,9606.ENSP00000274063,9606.ENSP00000284240,9606.ENSP00000301873,9606.ENSP00000302665,9606.ENSP00000304408,9606.ENSP00000322730,9606.ENSP00000325527,9606.ENSP00000331544,9606.ENSP00000349932,9606.ENSP00000360882,9606.ENSP00000362410,…	CD74,MMP11,LGALS1,CTSZ,TGFB1,LRP1,APOE,NOTCH3,SFRP2,THY1,LTBP3,IGF1,COL3A1,ITM2C,FBN1,FBLN1,PTPRS,COL5A1,MAFB,C1QC,ABCA1,TMEM119,EFEMP1,SNAI2,TMEM176B,TMEM176A,VIM,B2M
GO Process	GO:0023051	Regulation of signaling	83	3553	0.21	0.00040	9606.ENSP00000009530,9606.ENSP00000052754,9606.ENSP00000205061,9606.ENSP00000215909,9606.ENSP00000221930,9606.ENSP00000225964,9606.ENSP00000229239,9606.ENSP00000230085,9606.ENSP00000240123,9606.ENSP00000243077,9606.ENSP00000244043,9606.ENSP00000245907,9606.ENSP00000252486,9606.ENSP00000256646,9606.ENSP00000259607,9606.ENSP00000261799,9606.ENSP00000262768,9606.ENSP00000263388,9606.ENSP00000263645,…	CD74,DCN,GLG1,LGALS1,TGFB1,COL1A1,GAPDH,SNX3,SORBS3,LRP1,PTGIS,C3,APOE,NOTCH2,CCL21,PDGFRB,TIMP2,NOTCH3,CD81,THRA,EVC,IGFBP4,RPS27A,SFRP2,NONO,RPS3,CGNL1,THY1,DEPTOR,CSF1R,NBL1,CALM3,GUCY1A3,IGF1,COL3A1,UBB,MMP14,GNAI2,DAB2,UACA,TENC1,ITM2C,A2M,FBN1,FBLN1,GAS6,SLIT3,SMOC2,PTPRS,SULF2,TGM2,SASH1,S100A4,HTRA1,FLNA,GNAS,SORBS1,ENG,GSN,RPL11,ABCA1,KIAA1462,GPC6,EMILIN1,TMSB4X,SLC25A6,GPNMB,NUMA1,PSAP…
GO Process	GO:0050896	Response to stimulus	155	8046	0.12	0.00040	9606.ENSP00000009530,9606.ENSP00000052754,9606.ENSP00000053867,9606.ENSP00000196061,9606.ENSP00000206423,9606.ENSP00000215909,9606.ENSP00000216181,9606.ENSP00000216218,9606.ENSP00000217131,9606.ENSP00000219070,9606.ENSP00000221930,9606.ENSP00000222247,9606.ENSP00000223061,9606.ENSP00000225964,9606.ENSP00000229239,9606.ENSP00000230085,9606.ENSP00000243077,9606.ENSP00000244043,9606.ENSP00000245907,…	CD74,DCN,GRN,PLOD1,CCDC80,LGALS1,MYH9,ST13,CTSZ,MMP2,TGFB1,RPL18A,PCOLCE,COL1A1,GAPDH,SNX3,LRP1,PTGIS,C3,APOE,SERPINF1,IGJ,RIN2,NOTCH2,GNS,CCL21,SLC40A1,PDGFRB,TIMP2,LGALS3BP,EHD2,NOTCH3,APLP2,CD81,ZNF106,NID1,THRA,ADD1,F13A1,EVC,LUM,IGFBP4,CTSK,RPS27A,FTH1,SETD7,SFRP2,NONO,SERPING1,RPS3,MYL9,THY1,DEPTOR,CSF1R,NBL1,CALM3,AP2M1,IGFBP7,ITGB5,GUCY1A3,COL1A2,COL6A2,LTBP3,IGF1,RGL1,COL3A1,UBB,EEF2,MMP…
GO Process	GO:0002684	Positive regulation of immune system process	33	949	0.38	0.00041	9606.ENSP00000009530,9606.ENSP00000215909,9606.ENSP00000221930,9606.ENSP00000245907,9606.ENSP00000256646,9606.ENSP00000259607,9606.ENSP00000263645,9606.ENSP00000276079,9606.ENSP00000278407,9606.ENSP00000278572,9606.ENSP00000284240,9606.ENSP00000286301,9606.ENSP00000302665,9606.ENSP00000308208,9606.ENSP00000313967,9606.ENSP00000320604,9606.ENSP00000322061,9606.ENSP00000331831,9606.ENSP00000333298,…	CD74,LGALS1,TGFB1,C3,NOTCH2,CCL21,CD81,NONO,SERPING1,RPS3,THY1,CSF1R,IGF1,MMP14,C1QB,FAXDC2,C7,GAS6,LAMP1,CFH,GNAS,C1QC,C1QA,VSIG4,CD99,HLA-DRA,CXCL12,C1S,HLA-DPA1,RARRES2,C1R,B2M,WASF2
GO Process	GO:0090092	Regulation of transmembrane receptor protein serine/threonine kinase signaling pathway	15	244	0.63	0.00043	9606.ENSP00000205061,9606.ENSP00000221930,9606.ENSP00000256646,9606.ENSP00000272317,9606.ENSP00000274063,9606.ENSP00000289749,9606.ENSP00000304697,9606.ENSP00000313391,9606.ENSP00000325527,9606.ENSP00000357980,9606.ENSP00000362299,9606.ENSP00000369677,9606.ENSP00000377298,9606.ENSP00000441543,9606.ENSP00000476767	GLG1,TGFB1,NOTCH2,RPS27A,SFRP2,NBL1,UBB,DAB2,FBN1,HTRA1,ENG,EMILIN1,NUMA1,UBC,FKBP8
GO Process	GO:0030512	Negative regulation of transforming growth factor beta receptor signaling pathway	9	81	0.88	0.00045	9606.ENSP00000205061,9606.ENSP00000221930,9606.ENSP00000272317,9606.ENSP00000304697,9606.ENSP00000325527,9606.ENSP00000357980,9606.ENSP00000362299,9606.ENSP00000369677,9606.ENSP00000441543	GLG1,TGFB1,RPS27A,UBB,FBN1,HTRA1,ENG,EMILIN1,UBC
GO Process	GO:0010712	Regulation of collagen metabolic process	7	42	1.06	0.00046	9606.ENSP00000221930,9606.ENSP00000261799,9606.ENSP00000362299,9606.ENSP00000369677,9606.ENSP00000378957,9606.ENSP00000381448,9606.ENSP00000446007	TGFB1,PDGFRB,ENG,EMILIN1,MFAP4,CST3,VIM
GO Process	GO:0051248	Negative regulation of protein metabolic process	36	1096	0.35	0.00049	9606.ENSP00000205061,9606.ENSP00000217131,9606.ENSP00000221930,9606.ENSP00000229239,9606.ENSP00000230085,9606.ENSP00000243077,9606.ENSP00000245907,9606.ENSP00000252486,9606.ENSP00000254722,9606.ENSP00000262768,9606.ENSP00000263574,9606.ENSP00000274063,9606.ENSP00000278407,9606.ENSP00000278572,9606.ENSP00000284240,9606.ENSP00000286234,9606.ENSP00000291295,9606.ENSP00000302665,9606.ENSP00000312999,…	GLG1,CTSZ,TGFB1,GAPDH,SNX3,LRP1,C3,APOE,SERPINF1,TIMP2,APLP2,SFRP2,SERPING1,RPS3,THY1,DEPTOR,CALM3,IGF1,GNAI2,ITM2C,CRTAP,A2M,FBLN1,GAS6,KIRREL,FLNA,ENG,RPL11,HSPG2,EMILIN1,RPL13A,NR2F2,CST3,GNB2L1,FRY,FKBP8
GO Process	GO:0001525	Angiogenesis	17	315	0.57	0.00051	9606.ENSP00000216181,9606.ENSP00000219070,9606.ENSP00000256646,9606.ENSP00000261799,9606.ENSP00000263388,9606.ENSP00000268150,9606.ENSP00000274063,9606.ENSP00000284240,9606.ENSP00000308208,9606.ENSP00000317128,9606.ENSP00000347665,9606.ENSP00000353654,9606.ENSP00000362299,9606.ENSP00000363827,9606.ENSP00000406367,9606.ENSP00000457421,9606.ENSP00000483313	MYH9,MMP2,NOTCH2,PDGFRB,NOTCH3,MFGE8,SFRP2,THY1,MMP14,PLXND1,COL18A1,COL4A2,ENG,HSPG2,GPR124,PECAM1,WASF2
GO Process	GO:0048468	Cell development	47	1629	0.3	0.00051	9606.ENSP00000053867,9606.ENSP00000216181,9606.ENSP00000243077,9606.ENSP00000245907,9606.ENSP00000252486,9606.ENSP00000256646,9606.ENSP00000258341,9606.ENSP00000259607,9606.ENSP00000261799,9606.ENSP00000263388,9606.ENSP00000265773,9606.ENSP00000274063,9606.ENSP00000284240,9606.ENSP00000286301,9606.ENSP00000289749,9606.ENSP00000297848,9606.ENSP00000300527,9606.ENSP00000302665,9606.ENSP00000304697,…	GRN,MYH9,LRP1,C3,APOE,NOTCH2,LAMC1,CCL21,PDGFRB,NOTCH3,SMARCA2,SFRP2,THY1,CSF1R,NBL1,COL14A1,COL6A2,IGF1,UBB,PLXND1,MAF,SLIT3,RERE,ANXA6,COL18A1,PTPRS,SULF2,COL6A1,LMOD1,FLNA,SPTAN1,ENG,GSN,C1QA,PSAP,CXCL12,MYH11,SNAI2,CST3,LAMB2,MXRA8,ACTA2,FRY,VIM,ZEB2,PECAM1,WASF2
GO Process	GO:0045785	Positive regulation of cell adhesion	20	423	0.51	0.00052	9606.ENSP00000009530,9606.ENSP00000206423,9606.ENSP00000215909,9606.ENSP00000255006,9606.ENSP00000259607,9606.ENSP00000263645,9606.ENSP00000264187,9606.ENSP00000274063,9606.ENSP00000278572,9606.ENSP00000284240,9606.ENSP00000284322,9606.ENSP00000302665,9606.ENSP00000331544,9606.ENSP00000346537,9606.ENSP00000355330,9606.ENSP00000358866,9606.ENSP00000369677,9606.ENSP00000379140,9606.ENSP00000384169,…	CD74,CCDC80,LGALS1,RIN2,CCL21,CD81,NID1,SFRP2,RPS3,THY1,ABI3BP,IGF1,FBLN1,SMOC2,TGM2,FLNA,EMILIN1,CXCL12,FBLN2,HLA-DPA1
GO Process	GO:0032101	Regulation of response to external stimulus	34	1013	0.36	0.00056	9606.ENSP00000009530,9606.ENSP00000053867,9606.ENSP00000221930,9606.ENSP00000243077,9606.ENSP00000244043,9606.ENSP00000245907,9606.ENSP00000252486,9606.ENSP00000254722,9606.ENSP00000259607,9606.ENSP00000261799,9606.ENSP00000263645,9606.ENSP00000276079,9606.ENSP00000278407,9606.ENSP00000286301,9606.ENSP00000289749,9606.ENSP00000291295,9606.ENSP00000323929,9606.ENSP00000331831,9606.ENSP00000333298,…	CD74,GRN,TGFB1,LRP1,PTGIS,C3,APOE,SERPINF1,CCL21,PDGFRB,CD81,NONO,SERPING1,CSF1R,NBL1,CALM3,A2M,GAS6,LAMP1,GPX4,SMOC2,PTPRS,NFE2L1,TGM2,SASH1,HTRA1,VSIG4,TMSB4X,CXCL12,SNAI2,PLD3,GPR124,RARRES2,KANK2
GO Process	GO:0048589	Developmental growth	19	389	0.53	0.00056	9606.ENSP00000256646,9606.ENSP00000261799,9606.ENSP00000263645,9606.ENSP00000264758,9606.ENSP00000264956,9606.ENSP00000274063,9606.ENSP00000297848,9606.ENSP00000300527,9606.ENSP00000302665,9606.ENSP00000319756,9606.ENSP00000332164,9606.ENSP00000346550,9606.ENSP00000355180,9606.ENSP00000360141,9606.ENSP00000362924,9606.ENSP00000378394,9606.ENSP00000388325,9606.ENSP00000454157,9606.ENSP00000476767	NOTCH2,PDGFRB,CD81,ADD1,EVC,SFRP2,COL14A1,COL6A2,IGF1,TENC1,SLIT3,ANXA6,COL6A1,GNAS,GSN,PSAP,LAMB2,ZEB2,FKBP8
GO Process	GO:0006952	Defense response	40	1296	0.33	0.00058	9606.ENSP00000009530,9606.ENSP00000053867,9606.ENSP00000221930,9606.ENSP00000229239,9606.ENSP00000243077,9606.ENSP00000245907,9606.ENSP00000254801,9606.ENSP00000256646,9606.ENSP00000259607,9606.ENSP00000262776,9606.ENSP00000269593,9606.ENSP00000276079,9606.ENSP00000278407,9606.ENSP00000286301,9606.ENSP00000312326,9606.ENSP00000312946,9606.ENSP00000313967,9606.ENSP00000315768,9606.ENSP00000322061,…	CD74,GRN,TGFB1,GAPDH,LRP1,C3,IGJ,NOTCH2,CCL21,LGALS3BP,IGFBP4,NONO,SERPING1,CSF1R,AOC3,STAB1,C1QB,STAT2,C7,MPEG1,NFE2L1,CFH,FLNA,GSN,C1QC,C1QA,HSPG2,VSIG4,RPL13A,HLA-DRA,NUPR1,CXCL12,CST3,C1S,PLD3,HLA-DPA1,RARRES2,C1R,VIM,B2M
GO Process	GO:0006950	Response to stress	81	3485	0.2	0.00061	9606.ENSP00000009530,9606.ENSP00000052754,9606.ENSP00000053867,9606.ENSP00000196061,9606.ENSP00000215909,9606.ENSP00000216181,9606.ENSP00000219070,9606.ENSP00000221930,9606.ENSP00000225964,9606.ENSP00000229239,9606.ENSP00000243077,9606.ENSP00000244043,9606.ENSP00000245907,9606.ENSP00000252486,9606.ENSP00000254801,9606.ENSP00000256646,9606.ENSP00000259607,9606.ENSP00000261799,9606.ENSP00000262776,…	CD74,DCN,GRN,PLOD1,LGALS1,MYH9,MMP2,TGFB1,COL1A1,GAPDH,LRP1,PTGIS,C3,APOE,IGJ,NOTCH2,CCL21,PDGFRB,LGALS3BP,EHD2,THRA,ADD1,F13A1,IGFBP4,RPS27A,SETD7,NONO,SERPING1,RPS3,MYL9,CSF1R,IGFBP7,COL1A2,IGF1,COL3A1,UBB,EEF2,MMP14,AOC3,STAB1,C1QB,STAT2,TLN1,C7,A2M,FBLN1,GAS6,GPX4,ANXA6,COL18A1,SULF2,MYLK,MPEG1,NFE2L1,CFH,FLNA,GNAS,COL5A1,ENG,GSN,C1QC,C1QA,HSPG2,ABCA1,VSIG4,RPL13A,HLA-DRA,NUPR1,CXCL12,CST3,C1…
GO Process	GO:0009893	Positive regulation of metabolic process	88	3893	0.19	0.00062	9606.ENSP00000009530,9606.ENSP00000052754,9606.ENSP00000053867,9606.ENSP00000216181,9606.ENSP00000221930,9606.ENSP00000223061,9606.ENSP00000225964,9606.ENSP00000229239,9606.ENSP00000240123,9606.ENSP00000243077,9606.ENSP00000245907,9606.ENSP00000252486,9606.ENSP00000254801,9606.ENSP00000256646,9606.ENSP00000259607,9606.ENSP00000261024,9606.ENSP00000261799,9606.ENSP00000262768,9606.ENSP00000263388,…	CD74,DCN,GRN,MYH9,TGFB1,PCOLCE,COL1A1,GAPDH,SORBS3,LRP1,C3,APOE,IGJ,NOTCH2,CCL21,SLC40A1,PDGFRB,TIMP2,NOTCH3,CD81,THRA,SMARCA2,LUM,IGFBP4,RPS27A,SETD7,SFRP2,RPS3,CSF1R,CALM3,IGF1,RPS9,SH3D19,UBB,EEF2,MMP14,MLXIP,GNAI2,DAB2,UACA,STAT2,PLXND1,FAXDC2,RNF144A,FBN1,MAF,FBLN1,GAS6,RERE,RPS2,RPLP1,SMOC2,SULF2,C1orf85,NFE2L1,SASH1,GNAS,SORBS1,ENG,MAFB,RPS4X,GSN,RPL11,KIAA1462,MFAP2,EMILIN1,TMSB4X,GPNMB,T…
GO Process	GO:0010941	Regulation of cell death	48	1696	0.29	0.00063	9606.ENSP00000009530,9606.ENSP00000053867,9606.ENSP00000215909,9606.ENSP00000217131,9606.ENSP00000229239,9606.ENSP00000243077,9606.ENSP00000244043,9606.ENSP00000252486,9606.ENSP00000254722,9606.ENSP00000256646,9606.ENSP00000259607,9606.ENSP00000261024,9606.ENSP00000261799,9606.ENSP00000264637,9606.ENSP00000272317,9606.ENSP00000274063,9606.ENSP00000276079,9606.ENSP00000278572,9606.ENSP00000286234,…	CD74,GRN,LGALS1,CTSZ,GAPDH,LRP1,PTGIS,APOE,SERPINF1,NOTCH2,CCL21,SLC40A1,PDGFRB,THRA,RPS27A,SFRP2,NONO,RPS3,DEPTOR,CSF1R,IGF1,UBB,GNAI2,DAB2,UACA,ITM2C,GAS6,GPX4,COL18A1,TGM2,FLNA,GSN,RPL11,C1QA,HSPG2,GPNMB,PSAP,NUPR1,CXCL12,SNAI2,CST3,AKAP12,RPL10,GNB2L1,UBC,KANK2,HSPB6,FKBP8
GO Process	GO:0010594	Regulation of endothelial cell migration	12	164	0.7	0.00067	9606.ENSP00000052754,9606.ENSP00000053867,9606.ENSP00000221930,9606.ENSP00000252486,9606.ENSP00000254722,9606.ENSP00000255006,9606.ENSP00000346537,9606.ENSP00000356437,9606.ENSP00000364526,9606.ENSP00000370010,9606.ENSP00000377721,9606.ENSP00000406367	DCN,GRN,TGFB1,APOE,SERPINF1,RIN2,SMOC2,SASH1,KIAA1462,TMSB4X,NR2F2,GPR124
GO Process	GO:0001775	Cell activation	35	1075	0.35	0.00075	9606.ENSP00000009530,9606.ENSP00000053867,9606.ENSP00000215909,9606.ENSP00000216181,9606.ENSP00000217131,9606.ENSP00000225964,9606.ENSP00000243077,9606.ENSP00000245907,9606.ENSP00000256646,9606.ENSP00000258145,9606.ENSP00000259607,9606.ENSP00000262768,9606.ENSP00000263645,9606.ENSP00000273550,9606.ENSP00000279022,9606.ENSP00000297268,9606.ENSP00000302665,9606.ENSP00000304408,9606.ENSP00000307940,…	CD74,GRN,LGALS1,MYH9,CTSZ,COL1A1,LRP1,C3,NOTCH2,GNS,CCL21,TIMP2,CD81,FTH1,MYL9,COL1A2,IGF1,COL3A1,EEF2,TLN1,LAMP1,VAT1,CYB5R3,FLNA,GNAS,SPTAN1,MAFB,GSN,C1QA,FTL,PSAP,CST3,AKAP12,B2M,PECAM1
GO Process	GO:0051173	Positive regulation of nitrogen compound metabolic process	76	3239	0.21	0.00092	9606.ENSP00000009530,9606.ENSP00000052754,9606.ENSP00000053867,9606.ENSP00000216181,9606.ENSP00000221930,9606.ENSP00000223061,9606.ENSP00000225964,9606.ENSP00000240123,9606.ENSP00000243077,9606.ENSP00000245907,9606.ENSP00000252486,9606.ENSP00000256646,9606.ENSP00000259607,9606.ENSP00000261024,9606.ENSP00000261799,9606.ENSP00000262768,9606.ENSP00000263388,9606.ENSP00000263645,9606.ENSP00000264637,…	CD74,DCN,GRN,MYH9,TGFB1,PCOLCE,COL1A1,SORBS3,LRP1,C3,APOE,NOTCH2,CCL21,SLC40A1,PDGFRB,TIMP2,NOTCH3,CD81,THRA,SMARCA2,LUM,IGFBP4,RPS27A,SETD7,SFRP2,RPS3,CSF1R,CALM3,IGF1,RPS9,SH3D19,UBB,EEF2,MMP14,MLXIP,GNAI2,DAB2,UACA,STAT2,PLXND1,FAXDC2,RNF144A,FBN1,MAF,FBLN1,GAS6,RERE,RPS2,RPLP1,SMOC2,C1orf85,NFE2L1,SASH1,ENG,MAFB,RPS4X,GSN,KIAA1462,TMSB4X,GPNMB,TMEM119,NR2F2,CEMIP,PSAP,NUPR1,SNAI2,NFIX,AKAP12,…
GO Process	GO:0060548	Negative regulation of cell death	33	999	0.36	0.0010	9606.ENSP00000009530,9606.ENSP00000053867,9606.ENSP00000243077,9606.ENSP00000252486,9606.ENSP00000254722,9606.ENSP00000256646,9606.ENSP00000259607,9606.ENSP00000261024,9606.ENSP00000261799,9606.ENSP00000272317,9606.ENSP00000274063,9606.ENSP00000276079,9606.ENSP00000286301,9606.ENSP00000302665,9606.ENSP00000304697,9606.ENSP00000312999,9606.ENSP00000313391,9606.ENSP00000331831,9606.ENSP00000346103,…	CD74,GRN,LRP1,APOE,SERPINF1,NOTCH2,CCL21,SLC40A1,PDGFRB,RPS27A,SFRP2,NONO,CSF1R,IGF1,UBB,GNAI2,DAB2,GAS6,GPX4,FLNA,HSPG2,GPNMB,PSAP,NUPR1,CXCL12,SNAI2,CST3,RPL10,GNB2L1,UBC,KANK2,HSPB6,FKBP8
GO Process	GO:1902904	Negative regulation of supramolecular fiber organization	11	143	0.72	0.0010	9606.ENSP00000233143,9606.ENSP00000252486,9606.ENSP00000264758,9606.ENSP00000281282,9606.ENSP00000356257,9606.ENSP00000361824,9606.ENSP00000362924,9606.ENSP00000363827,9606.ENSP00000369677,9606.ENSP00000370010,9606.ENSP00000483313	TMSB10,APOE,ADD1,CGNL1,LMOD1,SPTAN1,GSN,HSPG2,EMILIN1,TMSB4X,WASF2
GO Process	GO:0060350	Endochondral bone morphogenesis	8	70	0.89	0.0011	9606.ENSP00000225964,9606.ENSP00000297848,9606.ENSP00000300527,9606.ENSP00000308208,9606.ENSP00000346550,9606.ENSP00000355180,9606.ENSP00000360141,9606.ENSP00000376553	COL1A1,COL14A1,COL6A2,MMP14,ANXA6,COL6A1,GNAS,TMEM119
GO Process	GO:0017015	Regulation of transforming growth factor beta receptor signaling pathway	10	119	0.76	0.0012	9606.ENSP00000205061,9606.ENSP00000221930,9606.ENSP00000272317,9606.ENSP00000304697,9606.ENSP00000313391,9606.ENSP00000325527,9606.ENSP00000357980,9606.ENSP00000362299,9606.ENSP00000369677,9606.ENSP00000441543	GLG1,TGFB1,RPS27A,UBB,DAB2,FBN1,HTRA1,ENG,EMILIN1,UBC
GO Process	GO:0008284	Positive regulation of cell population proliferation	31	919	0.36	0.0013	9606.ENSP00000009530,9606.ENSP00000053867,9606.ENSP00000217131,9606.ENSP00000219070,9606.ENSP00000221930,9606.ENSP00000246533,9606.ENSP00000256646,9606.ENSP00000258341,9606.ENSP00000261799,9606.ENSP00000263388,9606.ENSP00000263645,9606.ENSP00000274063,9606.ENSP00000278572,9606.ENSP00000286301,9606.ENSP00000301873,9606.ENSP00000302665,9606.ENSP00000302896,9606.ENSP00000312999,9606.ENSP00000331544,…	CD74,GRN,CTSZ,MMP2,TGFB1,CAPNS1,NOTCH2,LAMC1,PDGFRB,NOTCH3,CD81,SFRP2,RPS3,CSF1R,LTBP3,IGF1,RPS9,GNAI2,FBLN1,GAS6,COL18A1,TGM2,HTRA1,FLNA,RPS4X,KIAA1462,TMEM119,CXCL12,CST3,HLA-DPA1,OSR2
GO Process	GO:0110053	Regulation of actin filament organization	15	273	0.58	0.0013	9606.ENSP00000233143,9606.ENSP00000240123,9606.ENSP00000246069,9606.ENSP00000259607,9606.ENSP00000264758,9606.ENSP00000281282,9606.ENSP00000306015,9606.ENSP00000352138,9606.ENSP00000356257,9606.ENSP00000358866,9606.ENSP00000361824,9606.ENSP00000362924,9606.ENSP00000370010,9606.ENSP00000379140,9606.ENSP00000483313	TMSB10,SORBS3,DSTN,CCL21,ADD1,CGNL1,SYNPO2,KIRREL,LMOD1,FLNA,SPTAN1,GSN,TMSB4X,CXCL12,WASF2
GO Process	GO:0051707	Response to other organism	38	1256	0.32	0.0014	9606.ENSP00000052754,9606.ENSP00000206423,9606.ENSP00000216218,9606.ENSP00000221930,9606.ENSP00000229239,9606.ENSP00000230085,9606.ENSP00000245907,9606.ENSP00000254801,9606.ENSP00000256646,9606.ENSP00000259607,9606.ENSP00000276079,9606.ENSP00000278407,9606.ENSP00000286301,9606.ENSP00000312946,9606.ENSP00000313967,9606.ENSP00000315768,9606.ENSP00000322061,9606.ENSP00000354335,9606.ENSP00000355228,…	DCN,CCDC80,ST13,TGFB1,GAPDH,SNX3,C3,IGJ,NOTCH2,CCL21,NONO,SERPING1,CSF1R,STAB1,C1QB,STAT2,C7,MPEG1,HMGN2,CFH,FLNA,GSN,C1QC,C1QA,ABCA1,VSIG4,RPL13A,HNRNPUL1,HLA-DRA,CXCL12,AKAP12,C1S,HLA-DPA1,ACTA2,RARRES2,C1R,VIM,B2M
GO Process	GO:0065008	Regulation of biological quality	89	4042	0.18	0.0014	9606.ENSP00000009530,9606.ENSP00000052754,9606.ENSP00000053867,9606.ENSP00000215909,9606.ENSP00000216181,9606.ENSP00000217131,9606.ENSP00000221930,9606.ENSP00000225964,9606.ENSP00000229239,9606.ENSP00000230538,9606.ENSP00000233143,9606.ENSP00000243077,9606.ENSP00000245907,9606.ENSP00000246069,9606.ENSP00000252486,9606.ENSP00000254722,9606.ENSP00000254801,9606.ENSP00000258341,9606.ENSP00000259607,…	CD74,DCN,GRN,LGALS1,MYH9,CTSZ,TGFB1,COL1A1,GAPDH,LAMA4,TMSB10,LRP1,C3,DSTN,APOE,SERPINF1,IGJ,LAMC1,CCL21,SLC40A1,PDGFRB,EHD2,CD81,THRA,ADD1,F13A1,CTSK,RPS27A,FTH1,SERPING1,MYL9,THY1,DEPTOR,CSF1R,NBL1,CALM3,AP2M1,GUCY1A3,COL1A2,LTBP3,IGF1,RPS9,COL3A1,UBB,GNAI2,TLN1,PLXND1,TENC1,SLC7A8,C7,CRTAP,A2M,FBN1,FBLN1,GAS6,LAMP1,ANXA6,PTPRS,KIRREL,NFE2L1,TGM2,THBS2,LMOD1,FLNA,GNAS,SPTAN1,ENG,MAFB,GSN,RPL11,…
GO Process	GO:0071704	Organic substance metabolic process	148	7755	0.12	0.0014	9606.ENSP00000009530,9606.ENSP00000052754,9606.ENSP00000196061,9606.ENSP00000215743,9606.ENSP00000215909,9606.ENSP00000216181,9606.ENSP00000217131,9606.ENSP00000219070,9606.ENSP00000221930,9606.ENSP00000222247,9606.ENSP00000223061,9606.ENSP00000223357,9606.ENSP00000225430,9606.ENSP00000229239,9606.ENSP00000230085,9606.ENSP00000243077,9606.ENSP00000244043,9606.ENSP00000245907,9606.ENSP00000246533,…	CD74,DCN,PLOD1,MMP11,LGALS1,MYH9,CTSZ,MMP2,TGFB1,RPL18A,PCOLCE,AEBP1,RPL19,GAPDH,SNX3,LRP1,PTGIS,C3,CAPNS1,APOE,NOTCH2,GNS,LAMC1,PDGFRB,RPL8,NOTCH3,APLP2,CD81,THRA,ADD1,F13A1,LUM,MFGE8,IGFBP4,RPS11,CTSK,RPS27A,SETD7,NONO,SERPING1,RPS3,THY1,CSF1R,CALM3,AP2M1,IGFBP7,GUCY1A3,RPS23,LTBP3,IGF1,RPS9,COL3A1,UBB,SYNPO2,RPL13,EEF2,MMP14,RPL38,RPL4,AOC3,SNRNP200,FKBP10,SF3B2,TENC1,FAXDC2,RNF144A,RPLP2,CRTA…
GO Process	GO:0072012	Glomerulus vasculature development	5	19	1.26	0.0014	9606.ENSP00000256646,9606.ENSP00000261799,9606.ENSP00000263388,9606.ENSP00000402373,9606.ENSP00000457421	NOTCH2,PDGFRB,NOTCH3,ACTA2,PECAM1
GO Process	GO:0010033	Response to organic substance	71	3011	0.21	0.0016	9606.ENSP00000009530,9606.ENSP00000052754,9606.ENSP00000215909,9606.ENSP00000219070,9606.ENSP00000221930,9606.ENSP00000223061,9606.ENSP00000225964,9606.ENSP00000229239,9606.ENSP00000243077,9606.ENSP00000244043,9606.ENSP00000254722,9606.ENSP00000259607,9606.ENSP00000261799,9606.ENSP00000262768,9606.ENSP00000263645,9606.ENSP00000263805,9606.ENSP00000264637,9606.ENSP00000264758,9606.ENSP00000264870,…	CD74,DCN,LGALS1,MMP2,TGFB1,PCOLCE,COL1A1,GAPDH,LRP1,PTGIS,SERPINF1,CCL21,PDGFRB,TIMP2,CD81,ZNF106,THRA,ADD1,F13A1,LUM,RPS27A,SETD7,RPS3,CSF1R,CALM3,IGFBP7,ITGB5,COL1A2,COL6A2,LTBP3,IGF1,COL3A1,UBB,EEF2,MMP14,GNAI2,STAT2,TLN1,FBN1,GAS6,SLIT3,RPL3,GPX4,FMOD,COL4A2,NFE2L1,COL6A1,FLNA,GNAS,SORBS1,ENG,GSN,ABCA1,TMSB4X,RPL13A,NR2F2,PSAP,HLA-DRA,CXCL12,SNAI2,CST3,AKAP12,HLA-DPA1,RARRES2,GNB2L1,UBC,VIM,R…
GO Process	GO:0019220	Regulation of phosphate metabolic process	49	1816	0.27	0.0016	9606.ENSP00000009530,9606.ENSP00000221930,9606.ENSP00000240123,9606.ENSP00000243077,9606.ENSP00000245907,9606.ENSP00000252486,9606.ENSP00000256646,9606.ENSP00000259607,9606.ENSP00000261799,9606.ENSP00000262768,9606.ENSP00000263645,9606.ENSP00000269593,9606.ENSP00000272317,9606.ENSP00000274063,9606.ENSP00000278572,9606.ENSP00000284240,9606.ENSP00000286234,9606.ENSP00000286301,9606.ENSP00000291295,…	CD74,TGFB1,SORBS3,LRP1,C3,APOE,NOTCH2,CCL21,PDGFRB,TIMP2,CD81,IGFBP4,RPS27A,SFRP2,RPS3,THY1,DEPTOR,CSF1R,CALM3,IGF1,UBB,SYNPO2,GNAI2,DAB2,STAT2,FAXDC2,FBN1,FBLN1,GAS6,RPLP1,KIRREL,SASH1,ENG,KIAA1462,EMILIN1,TMSB4X,GPNMB,TMEM119,NR2F2,CEMIP,PSAP,NUPR1,AKAP12,RARRES2,GNB2L1,UBC,ZEB2,PECAM1,FKBP8
GO Process	GO:0031325	Positive regulation of cellular metabolic process	78	3413	0.2	0.0016	9606.ENSP00000009530,9606.ENSP00000052754,9606.ENSP00000053867,9606.ENSP00000216181,9606.ENSP00000221930,9606.ENSP00000223061,9606.ENSP00000225964,9606.ENSP00000240123,9606.ENSP00000243077,9606.ENSP00000245907,9606.ENSP00000252486,9606.ENSP00000256646,9606.ENSP00000259607,9606.ENSP00000261024,9606.ENSP00000261799,9606.ENSP00000262768,9606.ENSP00000263388,9606.ENSP00000263645,9606.ENSP00000264637,…	CD74,DCN,GRN,MYH9,TGFB1,PCOLCE,COL1A1,SORBS3,LRP1,C3,APOE,NOTCH2,CCL21,SLC40A1,PDGFRB,TIMP2,NOTCH3,CD81,THRA,SMARCA2,LUM,IGFBP4,RPS27A,SETD7,SFRP2,RPS3,CSF1R,CALM3,IGF1,RPS9,SH3D19,UBB,EEF2,MMP14,MLXIP,GNAI2,DAB2,UACA,STAT2,PLXND1,FAXDC2,RNF144A,FBN1,MAF,FBLN1,GAS6,RERE,RPS2,RPLP1,SMOC2,C1orf85,NFE2L1,SASH1,SORBS1,ENG,MAFB,RPS4X,GSN,KIAA1462,TMSB4X,GPNMB,TMEM119,NR2F2,CEMIP,PSAP,NUPR1,SNAI2,NFIX,…
GO Process	GO:0030203	Glycosaminoglycan metabolic process	11	153	0.69	0.0017	9606.ENSP00000052754,9606.ENSP00000221930,9606.ENSP00000258145,9606.ENSP00000261799,9606.ENSP00000266718,9606.ENSP00000327336,9606.ENSP00000343924,9606.ENSP00000347041,9606.ENSP00000363827,9606.ENSP00000366246,9606.ENSP00000378177	DCN,TGFB1,GNS,PDGFRB,LUM,BGN,PRELP,FMOD,HSPG2,GPC6,CEMIP
GO Process	GO:1901700	Response to oxygen-containing compound	44	1567	0.29	0.0017	9606.ENSP00000052754,9606.ENSP00000215909,9606.ENSP00000219070,9606.ENSP00000221930,9606.ENSP00000225964,9606.ENSP00000243077,9606.ENSP00000252486,9606.ENSP00000254722,9606.ENSP00000259607,9606.ENSP00000261799,9606.ENSP00000263805,9606.ENSP00000274031,9606.ENSP00000278572,9606.ENSP00000291295,9606.ENSP00000295666,9606.ENSP00000297268,9606.ENSP00000300527,9606.ENSP00000302665,9606.ENSP00000304408,…	DCN,LGALS1,MMP2,TGFB1,COL1A1,LRP1,APOE,SERPINF1,CCL21,PDGFRB,ZNF106,SETD7,RPS3,CALM3,IGFBP7,COL1A2,COL6A2,IGF1,COL3A1,EEF2,GNAI2,STAT2,FBN1,GAS6,SLIT3,GPX4,COL18A1,NFE2L1,COL6A1,FLNA,GNAS,SORBS1,GSN,ABCA1,NR2F2,CXCL12,CST3,AKAP12,RARRES2,GNB2L1,VIM,B2M,RPL27,GATSL2
GO Process	GO:0150146	Cell junction disassembly	4	9	1.48	0.0018	9606.ENSP00000313967,9606.ENSP00000363770,9606.ENSP00000363773,9606.ENSP00000380034	C1QB,C1QC,C1QA,SNAI2
GO Process	GO:0007160	Cell-matrix adhesion	10	127	0.73	0.0019	9606.ENSP00000216286,9606.ENSP00000259607,9606.ENSP00000264187,9606.ENSP00000284240,9606.ENSP00000296181,9606.ENSP00000304408,9606.ENSP00000327290,9606.ENSP00000360293,9606.ENSP00000369677,9606.ENSP00000457421	NID2,CCL21,NID1,THY1,ITGB5,COL3A1,ITGA11,SORBS1,EMILIN1,PECAM1
GO Process	GO:0071310	Cellular response to organic substance	59	2369	0.23	0.0020	9606.ENSP00000009530,9606.ENSP00000215909,9606.ENSP00000219070,9606.ENSP00000221930,9606.ENSP00000223061,9606.ENSP00000225964,9606.ENSP00000229239,9606.ENSP00000243077,9606.ENSP00000244043,9606.ENSP00000254722,9606.ENSP00000259607,9606.ENSP00000261799,9606.ENSP00000263805,9606.ENSP00000264637,9606.ENSP00000264758,9606.ENSP00000264870,9606.ENSP00000272317,9606.ENSP00000278572,9606.ENSP00000286301,…	CD74,LGALS1,MMP2,TGFB1,PCOLCE,COL1A1,GAPDH,LRP1,PTGIS,SERPINF1,CCL21,PDGFRB,ZNF106,THRA,ADD1,F13A1,RPS27A,RPS3,CSF1R,IGFBP7,ITGB5,COL1A2,LTBP3,IGF1,COL3A1,UBB,EEF2,STAT2,TLN1,FBN1,GAS6,SLIT3,RPL3,FMOD,COL4A2,NFE2L1,COL6A1,FLNA,GNAS,SORBS1,ENG,GSN,ABCA1,TMSB4X,RPL13A,NR2F2,PSAP,HLA-DRA,CXCL12,SNAI2,AKAP12,HLA-DPA1,RARRES2,GNB2L1,UBC,VIM,RPLP0,B2M,GATSL2
GO Process	GO:0006024	Glycosaminoglycan biosynthetic process	9	102	0.78	0.0021	9606.ENSP00000052754,9606.ENSP00000261799,9606.ENSP00000266718,9606.ENSP00000327336,9606.ENSP00000343924,9606.ENSP00000347041,9606.ENSP00000363827,9606.ENSP00000366246,9606.ENSP00000378177	DCN,PDGFRB,LUM,BGN,PRELP,FMOD,HSPG2,GPC6,CEMIP
GO Process	GO:0044273	Sulfur compound catabolic process	7	56	0.93	0.0021	9606.ENSP00000052754,9606.ENSP00000258145,9606.ENSP00000266718,9606.ENSP00000327336,9606.ENSP00000343924,9606.ENSP00000347041,9606.ENSP00000387654	DCN,GNS,LUM,BGN,PRELP,FMOD,PCYOX1
GO Process	GO:0007166	Cell surface receptor signaling pathway	58	2325	0.23	0.0023	9606.ENSP00000009530,9606.ENSP00000216181,9606.ENSP00000219070,9606.ENSP00000221930,9606.ENSP00000225964,9606.ENSP00000230085,9606.ENSP00000245907,9606.ENSP00000256646,9606.ENSP00000259607,9606.ENSP00000261799,9606.ENSP00000263388,9606.ENSP00000263805,9606.ENSP00000264187,9606.ENSP00000264870,9606.ENSP00000264956,9606.ENSP00000272317,9606.ENSP00000274063,9606.ENSP00000284240,9606.ENSP00000286301,…	CD74,MYH9,MMP2,TGFB1,COL1A1,SNX3,C3,NOTCH2,CCL21,PDGFRB,NOTCH3,ZNF106,NID1,F13A1,EVC,RPS27A,SFRP2,THY1,CSF1R,CALM3,AP2M1,ITGB5,COL1A2,LTBP3,IGF1,COL3A1,UBB,GNAI2,DAB2,STAT2,TLN1,PLXND1,ITGA11,GAS6,SLIT3,FMOD,SULF2,COL4A2,FLNA,SORBS1,ENG,ABCA1,GPC6,TMSB4X,EFEMP1,HLA-DRA,CXCL12,SNAI2,HLA-DPA1,GPR124,RARRES2,UBC,VIM,RPLP0,B2M,PECAM1,FKBP8,WASF2
GO Process	GO:0008152	Metabolic process	155	8298	0.11	0.0023	9606.ENSP00000009530,9606.ENSP00000052754,9606.ENSP00000196061,9606.ENSP00000215743,9606.ENSP00000215909,9606.ENSP00000216181,9606.ENSP00000217131,9606.ENSP00000219070,9606.ENSP00000221930,9606.ENSP00000222247,9606.ENSP00000223061,9606.ENSP00000223357,9606.ENSP00000225430,9606.ENSP00000225964,9606.ENSP00000229239,9606.ENSP00000230085,9606.ENSP00000243077,9606.ENSP00000244043,9606.ENSP00000245907,…	CD74,DCN,PLOD1,MMP11,LGALS1,MYH9,CTSZ,MMP2,TGFB1,RPL18A,PCOLCE,AEBP1,RPL19,COL1A1,GAPDH,SNX3,LRP1,PTGIS,C3,CAPNS1,APOE,NOTCH2,GNS,LAMC1,PDGFRB,RPL8,NOTCH3,APLP2,CD81,THRA,ADD1,F13A1,LUM,MFGE8,IGFBP4,RPS11,CTSK,RPS27A,FTH1,SETD7,NONO,SERPING1,RPS3,THY1,CSF1R,CALM3,AP2M1,IGFBP7,GUCY1A3,RPS23,COL1A2,LTBP3,IGF1,RPS9,COL3A1,UBB,SYNPO2,MRC2,RPL13,EEF2,MMP14,RPL38,RPL4,AOC3,STAB1,SNRNP200,FKBP10,SF3B2,T…
GO Process	GO:0061061	Muscle structure development	20	479	0.46	0.0024	9606.ENSP00000052754,9606.ENSP00000215909,9606.ENSP00000216181,9606.ENSP00000221930,9606.ENSP00000261799,9606.ENSP00000263645,9606.ENSP00000264956,9606.ENSP00000302665,9606.ENSP00000304408,9606.ENSP00000307940,9606.ENSP00000327290,9606.ENSP00000348128,9606.ENSP00000353452,9606.ENSP00000356257,9606.ENSP00000362299,9606.ENSP00000377721,9606.ENSP00000379003,9606.ENSP00000379616,9606.ENSP00000387050,…	DCN,LGALS1,MYH9,TGFB1,PDGFRB,CD81,EVC,IGF1,COL3A1,EEF2,ITGA11,SVIL,MYLK,LMOD1,ENG,NR2F2,NUPR1,MYH11,PLD3,TAGLN
GO Process	GO:0042254	Ribosome biogenesis	15	292	0.55	0.0026	9606.ENSP00000302896,9606.ENSP00000309830,9606.ENSP00000341885,9606.ENSP00000346001,9606.ENSP00000354739,9606.ENSP00000357555,9606.ENSP00000361076,9606.ENSP00000363676,9606.ENSP00000379506,9606.ENSP00000403172,9606.ENSP00000413436,9606.ENSP00000419117,9606.ENSP00000449328,9606.ENSP00000464813,9606.ENSP00000467466	RPS9,RPL38,RPS2,RPL3,RPL12,RPS27,RPL7A,RPL11,RPL14,RPL6,RPL10,RPL35A,RPLP0,RPL27,RPS15
GO Process	GO:0009719	Response to endogenous stimulus	41	1447	0.29	0.0027	9606.ENSP00000219070,9606.ENSP00000221930,9606.ENSP00000225964,9606.ENSP00000243077,9606.ENSP00000254722,9606.ENSP00000259607,9606.ENSP00000261799,9606.ENSP00000262768,9606.ENSP00000263645,9606.ENSP00000263805,9606.ENSP00000264637,9606.ENSP00000272317,9606.ENSP00000291295,9606.ENSP00000295666,9606.ENSP00000296181,9606.ENSP00000297268,9606.ENSP00000301873,9606.ENSP00000302665,9606.ENSP00000304408,…	MMP2,TGFB1,COL1A1,LRP1,SERPINF1,CCL21,PDGFRB,TIMP2,CD81,ZNF106,THRA,RPS27A,CALM3,IGFBP7,ITGB5,COL1A2,LTBP3,IGF1,COL3A1,UBB,EEF2,MMP14,STAT2,FBN1,SLIT3,FMOD,COL4A2,COL6A1,FLNA,GNAS,SORBS1,ENG,ABCA1,NR2F2,CXCL12,SNAI2,RARRES2,UBC,VIM,RPL27,GATSL2
GO Process	GO:0090304	Nucleic acid metabolic process	55	2178	0.24	0.0027	9606.ENSP00000222247,9606.ENSP00000225430,9606.ENSP00000256646,9606.ENSP00000262584,9606.ENSP00000263388,9606.ENSP00000264637,9606.ENSP00000270625,9606.ENSP00000272317,9606.ENSP00000276079,9606.ENSP00000278572,9606.ENSP00000296674,9606.ENSP00000302896,9606.ENSP00000304697,9606.ENSP00000307889,9606.ENSP00000309830,9606.ENSP00000311430,9606.ENSP00000317123,9606.ENSP00000318861,9606.ENSP00000322419,…	RPL18A,RPL19,NOTCH2,RPL8,NOTCH3,THRA,RPS11,RPS27A,NONO,RPS3,RPS23,RPS9,UBB,RPL13,RPL38,RPL4,SNRNP200,SF3B2,RPLP2,MAF,RPS2,RPL3,RPL27A,RPL21,RPLP1,PTRF,COL4A2,RPL12,NFE2L1,RPS27,FLNA,GNAS,RPL7A,RPS4X,RPL11,RPL13A,HNRNPUL1,RPL14,NFIX,PLD3,RPS18,RPL6,RPL10,RPL32,RPL37A,RPL29,RPL35A,RPS20,UBC,RPL18,RPLP0,RPL28,RPL36,RPL27,RPS15
GO Process	GO:0044087	Regulation of cellular component biogenesis	31	971	0.34	0.0031	9606.ENSP00000221930,9606.ENSP00000233143,9606.ENSP00000240123,9606.ENSP00000243077,9606.ENSP00000252486,9606.ENSP00000259607,9606.ENSP00000264637,9606.ENSP00000264758,9606.ENSP00000278572,9606.ENSP00000281282,9606.ENSP00000284240,9606.ENSP00000306015,9606.ENSP00000308208,9606.ENSP00000349932,9606.ENSP00000352138,9606.ENSP00000355751,9606.ENSP00000356257,9606.ENSP00000358866,9606.ENSP00000361824,…	TGFB1,TMSB10,SORBS3,LRP1,APOE,CCL21,THRA,ADD1,RPS3,CGNL1,THY1,SYNPO2,MMP14,PTPRS,KIRREL,THBS2,LMOD1,FLNA,SPTAN1,GSN,ABCA1,GPC6,EMILIN1,TMSB4X,RPL13A,NUMA1,NUPR1,SNAI2,CLSTN2,GNB2L1,WASF2
GO Process	GO:0002683	Negative regulation of immune system process	19	450	0.46	0.0032	9606.ENSP00000009530,9606.ENSP00000053867,9606.ENSP00000221930,9606.ENSP00000259607,9606.ENSP00000278407,9606.ENSP00000284240,9606.ENSP00000289749,9606.ENSP00000304408,9606.ENSP00000323929,9606.ENSP00000325527,9606.ENSP00000357980,9606.ENSP00000362410,9606.ENSP00000363770,9606.ENSP00000363869,9606.ENSP00000369677,9606.ENSP00000371420,9606.ENSP00000379140,9606.ENSP00000410269,9606.ENSP00000417626	CD74,GRN,TGFB1,CCL21,SERPING1,THY1,NBL1,COL3A1,A2M,FBN1,HTRA1,MAFB,C1QC,VSIG4,EMILIN1,GPNMB,CXCL12,TMEM176B,TMEM176A
GO Process	GO:0002062	Chondrocyte differentiation	8	84	0.82	0.0033	9606.ENSP00000221930,9606.ENSP00000274063,9606.ENSP00000297848,9606.ENSP00000300527,9606.ENSP00000346550,9606.ENSP00000353007,9606.ENSP00000355180,9606.ENSP00000414657	TGFB1,SFRP2,COL14A1,COL6A2,ANXA6,SULF2,COL6A1,OSR2
GO Process	GO:0007566	Embryo implantation	6	41	1.0	0.0033	9606.ENSP00000219070,9606.ENSP00000244043,9606.ENSP00000295666,9606.ENSP00000331544,9606.ENSP00000381448,9606.ENSP00000418868	MMP2,PTGIS,IGFBP7,FBLN1,CST3,RPL29
GO Process	GO:0048844	Artery morphogenesis	7	61	0.9	0.0033	9606.ENSP00000243077,9606.ENSP00000252486,9606.ENSP00000261799,9606.ENSP00000263388,9606.ENSP00000304408,9606.ENSP00000353452,9606.ENSP00000362299	LRP1,APOE,PDGFRB,NOTCH3,COL3A1,MYLK,ENG
GO Process	GO:1902905	Positive regulation of supramolecular fiber organization	12	198	0.62	0.0033	9606.ENSP00000240123,9606.ENSP00000246069,9606.ENSP00000252486,9606.ENSP00000259607,9606.ENSP00000278572,9606.ENSP00000306015,9606.ENSP00000352138,9606.ENSP00000356257,9606.ENSP00000358866,9606.ENSP00000362924,9606.ENSP00000377298,9606.ENSP00000483313	SORBS3,DSTN,APOE,CCL21,RPS3,SYNPO2,KIRREL,LMOD1,FLNA,GSN,NUMA1,WASF2
GO Process	GO:0034330	Cell junction organization	20	493	0.44	0.0034	9606.ENSP00000171887,9606.ENSP00000221930,9606.ENSP00000252486,9606.ENSP00000258341,9606.ENSP00000284240,9606.ENSP00000286301,9606.ENSP00000313967,9606.ENSP00000316029,9606.ENSP00000317128,9606.ENSP00000349932,9606.ENSP00000358866,9606.ENSP00000360293,9606.ENSP00000363770,9606.ENSP00000363773,9606.ENSP00000366246,9606.ENSP00000380034,9606.ENSP00000388325,9606.ENSP00000414856,9606.ENSP00000457421,…	TNS1,TGFB1,APOE,LAMC1,THY1,CSF1R,C1QB,TLN1,PLXND1,PTPRS,FLNA,SORBS1,C1QC,C1QA,GPC6,SNAI2,LAMB2,SPARCL1,PECAM1,WASF2
GO Process	GO:0043067	Regulation of programmed cell death	43	1569	0.27	0.0035	9606.ENSP00000009530,9606.ENSP00000053867,9606.ENSP00000215909,9606.ENSP00000217131,9606.ENSP00000229239,9606.ENSP00000243077,9606.ENSP00000244043,9606.ENSP00000252486,9606.ENSP00000256646,9606.ENSP00000259607,9606.ENSP00000261024,9606.ENSP00000261799,9606.ENSP00000264637,9606.ENSP00000272317,9606.ENSP00000274063,9606.ENSP00000276079,9606.ENSP00000278572,9606.ENSP00000286234,9606.ENSP00000286301,…	CD74,GRN,LGALS1,CTSZ,GAPDH,LRP1,PTGIS,APOE,NOTCH2,CCL21,SLC40A1,PDGFRB,THRA,RPS27A,SFRP2,NONO,RPS3,DEPTOR,CSF1R,IGF1,UBB,GNAI2,DAB2,UACA,ITM2C,GAS6,GPX4,COL18A1,TGM2,FLNA,GSN,RPL11,NUPR1,CXCL12,SNAI2,CST3,AKAP12,RPL10,GNB2L1,UBC,KANK2,HSPB6,FKBP8
GO Process	GO:0002697	Regulation of immune effector process	18	418	0.47	0.0039	9606.ENSP00000009530,9606.ENSP00000053867,9606.ENSP00000221930,9606.ENSP00000245907,9606.ENSP00000263645,9606.ENSP00000278407,9606.ENSP00000313967,9606.ENSP00000322061,9606.ENSP00000323929,9606.ENSP00000333298,9606.ENSP00000356399,9606.ENSP00000357980,9606.ENSP00000363770,9606.ENSP00000363773,9606.ENSP00000363869,9606.ENSP00000385035,9606.ENSP00000438615,9606.ENSP00000452780	CD74,GRN,TGFB1,C3,CD81,SERPING1,C1QB,C7,A2M,LAMP1,CFH,HTRA1,C1QC,C1QA,VSIG4,C1S,C1R,B2M
GO Process	GO:0042340	Keratan sulfate catabolic process	4	12	1.36	0.0040	9606.ENSP00000258145,9606.ENSP00000266718,9606.ENSP00000343924,9606.ENSP00000347041	GNS,LUM,PRELP,FMOD
GO Process	GO:0001822	Kidney development	14	271	0.55	0.0041	9606.ENSP00000052754,9606.ENSP00000254722,9606.ENSP00000256646,9606.ENSP00000261799,9606.ENSP00000263388,9606.ENSP00000264187,9606.ENSP00000319756,9606.ENSP00000325527,9606.ENSP00000353007,9606.ENSP00000388325,9606.ENSP00000402373,9606.ENSP00000414657,9606.ENSP00000457421,9606.ENSP00000468002	DCN,SERPINF1,NOTCH2,PDGFRB,NOTCH3,NID1,TENC1,FBN1,SULF2,LAMB2,ACTA2,OSR2,PECAM1,KANK2
GO Process	GO:0050776	Regulation of immune response	29	896	0.35	0.0042	9606.ENSP00000009530,9606.ENSP00000053867,9606.ENSP00000221930,9606.ENSP00000225964,9606.ENSP00000245907,9606.ENSP00000252486,9606.ENSP00000263645,9606.ENSP00000276079,9606.ENSP00000278407,9606.ENSP00000278572,9606.ENSP00000284240,9606.ENSP00000291295,9606.ENSP00000297268,9606.ENSP00000304408,9606.ENSP00000313967,9606.ENSP00000322061,9606.ENSP00000323929,9606.ENSP00000333298,9606.ENSP00000356399,…	CD74,GRN,TGFB1,COL1A1,C3,APOE,CD81,NONO,SERPING1,RPS3,THY1,CALM3,COL1A2,COL3A1,C1QB,C7,A2M,LAMP1,CFH,C1QC,C1QA,VSIG4,CD99,HLA-DRA,C1S,HLA-DPA1,C1R,B2M,WASF2
GO Process	GO:0044238	Primary metabolic process	139	7332	0.11	0.0043	9606.ENSP00000009530,9606.ENSP00000052754,9606.ENSP00000196061,9606.ENSP00000215743,9606.ENSP00000215909,9606.ENSP00000216181,9606.ENSP00000217131,9606.ENSP00000219070,9606.ENSP00000221930,9606.ENSP00000222247,9606.ENSP00000223061,9606.ENSP00000223357,9606.ENSP00000225430,9606.ENSP00000229239,9606.ENSP00000230085,9606.ENSP00000243077,9606.ENSP00000244043,9606.ENSP00000245907,9606.ENSP00000246533,…	CD74,DCN,PLOD1,MMP11,LGALS1,MYH9,CTSZ,MMP2,TGFB1,RPL18A,PCOLCE,AEBP1,RPL19,GAPDH,SNX3,LRP1,PTGIS,C3,CAPNS1,APOE,NOTCH2,LAMC1,PDGFRB,RPL8,NOTCH3,APLP2,THRA,ADD1,F13A1,MFGE8,IGFBP4,RPS11,CTSK,RPS27A,SETD7,NONO,SERPING1,RPS3,THY1,CSF1R,CALM3,AP2M1,IGFBP7,GUCY1A3,RPS23,IGF1,RPS9,COL3A1,UBB,SYNPO2,RPL13,EEF2,MMP14,RPL38,RPL4,SNRNP200,FKBP10,SF3B2,TENC1,FAXDC2,RNF144A,RPLP2,CRTAP,A2M,FBN1,MAF,BGN,FBLN1…
GO Process	GO:0060840	Artery development	8	88	0.8	0.0043	9606.ENSP00000243077,9606.ENSP00000252486,9606.ENSP00000261799,9606.ENSP00000263388,9606.ENSP00000304408,9606.ENSP00000317128,9606.ENSP00000353452,9606.ENSP00000362299	LRP1,APOE,PDGFRB,NOTCH3,COL3A1,PLXND1,MYLK,ENG
GO Process	GO:0045597	Positive regulation of cell differentiation	31	993	0.33	0.0044	9606.ENSP00000009530,9606.ENSP00000053867,9606.ENSP00000221930,9606.ENSP00000225964,9606.ENSP00000230085,9606.ENSP00000243077,9606.ENSP00000252486,9606.ENSP00000254722,9606.ENSP00000255006,9606.ENSP00000256646,9606.ENSP00000262768,9606.ENSP00000263277,9606.ENSP00000264758,9606.ENSP00000274063,9606.ENSP00000289749,9606.ENSP00000301873,9606.ENSP00000302665,9606.ENSP00000308208,9606.ENSP00000313391,…	CD74,GRN,TGFB1,COL1A1,SNX3,LRP1,APOE,SERPINF1,RIN2,NOTCH2,TIMP2,EHD2,ADD1,SFRP2,NBL1,LTBP3,IGF1,MMP14,DAB2,PLXND1,FAXDC2,GAS6,FLNA,GNAS,ENG,TMEM119,NUMA1,CXCL12,SNAI2,RARRES2,ZEB2
GO Process	GO:0007568	Aging	14	274	0.55	0.0045	9606.ENSP00000052754,9606.ENSP00000243077,9606.ENSP00000254722,9606.ENSP00000261799,9606.ENSP00000262768,9606.ENSP00000278407,9606.ENSP00000307940,9606.ENSP00000343924,9606.ENSP00000346103,9606.ENSP00000353654,9606.ENSP00000362299,9606.ENSP00000362924,9606.ENSP00000363773,9606.ENSP00000452780	DCN,LRP1,SERPINF1,PDGFRB,TIMP2,SERPING1,EEF2,PRELP,GPX4,COL4A2,ENG,GSN,C1QA,B2M
GO Process	GO:0051493	Regulation of cytoskeleton organization	21	546	0.42	0.0045	9606.ENSP00000233143,9606.ENSP00000240123,9606.ENSP00000243077,9606.ENSP00000246069,9606.ENSP00000256646,9606.ENSP00000259607,9606.ENSP00000261799,9606.ENSP00000264758,9606.ENSP00000278572,9606.ENSP00000281282,9606.ENSP00000286301,9606.ENSP00000306015,9606.ENSP00000352138,9606.ENSP00000356257,9606.ENSP00000358866,9606.ENSP00000361824,9606.ENSP00000362924,9606.ENSP00000370010,9606.ENSP00000377298,…	TMSB10,SORBS3,LRP1,DSTN,NOTCH2,CCL21,PDGFRB,ADD1,RPS3,CGNL1,CSF1R,SYNPO2,KIRREL,LMOD1,FLNA,SPTAN1,GSN,TMSB4X,NUMA1,CXCL12,WASF2
GO Process	GO:0007167	Enzyme linked receptor protein signaling pathway	25	720	0.38	0.0046	9606.ENSP00000219070,9606.ENSP00000221930,9606.ENSP00000225964,9606.ENSP00000261799,9606.ENSP00000263805,9606.ENSP00000272317,9606.ENSP00000286301,9606.ENSP00000292807,9606.ENSP00000296181,9606.ENSP00000297268,9606.ENSP00000301873,9606.ENSP00000302665,9606.ENSP00000304408,9606.ENSP00000304697,9606.ENSP00000331831,9606.ENSP00000347041,9606.ENSP00000353007,9606.ENSP00000353654,9606.ENSP00000360293,…	MMP2,TGFB1,COL1A1,PDGFRB,ZNF106,RPS27A,CSF1R,AP2M1,ITGB5,COL1A2,LTBP3,IGF1,COL3A1,UBB,GAS6,FMOD,SULF2,COL4A2,SORBS1,ENG,EFEMP1,RARRES2,UBC,VIM,WASF2
GO Process	GO:0006957	Complement activation, alternative pathway	4	13	1.32	0.0049	9606.ENSP00000245907,9606.ENSP00000322061,9606.ENSP00000356399,9606.ENSP00000363869	C3,C7,CFH,VSIG4
GO Process	GO:0009886	Post-embryonic animal morphogenesis	4	13	1.32	0.0049	9606.ENSP00000325527,9606.ENSP00000360141,9606.ENSP00000364685,9606.ENSP00000378058	FBN1,GNAS,MFAP2,EFEMP1
GO Process	GO:0030510	Regulation of bmp signaling pathway	8	90	0.79	0.0049	9606.ENSP00000256646,9606.ENSP00000274063,9606.ENSP00000289749,9606.ENSP00000325527,9606.ENSP00000357980,9606.ENSP00000362299,9606.ENSP00000377298,9606.ENSP00000476767	NOTCH2,SFRP2,NBL1,FBN1,HTRA1,ENG,NUMA1,FKBP8
GO Process	GO:0002685	Regulation of leukocyte migration	12	209	0.6	0.0051	9606.ENSP00000009530,9606.ENSP00000259607,9606.ENSP00000263645,9606.ENSP00000284240,9606.ENSP00000286301,9606.ENSP00000289749,9606.ENSP00000308208,9606.ENSP00000331831,9606.ENSP00000369677,9606.ENSP00000370588,9606.ENSP00000379140,9606.ENSP00000418009	CD74,CCL21,CD81,THY1,CSF1R,NBL1,MMP14,GAS6,EMILIN1,CD99,CXCL12,RARRES2
GO Process	GO:0070374	Positive regulation of erk1 and erk2 cascade	12	209	0.6	0.0051	9606.ENSP00000009530,9606.ENSP00000221930,9606.ENSP00000243077,9606.ENSP00000252486,9606.ENSP00000256646,9606.ENSP00000259607,9606.ENSP00000261799,9606.ENSP00000286301,9606.ENSP00000312999,9606.ENSP00000331831,9606.ENSP00000371420,9606.ENSP00000384537	CD74,TGFB1,LRP1,APOE,NOTCH2,CCL21,PDGFRB,CSF1R,GNAI2,GAS6,GPNMB,AKAP12
GO Process	GO:0001655	Urogenital system development	15	315	0.51	0.0052	9606.ENSP00000052754,9606.ENSP00000254722,9606.ENSP00000256646,9606.ENSP00000261799,9606.ENSP00000263388,9606.ENSP00000264187,9606.ENSP00000319756,9606.ENSP00000325527,9606.ENSP00000353007,9606.ENSP00000378394,9606.ENSP00000388325,9606.ENSP00000402373,9606.ENSP00000414657,9606.ENSP00000457421,9606.ENSP00000468002	DCN,SERPINF1,NOTCH2,PDGFRB,NOTCH3,NID1,TENC1,FBN1,SULF2,PSAP,LAMB2,ACTA2,OSR2,PECAM1,KANK2
GO Process	GO:0050921	Positive regulation of chemotaxis	10	147	0.67	0.0053	9606.ENSP00000009530,9606.ENSP00000221930,9606.ENSP00000259607,9606.ENSP00000261799,9606.ENSP00000286301,9606.ENSP00000331831,9606.ENSP00000346537,9606.ENSP00000370010,9606.ENSP00000379140,9606.ENSP00000418009	CD74,TGFB1,CCL21,PDGFRB,CSF1R,GAS6,SMOC2,TMSB4X,CXCL12,RARRES2
GO Process	GO:0070887	Cellular response to chemical stimulus	67	2919	0.2	0.0055	9606.ENSP00000009530,9606.ENSP00000215909,9606.ENSP00000219070,9606.ENSP00000221930,9606.ENSP00000223061,9606.ENSP00000225964,9606.ENSP00000229239,9606.ENSP00000243077,9606.ENSP00000244043,9606.ENSP00000252486,9606.ENSP00000254722,9606.ENSP00000259607,9606.ENSP00000261024,9606.ENSP00000261799,9606.ENSP00000263805,9606.ENSP00000264637,9606.ENSP00000264758,9606.ENSP00000264870,9606.ENSP00000272317,…	CD74,LGALS1,MMP2,TGFB1,PCOLCE,COL1A1,GAPDH,LRP1,PTGIS,APOE,SERPINF1,CCL21,SLC40A1,PDGFRB,ZNF106,THRA,ADD1,F13A1,RPS27A,RPS3,CSF1R,IGFBP7,ITGB5,COL1A2,LTBP3,IGF1,COL3A1,UBB,EEF2,AOC3,GNAI2,STAT2,TLN1,FBN1,GAS6,SLIT3,RPL3,GPX4,FMOD,MYLK,COL4A2,CYB5R3,NFE2L1,COL6A1,FLNA,GNAS,SORBS1,ENG,GSN,ABCA1,TMSB4X,RPL13A,NR2F2,PSAP,HLA-DRA,CXCL12,SNAI2,CST3,AKAP12,HLA-DPA1,RARRES2,GNB2L1,UBC,VIM,RPLP0,B2M,GATSL2
GO Process	GO:0035909	Aorta morphogenesis	5	28	1.09	0.0056	9606.ENSP00000243077,9606.ENSP00000261799,9606.ENSP00000304408,9606.ENSP00000353452,9606.ENSP00000362299	LRP1,PDGFRB,COL3A1,MYLK,ENG
GO Process	GO:0044085	Cellular component biogenesis	61	2583	0.21	0.0057	9606.ENSP00000009530,9606.ENSP00000171887,9606.ENSP00000216218,9606.ENSP00000217131,9606.ENSP00000221930,9606.ENSP00000252486,9606.ENSP00000254801,9606.ENSP00000258341,9606.ENSP00000259607,9606.ENSP00000261799,9606.ENSP00000263277,9606.ENSP00000264758,9606.ENSP00000272317,9606.ENSP00000278572,9606.ENSP00000284240,9606.ENSP00000292807,9606.ENSP00000296181,9606.ENSP00000296674,9606.ENSP00000297268,…	CD74,TNS1,ST13,CTSZ,TGFB1,APOE,IGJ,LAMC1,CCL21,PDGFRB,EHD2,ADD1,RPS27A,RPS3,THY1,AP2M1,ITGB5,RPS23,COL1A2,RPS9,UBB,SYNPO2,RPL38,TLN1,SNRNP200,PLXND1,GAS6,RPS2,RPL3,GPX4,FMOD,MYLK,RPL12,LMOD1,RPS27,FLNA,SORBS1,RPL7A,GSN,RPL11,ABCA1,EMILIN1,NUMA1,PSAP,HLA-DRA,MFAP4,NUPR1,CXCL12,RPL14,MYH11,LAMB2,RPL6,RPL10,RPL35A,UBC,RPLP0,B2M,PECAM1,RPL27,RPS15,WASF2
GO Process	GO:0009605	Response to external stimulus	56	2310	0.22	0.0059	9606.ENSP00000052754,9606.ENSP00000206423,9606.ENSP00000216218,9606.ENSP00000221930,9606.ENSP00000225964,9606.ENSP00000229239,9606.ENSP00000230085,9606.ENSP00000243077,9606.ENSP00000245907,9606.ENSP00000252486,9606.ENSP00000254801,9606.ENSP00000256646,9606.ENSP00000259607,9606.ENSP00000261799,9606.ENSP00000263388,9606.ENSP00000274063,9606.ENSP00000276079,9606.ENSP00000278407,9606.ENSP00000286301,…	DCN,CCDC80,ST13,TGFB1,COL1A1,GAPDH,SNX3,LRP1,C3,APOE,IGJ,NOTCH2,CCL21,PDGFRB,NOTCH3,SFRP2,NONO,SERPING1,CSF1R,COL3A1,EEF2,MMP14,STAB1,GNAI2,C1QB,STAT2,PLXND1,C7,GAS6,SLIT3,MPEG1,HMGN2,CFH,FLNA,SPTAN1,ENG,GSN,C1QC,C1QA,ABCA1,VSIG4,GPNMB,RPL13A,HNRNPUL1,HLA-DRA,CXCL12,CST3,AKAP12,C1S,LAMB2,HLA-DPA1,ACTA2,RARRES2,C1R,VIM,B2M
GO Process	GO:0051130	Positive regulation of cellular component organization	35	1209	0.3	0.0060	9606.ENSP00000052754,9606.ENSP00000053867,9606.ENSP00000221930,9606.ENSP00000230085,9606.ENSP00000240123,9606.ENSP00000243077,9606.ENSP00000245907,9606.ENSP00000246069,9606.ENSP00000252486,9606.ENSP00000254722,9606.ENSP00000259607,9606.ENSP00000261799,9606.ENSP00000263277,9606.ENSP00000264758,9606.ENSP00000278572,9606.ENSP00000284240,9606.ENSP00000302665,9606.ENSP00000306015,9606.ENSP00000313391,…	DCN,GRN,TGFB1,SNX3,SORBS3,LRP1,C3,DSTN,APOE,SERPINF1,CCL21,PDGFRB,EHD2,ADD1,RPS3,THY1,IGF1,SYNPO2,DAB2,PLXND1,KIRREL,THBS2,LMOD1,FLNA,GSN,ABCA1,EMILIN1,NUMA1,CXCL12,SNAI2,CLSTN2,GNB2L1,B2M,ZEB2,WASF2
GO Process	GO:0043687	Post-translational protein modification	16	360	0.48	0.0064	9606.ENSP00000215909,9606.ENSP00000245907,9606.ENSP00000252486,9606.ENSP00000258341,9606.ENSP00000263574,9606.ENSP00000268150,9606.ENSP00000269593,9606.ENSP00000295666,9606.ENSP00000325527,9606.ENSP00000331831,9606.ENSP00000381448,9606.ENSP00000385923,9606.ENSP00000388325,9606.ENSP00000399229,9606.ENSP00000414856,9606.ENSP00000466134	LGALS1,C3,APOE,LAMC1,APLP2,MFGE8,IGFBP4,IGFBP7,FBN1,GAS6,CST3,NUCB1,LAMB2,MXRA8,SPARCL1,PRKCSH
GO Process	GO:0090130	Tissue migration	8	95	0.76	0.0066	9606.ENSP00000216181,9606.ENSP00000317128,9606.ENSP00000386857,9606.ENSP00000402373,9606.ENSP00000406367,9606.ENSP00000454157,9606.ENSP00000457421,9606.ENSP00000468002	MYH9,PLXND1,ACTG2,ACTA2,GPR124,ZEB2,PECAM1,KANK2
GO Process	GO:1901136	Carbohydrate derivative catabolic process	11	183	0.62	0.0066	9606.ENSP00000052754,9606.ENSP00000221930,9606.ENSP00000258145,9606.ENSP00000266718,9606.ENSP00000327336,9606.ENSP00000343924,9606.ENSP00000347041,9606.ENSP00000363827,9606.ENSP00000366246,9606.ENSP00000378177,9606.ENSP00000378394	DCN,TGFB1,GNS,LUM,BGN,PRELP,FMOD,HSPG2,GPC6,CEMIP,PSAP
GO Process	GO:0048771	Tissue remodeling	8	96	0.76	0.0070	9606.ENSP00000219070,9606.ENSP00000221930,9606.ENSP00000256646,9606.ENSP00000271651,9606.ENSP00000301873,9606.ENSP00000308208,9606.ENSP00000327336,9606.ENSP00000355330	MMP2,TGFB1,NOTCH2,CTSK,LTBP3,MMP14,BGN,TGM2
GO Process	GO:0007015	Actin filament organization	13	254	0.55	0.0075	9606.ENSP00000233143,9606.ENSP00000240123,9606.ENSP00000246069,9606.ENSP00000264758,9606.ENSP00000281282,9606.ENSP00000296181,9606.ENSP00000348128,9606.ENSP00000356257,9606.ENSP00000358866,9606.ENSP00000360293,9606.ENSP00000362924,9606.ENSP00000367542,9606.ENSP00000370010	TMSB10,SORBS3,DSTN,ADD1,CGNL1,ITGB5,SVIL,LMOD1,FLNA,SORBS1,GSN,TPM2,TMSB4X
GO Process	GO:0045087	Innate immune response	24	703	0.37	0.0076	9606.ENSP00000229239,9606.ENSP00000245907,9606.ENSP00000254801,9606.ENSP00000259607,9606.ENSP00000276079,9606.ENSP00000278407,9606.ENSP00000286301,9606.ENSP00000313967,9606.ENSP00000315768,9606.ENSP00000322061,9606.ENSP00000354335,9606.ENSP00000356399,9606.ENSP00000362924,9606.ENSP00000363770,9606.ENSP00000363773,9606.ENSP00000363869,9606.ENSP00000375730,9606.ENSP00000378786,9606.ENSP00000385035,…	GAPDH,C3,IGJ,CCL21,NONO,SERPING1,CSF1R,C1QB,STAT2,C7,MPEG1,CFH,GSN,C1QC,C1QA,VSIG4,RPL13A,HLA-DRA,C1S,HLA-DPA1,RARRES2,C1R,VIM,B2M
GO Process	GO:1904375	Regulation of protein localization to cell periphery	9	125	0.69	0.0076	9606.ENSP00000221930,9606.ENSP00000243077,9606.ENSP00000292807,9606.ENSP00000308208,9606.ENSP00000313391,9606.ENSP00000360293,9606.ENSP00000366246,9606.ENSP00000377298,9606.ENSP00000426909	TGFB1,LRP1,AP2M1,MMP14,DAB2,SORBS1,GPC6,NUMA1,GNB2L1
GO Process	GO:0070372	Regulation of erk1 and erk2 cascade	14	292	0.52	0.0079	9606.ENSP00000009530,9606.ENSP00000221930,9606.ENSP00000243077,9606.ENSP00000252486,9606.ENSP00000256646,9606.ENSP00000259607,9606.ENSP00000261799,9606.ENSP00000286301,9606.ENSP00000312999,9606.ENSP00000331544,9606.ENSP00000331831,9606.ENSP00000369677,9606.ENSP00000371420,9606.ENSP00000384537	CD74,TGFB1,LRP1,APOE,NOTCH2,CCL21,PDGFRB,CSF1R,GNAI2,FBLN1,GAS6,EMILIN1,GPNMB,AKAP12
GO Process	GO:0052547	Regulation of peptidase activity	18	449	0.44	0.0083	9606.ENSP00000053867,9606.ENSP00000223061,9606.ENSP00000229239,9606.ENSP00000243077,9606.ENSP00000245907,9606.ENSP00000254722,9606.ENSP00000262768,9606.ENSP00000263574,9606.ENSP00000274063,9606.ENSP00000278407,9606.ENSP00000278572,9606.ENSP00000314556,9606.ENSP00000323929,9606.ENSP00000331544,9606.ENSP00000331831,9606.ENSP00000362924,9606.ENSP00000381448,9606.ENSP00000426909	GRN,PCOLCE,GAPDH,LRP1,C3,SERPINF1,TIMP2,APLP2,SFRP2,SERPING1,RPS3,UACA,A2M,FBLN1,GAS6,GSN,CST3,GNB2L1
GO Process	GO:0001649	Osteoblast differentiation	9	127	0.69	0.0084	9606.ENSP00000225964,9606.ENSP00000307513,9606.ENSP00000317123,9606.ENSP00000327290,9606.ENSP00000355180,9606.ENSP00000371420,9606.ENSP00000376553,9606.ENSP00000380034,9606.ENSP00000467466	COL1A1,MRC2,SNRNP200,ITGA11,COL6A1,GPNMB,TMEM119,SNAI2,RPS15
GO Process	GO:0008064	Regulation of actin polymerization or depolymerization	11	189	0.6	0.0084	9606.ENSP00000233143,9606.ENSP00000246069,9606.ENSP00000259607,9606.ENSP00000264758,9606.ENSP00000352138,9606.ENSP00000356257,9606.ENSP00000361824,9606.ENSP00000362924,9606.ENSP00000370010,9606.ENSP00000379140,9606.ENSP00000483313	TMSB10,DSTN,CCL21,ADD1,KIRREL,LMOD1,SPTAN1,GSN,TMSB4X,CXCL12,WASF2
GO Process	GO:0050920	Regulation of chemotaxis	12	223	0.57	0.0085	9606.ENSP00000009530,9606.ENSP00000221930,9606.ENSP00000259607,9606.ENSP00000261799,9606.ENSP00000286301,9606.ENSP00000289749,9606.ENSP00000331831,9606.ENSP00000346537,9606.ENSP00000370010,9606.ENSP00000379140,9606.ENSP00000406367,9606.ENSP00000418009	CD74,TGFB1,CCL21,PDGFRB,CSF1R,NBL1,GAS6,SMOC2,TMSB4X,CXCL12,GPR124,RARRES2
GO Process	GO:0031324	Negative regulation of cellular metabolic process	61	2630	0.2	0.0088	9606.ENSP00000205061,9606.ENSP00000217131,9606.ENSP00000221930,9606.ENSP00000223357,9606.ENSP00000229239,9606.ENSP00000240123,9606.ENSP00000243077,9606.ENSP00000244043,9606.ENSP00000245907,9606.ENSP00000252486,9606.ENSP00000253048,9606.ENSP00000254722,9606.ENSP00000256646,9606.ENSP00000262768,9606.ENSP00000263388,9606.ENSP00000263574,9606.ENSP00000264637,9606.ENSP00000265773,9606.ENSP00000272317,…	GLG1,CTSZ,TGFB1,AEBP1,GAPDH,SORBS3,LRP1,PTGIS,C3,APOE,ZC3H4,SERPINF1,NOTCH2,TIMP2,NOTCH3,APLP2,THRA,SMARCA2,RPS27A,SFRP2,NONO,SERPING1,RPS3,THY1,DEPTOR,CALM3,IGF1,UBB,GNAI2,DAB2,ITM2C,CRTAP,A2M,MAF,FBLN1,GAS6,HIST2H2AC,RERE,ATN1,KIRREL,NFE2L1,FLNA,ENG,RPL11,EMILIN1,RPL13A,NR2F2,NUPR1,SNAI2,NFIX,CST3,CBX6,RPL10,OSR2,GNB2L1,UBC,FRY,PFDN5,ZEB2,KANK2,FKBP8
GO Process	GO:0032269	Negative regulation of cellular protein metabolic process	31	1043	0.31	0.0093	9606.ENSP00000205061,9606.ENSP00000217131,9606.ENSP00000221930,9606.ENSP00000229239,9606.ENSP00000243077,9606.ENSP00000245907,9606.ENSP00000252486,9606.ENSP00000254722,9606.ENSP00000262768,9606.ENSP00000263574,9606.ENSP00000274063,9606.ENSP00000278407,9606.ENSP00000278572,9606.ENSP00000284240,9606.ENSP00000286234,9606.ENSP00000291295,9606.ENSP00000312999,9606.ENSP00000323696,9606.ENSP00000323929,…	GLG1,CTSZ,TGFB1,GAPDH,LRP1,C3,APOE,SERPINF1,TIMP2,APLP2,SFRP2,SERPING1,RPS3,THY1,DEPTOR,CALM3,GNAI2,CRTAP,A2M,FBLN1,GAS6,KIRREL,ENG,RPL11,EMILIN1,RPL13A,NR2F2,CST3,GNB2L1,FRY,FKBP8
GO Process	GO:0050680	Negative regulation of epithelial cell proliferation	9	131	0.67	0.0102	9606.ENSP00000221930,9606.ENSP00000252486,9606.ENSP00000254722,9606.ENSP00000274063,9606.ENSP00000362299,9606.ENSP00000377721,9606.ENSP00000379003,9606.ENSP00000380034,9606.ENSP00000452780	TGFB1,APOE,SERPINF1,SFRP2,ENG,NR2F2,NUPR1,SNAI2,B2M
GO Process	GO:0035904	Aorta development	6	53	0.89	0.0104	9606.ENSP00000243077,9606.ENSP00000261799,9606.ENSP00000304408,9606.ENSP00000317128,9606.ENSP00000353452,9606.ENSP00000362299	LRP1,PDGFRB,COL3A1,PLXND1,MYLK,ENG
GO Process	GO:0002064	Epithelial cell development	11	195	0.59	0.0106	9606.ENSP00000256646,9606.ENSP00000347665,9606.ENSP00000349932,9606.ENSP00000358866,9606.ENSP00000362299,9606.ENSP00000378394,9606.ENSP00000381448,9606.ENSP00000388325,9606.ENSP00000402373,9606.ENSP00000446007,9606.ENSP00000457421	NOTCH2,COL18A1,PTPRS,FLNA,ENG,PSAP,CST3,LAMB2,ACTA2,VIM,PECAM1
GO Process	GO:0007178	Transmembrane receptor protein serine/threonine kinase signaling pathway	11	195	0.59	0.0106	9606.ENSP00000221930,9606.ENSP00000272317,9606.ENSP00000296181,9606.ENSP00000297268,9606.ENSP00000301873,9606.ENSP00000304408,9606.ENSP00000304697,9606.ENSP00000347041,9606.ENSP00000362299,9606.ENSP00000441543,9606.ENSP00000446007	TGFB1,RPS27A,ITGB5,COL1A2,LTBP3,COL3A1,UBB,FMOD,ENG,UBC,VIM
GO Process	GO:0010595	Positive regulation of endothelial cell migration	8	103	0.73	0.0106	9606.ENSP00000053867,9606.ENSP00000221930,9606.ENSP00000255006,9606.ENSP00000346537,9606.ENSP00000356437,9606.ENSP00000364526,9606.ENSP00000370010,9606.ENSP00000406367	GRN,TGFB1,RIN2,SMOC2,SASH1,KIAA1462,TMSB4X,GPR124
GO Process	GO:0007596	Blood coagulation	14	303	0.5	0.0110	9606.ENSP00000216181,9606.ENSP00000225964,9606.ENSP00000263277,9606.ENSP00000264870,9606.ENSP00000278407,9606.ENSP00000279022,9606.ENSP00000297268,9606.ENSP00000304408,9606.ENSP00000316029,9606.ENSP00000323929,9606.ENSP00000331544,9606.ENSP00000331831,9606.ENSP00000358866,9606.ENSP00000360141	MYH9,COL1A1,EHD2,F13A1,SERPING1,MYL9,COL1A2,COL3A1,TLN1,A2M,FBLN1,GAS6,FLNA,GNAS
GO Process	GO:2001242	Regulation of intrinsic apoptotic signaling pathway	10	164	0.62	0.0112	9606.ENSP00000009530,9606.ENSP00000274063,9606.ENSP00000276079,9606.ENSP00000278572,9606.ENSP00000304697,9606.ENSP00000363676,9606.ENSP00000379003,9606.ENSP00000379140,9606.ENSP00000380034,9606.ENSP00000426909	CD74,SFRP2,NONO,RPS3,UBB,RPL11,NUPR1,CXCL12,SNAI2,GNB2L1
GO Process	GO:0000902	Cell morphogenesis	24	726	0.36	0.0115	9606.ENSP00000216181,9606.ENSP00000243077,9606.ENSP00000256646,9606.ENSP00000258341,9606.ENSP00000263388,9606.ENSP00000264758,9606.ENSP00000286301,9606.ENSP00000289749,9606.ENSP00000297848,9606.ENSP00000300527,9606.ENSP00000304697,9606.ENSP00000317128,9606.ENSP00000332164,9606.ENSP00000338629,9606.ENSP00000347665,9606.ENSP00000355180,9606.ENSP00000358866,9606.ENSP00000361824,9606.ENSP00000379140,…	MYH9,LRP1,NOTCH2,LAMC1,NOTCH3,ADD1,CSF1R,NBL1,COL14A1,COL6A2,UBB,PLXND1,SLIT3,RERE,COL18A1,COL6A1,FLNA,SPTAN1,CXCL12,LAMB2,FRY,ZEB2,PECAM1,WASF2
GO Process	GO:0018149	Peptide cross-linking	5	34	1.0	0.0116	9606.ENSP00000052754,9606.ENSP00000264870,9606.ENSP00000304408,9606.ENSP00000327336,9606.ENSP00000355330	DCN,F13A1,COL3A1,BGN,TGM2
GO Process	GO:0030029	Actin filament-based process	21	592	0.39	0.0116	9606.ENSP00000216181,9606.ENSP00000233143,9606.ENSP00000240123,9606.ENSP00000246069,9606.ENSP00000261799,9606.ENSP00000263277,9606.ENSP00000264758,9606.ENSP00000281282,9606.ENSP00000296181,9606.ENSP00000316029,9606.ENSP00000348128,9606.ENSP00000356257,9606.ENSP00000358866,9606.ENSP00000360293,9606.ENSP00000362924,9606.ENSP00000363071,9606.ENSP00000367542,9606.ENSP00000370010,9606.ENSP00000379616,…	MYH9,TMSB10,SORBS3,DSTN,PDGFRB,EHD2,ADD1,CGNL1,ITGB5,TLN1,SVIL,LMOD1,FLNA,SORBS1,GSN,DES,TPM2,TMSB4X,MYH11,VIM,WASF2
GO Process	GO:0032535	Regulation of cellular component size	16	383	0.46	0.0116	9606.ENSP00000233143,9606.ENSP00000243077,9606.ENSP00000246069,9606.ENSP00000252486,9606.ENSP00000259607,9606.ENSP00000264758,9606.ENSP00000286234,9606.ENSP00000292807,9606.ENSP00000349932,9606.ENSP00000352138,9606.ENSP00000356257,9606.ENSP00000361824,9606.ENSP00000362924,9606.ENSP00000370010,9606.ENSP00000379140,9606.ENSP00000483313	TMSB10,LRP1,DSTN,APOE,CCL21,ADD1,DEPTOR,AP2M1,PTPRS,KIRREL,LMOD1,SPTAN1,GSN,TMSB4X,CXCL12,WASF2
GO Process	GO:1905475	Regulation of protein localization to membrane	11	198	0.58	0.0116	9606.ENSP00000221930,9606.ENSP00000243077,9606.ENSP00000263645,9606.ENSP00000292807,9606.ENSP00000308208,9606.ENSP00000313391,9606.ENSP00000360293,9606.ENSP00000362924,9606.ENSP00000366246,9606.ENSP00000378177,9606.ENSP00000426909	TGFB1,LRP1,CD81,AP2M1,MMP14,DAB2,SORBS1,GSN,GPC6,CEMIP,GNB2L1
GO Process	GO:0001957	Intramembranous ossification	3	6	1.54	0.0117	9606.ENSP00000219070,9606.ENSP00000225964,9606.ENSP00000271651	MMP2,COL1A1,CTSK
GO Process	GO:0019216	Regulation of lipid metabolic process	17	424	0.44	0.0117	9606.ENSP00000009530,9606.ENSP00000221930,9606.ENSP00000245907,9606.ENSP00000252486,9606.ENSP00000259607,9606.ENSP00000261799,9606.ENSP00000263645,9606.ENSP00000264637,9606.ENSP00000295666,9606.ENSP00000303192,9606.ENSP00000354855,9606.ENSP00000360293,9606.ENSP00000363868,9606.ENSP00000378394,9606.ENSP00000380034,9606.ENSP00000418009,9606.ENSP00000426909	CD74,TGFB1,C3,APOE,CCL21,PDGFRB,CD81,THRA,IGFBP7,RGL1,NFE2L1,SORBS1,ABCA1,PSAP,SNAI2,RARRES2,GNB2L1
GO Process	GO:0048050	Post-embryonic eye morphogenesis	3	6	1.54	0.0117	9606.ENSP00000325527,9606.ENSP00000364685,9606.ENSP00000378058	FBN1,MFAP2,EFEMP1
GO Process	GO:0072104	Glomerular capillary formation	3	6	1.54	0.0117	9606.ENSP00000256646,9606.ENSP00000261799,9606.ENSP00000263388	NOTCH2,PDGFRB,NOTCH3
GO Process	GO:0097305	Response to alcohol	12	233	0.55	0.0117	9606.ENSP00000221930,9606.ENSP00000259607,9606.ENSP00000274031,9606.ENSP00000291295,9606.ENSP00000295666,9606.ENSP00000307940,9606.ENSP00000332164,9606.ENSP00000354855,9606.ENSP00000360141,9606.ENSP00000362924,9606.ENSP00000363868,9606.ENSP00000464813	TGFB1,CCL21,SETD7,CALM3,IGFBP7,EEF2,SLIT3,NFE2L1,GNAS,GSN,ABCA1,RPL27
GO Process	GO:0030837	Negative regulation of actin filament polymerization	6	56	0.87	0.0129	9606.ENSP00000233143,9606.ENSP00000264758,9606.ENSP00000356257,9606.ENSP00000361824,9606.ENSP00000362924,9606.ENSP00000370010	TMSB10,ADD1,LMOD1,SPTAN1,GSN,TMSB4X
GO Process	GO:0051050	Positive regulation of transport	28	923	0.32	0.0132	9606.ENSP00000221930,9606.ENSP00000229239,9606.ENSP00000243077,9606.ENSP00000245907,9606.ENSP00000252486,9606.ENSP00000259607,9606.ENSP00000261799,9606.ENSP00000263277,9606.ENSP00000263645,9606.ENSP00000268150,9606.ENSP00000284240,9606.ENSP00000291295,9606.ENSP00000302665,9606.ENSP00000312999,9606.ENSP00000313391,9606.ENSP00000331831,9606.ENSP00000333298,9606.ENSP00000353452,9606.ENSP00000358866,…	TGFB1,GAPDH,LRP1,C3,APOE,CCL21,PDGFRB,EHD2,CD81,MFGE8,THY1,CALM3,IGF1,GNAI2,DAB2,GAS6,LAMP1,MYLK,FLNA,SORBS1,ABCA1,TMSB4X,NUMA1,CEMIP,CXCL12,PLTP,GNB2L1,B2M
GO Process	GO:0042221	Response to chemical	89	4333	0.15	0.0133	9606.ENSP00000009530,9606.ENSP00000052754,9606.ENSP00000215909,9606.ENSP00000219070,9606.ENSP00000221930,9606.ENSP00000222247,9606.ENSP00000223061,9606.ENSP00000225964,9606.ENSP00000229239,9606.ENSP00000243077,9606.ENSP00000244043,9606.ENSP00000252486,9606.ENSP00000254722,9606.ENSP00000256646,9606.ENSP00000259607,9606.ENSP00000261024,9606.ENSP00000261799,9606.ENSP00000262768,9606.ENSP00000263388,…	CD74,DCN,LGALS1,MMP2,TGFB1,RPL18A,PCOLCE,COL1A1,GAPDH,LRP1,PTGIS,APOE,SERPINF1,NOTCH2,CCL21,SLC40A1,PDGFRB,TIMP2,NOTCH3,CD81,ZNF106,THRA,ADD1,F13A1,LUM,RPS27A,SETD7,SFRP2,RPS3,CSF1R,CALM3,IGFBP7,ITGB5,COL1A2,COL6A2,LTBP3,IGF1,COL3A1,UBB,EEF2,MMP14,AOC3,GNAI2,STAT2,TLN1,PLXND1,SLC7A8,FBN1,GAS6,SLIT3,RPL3,GPX4,FMOD,COL18A1,MYLK,COL4A2,CYB5R3,NFE2L1,COL6A1,FLNA,GNAS,SORBS1,SPTAN1,ENG,GSN,C1QA,ABCA1,…
GO Process	GO:1903510	Mucopolysaccharide metabolic process	8	108	0.71	0.0134	9606.ENSP00000052754,9606.ENSP00000221930,9606.ENSP00000258145,9606.ENSP00000266718,9606.ENSP00000327336,9606.ENSP00000343924,9606.ENSP00000347041,9606.ENSP00000378177	DCN,TGFB1,GNS,LUM,BGN,PRELP,FMOD,CEMIP
GO Process	GO:0034109	Homotypic cell-cell adhesion	6	57	0.86	0.0139	9606.ENSP00000216181,9606.ENSP00000279022,9606.ENSP00000316029,9606.ENSP00000358866,9606.ENSP00000360141,9606.ENSP00000370588	MYH9,MYL9,TLN1,FLNA,GNAS,CD99
GO Process	GO:0030036	Actin cytoskeleton organization	19	516	0.4	0.0140	9606.ENSP00000216181,9606.ENSP00000233143,9606.ENSP00000240123,9606.ENSP00000246069,9606.ENSP00000261799,9606.ENSP00000263277,9606.ENSP00000264758,9606.ENSP00000281282,9606.ENSP00000296181,9606.ENSP00000316029,9606.ENSP00000348128,9606.ENSP00000356257,9606.ENSP00000358866,9606.ENSP00000360293,9606.ENSP00000362924,9606.ENSP00000367542,9606.ENSP00000370010,9606.ENSP00000379616,9606.ENSP00000483313	MYH9,TMSB10,SORBS3,DSTN,PDGFRB,EHD2,ADD1,CGNL1,ITGB5,TLN1,SVIL,LMOD1,FLNA,SORBS1,GSN,TPM2,TMSB4X,MYH11,WASF2
GO Process	GO:0080090	Regulation of primary metabolic process	116	6032	0.12	0.0142	9606.ENSP00000009530,9606.ENSP00000052754,9606.ENSP00000053867,9606.ENSP00000205061,9606.ENSP00000216181,9606.ENSP00000217131,9606.ENSP00000221930,9606.ENSP00000223061,9606.ENSP00000223357,9606.ENSP00000225964,9606.ENSP00000229239,9606.ENSP00000230085,9606.ENSP00000240123,9606.ENSP00000243077,9606.ENSP00000244043,9606.ENSP00000245907,9606.ENSP00000252486,9606.ENSP00000253048,9606.ENSP00000254722,…	CD74,DCN,GRN,GLG1,MYH9,CTSZ,TGFB1,PCOLCE,AEBP1,COL1A1,GAPDH,SNX3,SORBS3,LRP1,PTGIS,C3,APOE,ZC3H4,SERPINF1,NOTCH2,CCL21,SLC40A1,PDGFRB,TIMP2,NOTCH3,APLP2,CD81,THRA,SMARCA2,LUM,IGFBP4,RPS27A,SETD7,SFRP2,NONO,SERPING1,RPS3,THY1,DEPTOR,CSF1R,CALM3,IGFBP7,IGF1,RPS9,SH3D19,RGL1,UBB,SYNPO2,EEF2,MMP14,RPL38,MLXIP,GNAI2,DAB2,UACA,STAT2,PLXND1,FAXDC2,RNF144A,ITM2C,CRTAP,A2M,FBN1,MAF,FBLN1,GAS6,HIST2H2AC,RE…
GO Process	GO:0006897	Endocytosis	17	433	0.43	0.0143	9606.ENSP00000216181,9606.ENSP00000243077,9606.ENSP00000252486,9606.ENSP00000254801,9606.ENSP00000255006,9606.ENSP00000262776,9606.ENSP00000263277,9606.ENSP00000263645,9606.ENSP00000268150,9606.ENSP00000292807,9606.ENSP00000307513,9606.ENSP00000312946,9606.ENSP00000313391,9606.ENSP00000362924,9606.ENSP00000363827,9606.ENSP00000363868,9606.ENSP00000483313	MYH9,LRP1,APOE,IGJ,RIN2,LGALS3BP,EHD2,CD81,MFGE8,AP2M1,MRC2,STAB1,DAB2,GSN,HSPG2,ABCA1,WASF2
GO Process	GO:0048729	Tissue morphogenesis	20	561	0.39	0.0144	9606.ENSP00000217131,9606.ENSP00000221930,9606.ENSP00000256646,9606.ENSP00000274063,9606.ENSP00000286301,9606.ENSP00000297848,9606.ENSP00000300527,9606.ENSP00000304408,9606.ENSP00000308208,9606.ENSP00000317128,9606.ENSP00000353452,9606.ENSP00000355180,9606.ENSP00000355330,9606.ENSP00000358866,9606.ENSP00000360882,9606.ENSP00000362299,9606.ENSP00000380034,9606.ENSP00000386857,9606.ENSP00000402373,…	CTSZ,TGFB1,NOTCH2,SFRP2,CSF1R,COL14A1,COL6A2,COL3A1,MMP14,PLXND1,MYLK,COL6A1,TGM2,FLNA,COL5A1,ENG,SNAI2,ACTG2,ACTA2,ZEB2
GO Process	GO:1900746	Regulation of vascular endothelial growth factor signaling pathway	4	19	1.16	0.0144	9606.ENSP00000052754,9606.ENSP00000346537,9606.ENSP00000364526,9606.ENSP00000406367	DCN,SMOC2,KIAA1462,GPR124
GO Process	GO:0050778	Positive regulation of immune response	21	607	0.38	0.0150	9606.ENSP00000009530,9606.ENSP00000221930,9606.ENSP00000245907,9606.ENSP00000263645,9606.ENSP00000276079,9606.ENSP00000278407,9606.ENSP00000278572,9606.ENSP00000284240,9606.ENSP00000313967,9606.ENSP00000322061,9606.ENSP00000333298,9606.ENSP00000356399,9606.ENSP00000363770,9606.ENSP00000363773,9606.ENSP00000363869,9606.ENSP00000378786,9606.ENSP00000385035,9606.ENSP00000393566,9606.ENSP00000438615,…	CD74,TGFB1,C3,CD81,NONO,SERPING1,RPS3,THY1,C1QB,C7,LAMP1,CFH,C1QC,C1QA,VSIG4,HLA-DRA,C1S,HLA-DPA1,C1R,B2M,WASF2
GO Process	GO:0048145	Regulation of fibroblast proliferation	7	83	0.76	0.0152	9606.ENSP00000009530,9606.ENSP00000261799,9606.ENSP00000273550,9606.ENSP00000302665,9606.ENSP00000331544,9606.ENSP00000331831,9606.ENSP00000379003	CD74,PDGFRB,FTH1,IGF1,FBLN1,GAS6,NUPR1
GO Process	GO:0071900	Regulation of protein serine/threonine kinase activity	19	521	0.4	0.0154	9606.ENSP00000009530,9606.ENSP00000221930,9606.ENSP00000252486,9606.ENSP00000261799,9606.ENSP00000263645,9606.ENSP00000272317,9606.ENSP00000274063,9606.ENSP00000278572,9606.ENSP00000284240,9606.ENSP00000286301,9606.ENSP00000291295,9606.ENSP00000302665,9606.ENSP00000304697,9606.ENSP00000306015,9606.ENSP00000356437,9606.ENSP00000377721,9606.ENSP00000378177,9606.ENSP00000441543,9606.ENSP00000454157	CD74,TGFB1,APOE,PDGFRB,CD81,RPS27A,SFRP2,RPS3,THY1,CSF1R,CALM3,IGF1,UBB,SYNPO2,SASH1,NR2F2,CEMIP,UBC,ZEB2
GO Process	GO:0014002	Astrocyte development	5	37	0.97	0.0155	9606.ENSP00000053867,9606.ENSP00000243077,9606.ENSP00000363773,9606.ENSP00000388325,9606.ENSP00000446007	GRN,LRP1,C1QA,LAMB2,VIM
GO Process	GO:0032965	Regulation of collagen biosynthetic process	5	37	0.97	0.0155	9606.ENSP00000221930,9606.ENSP00000261799,9606.ENSP00000362299,9606.ENSP00000369677,9606.ENSP00000446007	TGFB1,PDGFRB,ENG,EMILIN1,VIM
GO Process	GO:1905314	Semi-lunar valve development	5	37	0.97	0.0155	9606.ENSP00000221930,9606.ENSP00000256646,9606.ENSP00000332164,9606.ENSP00000369677,9606.ENSP00000380034	TGFB1,NOTCH2,SLIT3,EMILIN1,SNAI2
GO Process	GO:2000669	Negative regulation of dendritic cell apoptotic process	3	7	1.47	0.0155	9606.ENSP00000259607,9606.ENSP00000331831,9606.ENSP00000379140	CCL21,GAS6,CXCL12
GO Process	GO:0022607	Cellular component assembly	55	2359	0.2	0.0156	9606.ENSP00000009530,9606.ENSP00000171887,9606.ENSP00000216218,9606.ENSP00000217131,9606.ENSP00000221930,9606.ENSP00000252486,9606.ENSP00000254801,9606.ENSP00000258341,9606.ENSP00000259607,9606.ENSP00000261799,9606.ENSP00000263277,9606.ENSP00000264758,9606.ENSP00000272317,9606.ENSP00000278572,9606.ENSP00000284240,9606.ENSP00000292807,9606.ENSP00000296181,9606.ENSP00000296674,9606.ENSP00000297268,…	CD74,TNS1,ST13,CTSZ,TGFB1,APOE,IGJ,LAMC1,CCL21,PDGFRB,EHD2,ADD1,RPS27A,RPS3,THY1,AP2M1,ITGB5,RPS23,COL1A2,UBB,SYNPO2,RPL38,TLN1,SNRNP200,PLXND1,GAS6,RPL3,GPX4,FMOD,MYLK,RPL12,LMOD1,RPS27,FLNA,SORBS1,GSN,RPL11,ABCA1,EMILIN1,NUMA1,PSAP,HLA-DRA,MFAP4,NUPR1,CXCL12,MYH11,LAMB2,RPL6,RPL10,UBC,RPLP0,B2M,PECAM1,RPS15,WASF2
GO Process	GO:0007162	Negative regulation of cell adhesion	13	280	0.5	0.0160	9606.ENSP00000009530,9606.ENSP00000215909,9606.ENSP00000221930,9606.ENSP00000225964,9606.ENSP00000243077,9606.ENSP00000259607,9606.ENSP00000308208,9606.ENSP00000317128,9606.ENSP00000331544,9606.ENSP00000363869,9606.ENSP00000371420,9606.ENSP00000379140,9606.ENSP00000380034	CD74,LGALS1,TGFB1,COL1A1,LRP1,CCL21,MMP14,PLXND1,FBLN1,VSIG4,GPNMB,CXCL12,SNAI2
GO Process	GO:0070848	Response to growth factor	19	524	0.4	0.0162	9606.ENSP00000221930,9606.ENSP00000225964,9606.ENSP00000261799,9606.ENSP00000266718,9606.ENSP00000272317,9606.ENSP00000296181,9606.ENSP00000297268,9606.ENSP00000301873,9606.ENSP00000304408,9606.ENSP00000304697,9606.ENSP00000307940,9606.ENSP00000325527,9606.ENSP00000331831,9606.ENSP00000347041,9606.ENSP00000353654,9606.ENSP00000362299,9606.ENSP00000380034,9606.ENSP00000426909,9606.ENSP00000441543	TGFB1,COL1A1,PDGFRB,LUM,RPS27A,ITGB5,COL1A2,LTBP3,COL3A1,UBB,EEF2,FBN1,GAS6,FMOD,COL4A2,ENG,SNAI2,GNB2L1,UBC
GO Process	GO:0007417	Central nervous system development	29	988	0.3	0.0165	9606.ENSP00000053867,9606.ENSP00000243077,9606.ENSP00000262768,9606.ENSP00000263388,9606.ENSP00000286301,9606.ENSP00000291295,9606.ENSP00000304408,9606.ENSP00000304697,9606.ENSP00000338629,9606.ENSP00000349076,9606.ENSP00000349932,9606.ENSP00000354855,9606.ENSP00000355082,9606.ENSP00000358866,9606.ENSP00000362299,9606.ENSP00000362410,9606.ENSP00000362924,9606.ENSP00000363773,9606.ENSP00000363827,…	GRN,LRP1,TIMP2,NOTCH3,CSF1R,CALM3,COL3A1,UBB,RERE,ATN1,PTPRS,NFE2L1,PCDH18,FLNA,ENG,MAFB,GSN,C1QA,HSPG2,NR2F2,PSAP,CXCL12,CST3,LAMB2,MXRA8,GPR124,SEPP1,VIM,ZEB2
GO Process	GO:0010875	Positive regulation of cholesterol efflux	4	20	1.14	0.0165	9606.ENSP00000243077,9606.ENSP00000252486,9606.ENSP00000363868,9606.ENSP00000417138	LRP1,APOE,ABCA1,PLTP
GO Process	GO:0042981	Regulation of apoptotic process	40	1550	0.25	0.0169	9606.ENSP00000009530,9606.ENSP00000053867,9606.ENSP00000215909,9606.ENSP00000217131,9606.ENSP00000229239,9606.ENSP00000243077,9606.ENSP00000244043,9606.ENSP00000252486,9606.ENSP00000256646,9606.ENSP00000259607,9606.ENSP00000261024,9606.ENSP00000261799,9606.ENSP00000264637,9606.ENSP00000272317,9606.ENSP00000274063,9606.ENSP00000276079,9606.ENSP00000278572,9606.ENSP00000286234,9606.ENSP00000286301,…	CD74,GRN,LGALS1,CTSZ,GAPDH,LRP1,PTGIS,APOE,NOTCH2,CCL21,SLC40A1,PDGFRB,THRA,RPS27A,SFRP2,NONO,RPS3,DEPTOR,CSF1R,IGF1,UBB,GNAI2,DAB2,UACA,ITM2C,GAS6,COL18A1,TGM2,FLNA,GSN,RPL11,NUPR1,CXCL12,SNAI2,AKAP12,RPL10,GNB2L1,UBC,HSPB6,FKBP8
GO Process	GO:0002687	Positive regulation of leukocyte migration	9	144	0.63	0.0175	9606.ENSP00000009530,9606.ENSP00000259607,9606.ENSP00000284240,9606.ENSP00000286301,9606.ENSP00000308208,9606.ENSP00000331831,9606.ENSP00000370588,9606.ENSP00000379140,9606.ENSP00000418009	CD74,CCL21,THY1,CSF1R,MMP14,GAS6,CD99,CXCL12,RARRES2
GO Process	GO:0098542	Defense response to other organism	27	900	0.31	0.0189	9606.ENSP00000229239,9606.ENSP00000245907,9606.ENSP00000254801,9606.ENSP00000256646,9606.ENSP00000259607,9606.ENSP00000276079,9606.ENSP00000278407,9606.ENSP00000286301,9606.ENSP00000312946,9606.ENSP00000313967,9606.ENSP00000315768,9606.ENSP00000322061,9606.ENSP00000354335,9606.ENSP00000356399,9606.ENSP00000358866,9606.ENSP00000362924,9606.ENSP00000363770,9606.ENSP00000363773,9606.ENSP00000363869,…	GAPDH,C3,IGJ,NOTCH2,CCL21,NONO,SERPING1,CSF1R,STAB1,C1QB,STAT2,C7,MPEG1,CFH,FLNA,GSN,C1QC,C1QA,VSIG4,RPL13A,HLA-DRA,C1S,HLA-DPA1,RARRES2,C1R,VIM,B2M
GO Process	GO:0001654	Eye development	15	365	0.45	0.0194	9606.ENSP00000254722,9606.ENSP00000256646,9606.ENSP00000261799,9606.ENSP00000284240,9606.ENSP00000325527,9606.ENSP00000327048,9606.ENSP00000360882,9606.ENSP00000364685,9606.ENSP00000378058,9606.ENSP00000381448,9606.ENSP00000388325,9606.ENSP00000414657,9606.ENSP00000446007,9606.ENSP00000447942,9606.ENSP00000476767	SERPINF1,NOTCH2,PDGFRB,THY1,FBN1,MAF,COL5A1,MFAP2,EFEMP1,CST3,LAMB2,OSR2,VIM,PFDN5,FKBP8
GO Process	GO:0003008	System process	47	1942	0.22	0.0201	9606.ENSP00000217131,9606.ENSP00000221930,9606.ENSP00000225964,9606.ENSP00000240123,9606.ENSP00000252486,9606.ENSP00000254722,9606.ENSP00000254801,9606.ENSP00000264637,9606.ENSP00000266718,9606.ENSP00000278407,9606.ENSP00000279022,9606.ENSP00000291295,9606.ENSP00000296181,9606.ENSP00000296518,9606.ENSP00000297268,9606.ENSP00000302665,9606.ENSP00000307940,9606.ENSP00000309830,9606.ENSP00000312999,…	CTSZ,TGFB1,COL1A1,SORBS3,APOE,SERPINF1,IGJ,THRA,LUM,SERPING1,MYL9,CALM3,ITGB5,GUCY1A3,COL1A2,IGF1,EEF2,RPL38,GNAI2,TLN1,GAS6,COL18A1,KIRREL,SULF2,MYLK,CYB5R3,LMOD1,GNAS,SORBS1,ENG,GSN,DES,TPM2,NR2F2,EFEMP1,CEMIP,PSAP,HLA-DRA,CXCL12,MYH11,SNAI2,AKAP12,ACTG2,LAMB2,ACTA2,VIM,B2M
GO Process	GO:0051171	Regulation of nitrogen compound metabolic process	112	5836	0.12	0.0202	9606.ENSP00000009530,9606.ENSP00000052754,9606.ENSP00000053867,9606.ENSP00000205061,9606.ENSP00000216181,9606.ENSP00000217131,9606.ENSP00000221930,9606.ENSP00000223061,9606.ENSP00000223357,9606.ENSP00000225964,9606.ENSP00000229239,9606.ENSP00000230085,9606.ENSP00000240123,9606.ENSP00000243077,9606.ENSP00000244043,9606.ENSP00000245907,9606.ENSP00000252486,9606.ENSP00000253048,9606.ENSP00000254722,…	CD74,DCN,GRN,GLG1,MYH9,CTSZ,TGFB1,PCOLCE,AEBP1,COL1A1,GAPDH,SNX3,SORBS3,LRP1,PTGIS,C3,APOE,ZC3H4,SERPINF1,NOTCH2,CCL21,SLC40A1,PDGFRB,TIMP2,NOTCH3,APLP2,CD81,THRA,SMARCA2,LUM,IGFBP4,RPS27A,SETD7,SFRP2,NONO,SERPING1,RPS3,THY1,DEPTOR,CSF1R,CALM3,IGF1,RPS9,SH3D19,UBB,SYNPO2,EEF2,MMP14,RPL38,MLXIP,GNAI2,DAB2,UACA,STAT2,PLXND1,FAXDC2,RNF144A,ITM2C,CRTAP,A2M,FBN1,MAF,FBLN1,GAS6,HIST2H2AC,RERE,RPS2,RPLP…
GO Process	GO:0098883	Synapse pruning	3	8	1.41	0.0203	9606.ENSP00000313967,9606.ENSP00000363770,9606.ENSP00000363773	C1QB,C1QC,C1QA
GO Process	GO:1902229	Regulation of intrinsic apoptotic signaling pathway in response to dna damage	5	40	0.93	0.0203	9606.ENSP00000009530,9606.ENSP00000274063,9606.ENSP00000278572,9606.ENSP00000379140,9606.ENSP00000380034	CD74,SFRP2,RPS3,CXCL12,SNAI2
GO Process	GO:0031345	Negative regulation of cell projection organization	10	181	0.58	0.0206	9606.ENSP00000215909,9606.ENSP00000217131,9606.ENSP00000243077,9606.ENSP00000252486,9606.ENSP00000259607,9606.ENSP00000284240,9606.ENSP00000322730,9606.ENSP00000349932,9606.ENSP00000446007,9606.ENSP00000452780	LGALS1,CTSZ,LRP1,APOE,CCL21,THY1,ITM2C,PTPRS,VIM,B2M
GO Process	GO:0043254	Regulation of protein-containing complex assembly	17	451	0.41	0.0207	9606.ENSP00000221930,9606.ENSP00000233143,9606.ENSP00000252486,9606.ENSP00000259607,9606.ENSP00000264637,9606.ENSP00000264758,9606.ENSP00000278572,9606.ENSP00000352138,9606.ENSP00000356257,9606.ENSP00000361824,9606.ENSP00000362924,9606.ENSP00000363868,9606.ENSP00000370010,9606.ENSP00000375730,9606.ENSP00000377298,9606.ENSP00000426909,9606.ENSP00000483313	TGFB1,TMSB10,APOE,CCL21,THRA,ADD1,RPS3,KIRREL,LMOD1,SPTAN1,GSN,ABCA1,TMSB4X,RPL13A,NUMA1,GNB2L1,WASF2
GO Process	GO:0060284	Regulation of cell development	28	956	0.3	0.0207	9606.ENSP00000053867,9606.ENSP00000215909,9606.ENSP00000217131,9606.ENSP00000221930,9606.ENSP00000230085,9606.ENSP00000243077,9606.ENSP00000252486,9606.ENSP00000254722,9606.ENSP00000256646,9606.ENSP00000262768,9606.ENSP00000263388,9606.ENSP00000264758,9606.ENSP00000274063,9606.ENSP00000284240,9606.ENSP00000289749,9606.ENSP00000302665,9606.ENSP00000304408,9606.ENSP00000317128,9606.ENSP00000322730,…	GRN,LGALS1,CTSZ,TGFB1,SNX3,LRP1,APOE,SERPINF1,NOTCH2,TIMP2,NOTCH3,ADD1,SFRP2,THY1,NBL1,IGF1,COL3A1,PLXND1,ITM2C,FBN1,FBLN1,PTPRS,FLNA,CXCL12,GPR124,VIM,B2M,ZEB2
GO Process	GO:0043069	Negative regulation of programmed cell death	27	908	0.31	0.0208	9606.ENSP00000009530,9606.ENSP00000053867,9606.ENSP00000243077,9606.ENSP00000252486,9606.ENSP00000256646,9606.ENSP00000259607,9606.ENSP00000261024,9606.ENSP00000261799,9606.ENSP00000272317,9606.ENSP00000274063,9606.ENSP00000276079,9606.ENSP00000286301,9606.ENSP00000302665,9606.ENSP00000304697,9606.ENSP00000312999,9606.ENSP00000313391,9606.ENSP00000331831,9606.ENSP00000346103,9606.ENSP00000358866,…	CD74,GRN,LRP1,APOE,NOTCH2,CCL21,SLC40A1,PDGFRB,RPS27A,SFRP2,NONO,CSF1R,IGF1,UBB,GNAI2,DAB2,GAS6,GPX4,FLNA,NUPR1,CXCL12,SNAI2,RPL10,UBC,KANK2,HSPB6,FKBP8
GO Process	GO:0045859	Regulation of protein kinase activity	25	812	0.33	0.0208	9606.ENSP00000009530,9606.ENSP00000221930,9606.ENSP00000252486,9606.ENSP00000259607,9606.ENSP00000261799,9606.ENSP00000263645,9606.ENSP00000272317,9606.ENSP00000274063,9606.ENSP00000278572,9606.ENSP00000284240,9606.ENSP00000286234,9606.ENSP00000286301,9606.ENSP00000291295,9606.ENSP00000302665,9606.ENSP00000304697,9606.ENSP00000306015,9606.ENSP00000325527,9606.ENSP00000331831,9606.ENSP00000346037,…	CD74,TGFB1,APOE,CCL21,PDGFRB,CD81,RPS27A,SFRP2,RPS3,THY1,DEPTOR,CSF1R,CALM3,IGF1,UBB,SYNPO2,FBN1,GAS6,RPLP1,SASH1,NR2F2,CEMIP,GNB2L1,UBC,ZEB2
GO Process	GO:0071363	Cellular response to growth factor stimulus	18	494	0.4	0.0208	9606.ENSP00000221930,9606.ENSP00000225964,9606.ENSP00000261799,9606.ENSP00000272317,9606.ENSP00000296181,9606.ENSP00000297268,9606.ENSP00000301873,9606.ENSP00000304408,9606.ENSP00000304697,9606.ENSP00000307940,9606.ENSP00000325527,9606.ENSP00000331831,9606.ENSP00000347041,9606.ENSP00000353654,9606.ENSP00000362299,9606.ENSP00000380034,9606.ENSP00000426909,9606.ENSP00000441543	TGFB1,COL1A1,PDGFRB,RPS27A,ITGB5,COL1A2,LTBP3,COL3A1,UBB,EEF2,FBN1,GAS6,FMOD,COL4A2,ENG,SNAI2,GNB2L1,UBC
GO Process	GO:0010942	Positive regulation of cell death	23	719	0.34	0.0209	9606.ENSP00000053867,9606.ENSP00000217131,9606.ENSP00000229239,9606.ENSP00000243077,9606.ENSP00000244043,9606.ENSP00000252486,9606.ENSP00000256646,9606.ENSP00000261799,9606.ENSP00000272317,9606.ENSP00000274063,9606.ENSP00000278572,9606.ENSP00000304697,9606.ENSP00000314556,9606.ENSP00000322730,9606.ENSP00000347665,9606.ENSP00000355330,9606.ENSP00000362924,9606.ENSP00000363676,9606.ENSP00000363773,…	GRN,CTSZ,GAPDH,LRP1,PTGIS,APOE,NOTCH2,PDGFRB,RPS27A,SFRP2,RPS3,UBB,UACA,ITM2C,COL18A1,TGM2,GSN,RPL11,C1QA,NUPR1,AKAP12,GNB2L1,UBC
GO Process	GO:0007517	Muscle organ development	13	291	0.49	0.0213	9606.ENSP00000052754,9606.ENSP00000221930,9606.ENSP00000264956,9606.ENSP00000302665,9606.ENSP00000304408,9606.ENSP00000307940,9606.ENSP00000327290,9606.ENSP00000348128,9606.ENSP00000353452,9606.ENSP00000362299,9606.ENSP00000377721,9606.ENSP00000379003,9606.ENSP00000432282	DCN,TGFB1,EVC,IGF1,COL3A1,EEF2,ITGA11,SVIL,MYLK,ENG,NR2F2,NUPR1,TAGLN
GO Process	GO:0010721	Negative regulation of cell development	14	330	0.46	0.0213	9606.ENSP00000215909,9606.ENSP00000217131,9606.ENSP00000243077,9606.ENSP00000252486,9606.ENSP00000263388,9606.ENSP00000284240,9606.ENSP00000302665,9606.ENSP00000304408,9606.ENSP00000322730,9606.ENSP00000325527,9606.ENSP00000331544,9606.ENSP00000349932,9606.ENSP00000446007,9606.ENSP00000452780	LGALS1,CTSZ,LRP1,APOE,NOTCH3,THY1,IGF1,COL3A1,ITM2C,FBN1,FBLN1,PTPRS,VIM,B2M
GO Process	GO:0048745	Smooth muscle tissue development	4	22	1.1	0.0214	9606.ENSP00000261799,9606.ENSP00000304408,9606.ENSP00000353452,9606.ENSP00000362299	PDGFRB,COL3A1,MYLK,ENG
GO Process	GO:0060429	Epithelium development	31	1109	0.28	0.0216	9606.ENSP00000217131,9606.ENSP00000221930,9606.ENSP00000246533,9606.ENSP00000256646,9606.ENSP00000261024,9606.ENSP00000264637,9606.ENSP00000274063,9606.ENSP00000286301,9606.ENSP00000308208,9606.ENSP00000313391,9606.ENSP00000317128,9606.ENSP00000327048,9606.ENSP00000347665,9606.ENSP00000349932,9606.ENSP00000355330,9606.ENSP00000358866,9606.ENSP00000360141,9606.ENSP00000360882,9606.ENSP00000362299,…	CTSZ,TGFB1,CAPNS1,NOTCH2,SLC40A1,THRA,SFRP2,CSF1R,MMP14,DAB2,PLXND1,MAF,COL18A1,PTPRS,TGM2,FLNA,GNAS,COL5A1,ENG,NR2F2,PSAP,SNAI2,CST3,LAMB2,ACTA2,TAGLN,VIM,ZEB2,PECAM1,KANK2,FKBP8
GO Process	GO:0002263	Cell activation involved in immune response	21	630	0.36	0.0218	9606.ENSP00000009530,9606.ENSP00000053867,9606.ENSP00000215909,9606.ENSP00000217131,9606.ENSP00000243077,9606.ENSP00000245907,9606.ENSP00000256646,9606.ENSP00000258145,9606.ENSP00000262768,9606.ENSP00000273550,9606.ENSP00000307940,9606.ENSP00000333298,9606.ENSP00000347872,9606.ENSP00000354468,9606.ENSP00000361824,9606.ENSP00000362924,9606.ENSP00000366525,9606.ENSP00000378394,9606.ENSP00000381448,…	CD74,GRN,LGALS1,CTSZ,LRP1,C3,NOTCH2,GNS,TIMP2,FTH1,EEF2,LAMP1,VAT1,CYB5R3,SPTAN1,GSN,FTL,PSAP,CST3,B2M,PECAM1
GO Process	GO:0003416	Endochondral bone growth	5	41	0.92	0.0218	9606.ENSP00000264956,9606.ENSP00000297848,9606.ENSP00000300527,9606.ENSP00000346550,9606.ENSP00000355180	EVC,COL14A1,COL6A2,ANXA6,COL6A1
GO Process	GO:0035987	Endodermal cell differentiation	5	41	0.92	0.0218	9606.ENSP00000219070,9606.ENSP00000296181,9606.ENSP00000308208,9606.ENSP00000353654,9606.ENSP00000355180	MMP2,ITGB5,MMP14,COL4A2,COL6A1
GO Process	GO:1903053	Regulation of extracellular matrix organization	5	41	0.92	0.0218	9606.ENSP00000221930,9606.ENSP00000223357,9606.ENSP00000243077,9606.ENSP00000369677,9606.ENSP00000381448	TGFB1,AEBP1,LRP1,EMILIN1,CST3
GO Process	GO:0010977	Negative regulation of neuron projection development	9	151	0.61	0.0226	9606.ENSP00000215909,9606.ENSP00000217131,9606.ENSP00000243077,9606.ENSP00000252486,9606.ENSP00000284240,9606.ENSP00000322730,9606.ENSP00000349932,9606.ENSP00000446007,9606.ENSP00000452780	LGALS1,CTSZ,LRP1,APOE,THY1,ITM2C,PTPRS,VIM,B2M
GO Process	GO:0051495	Positive regulation of cytoskeleton organization	11	220	0.54	0.0231	9606.ENSP00000240123,9606.ENSP00000246069,9606.ENSP00000259607,9606.ENSP00000278572,9606.ENSP00000306015,9606.ENSP00000352138,9606.ENSP00000356257,9606.ENSP00000358866,9606.ENSP00000362924,9606.ENSP00000377298,9606.ENSP00000483313	SORBS3,DSTN,CCL21,RPS3,SYNPO2,KIRREL,LMOD1,FLNA,GSN,NUMA1,WASF2
GO Process	GO:0002063	Chondrocyte development	5	42	0.91	0.0238	9606.ENSP00000274063,9606.ENSP00000297848,9606.ENSP00000300527,9606.ENSP00000353007,9606.ENSP00000355180	SFRP2,COL14A1,COL6A2,SULF2,COL6A1
GO Process	GO:0070527	Platelet aggregation	5	42	0.91	0.0238	9606.ENSP00000216181,9606.ENSP00000279022,9606.ENSP00000316029,9606.ENSP00000358866,9606.ENSP00000360141	MYH9,MYL9,TLN1,FLNA,GNAS
GO Process	GO:1905521	Regulation of macrophage migration	5	42	0.91	0.0238	9606.ENSP00000263645,9606.ENSP00000286301,9606.ENSP00000308208,9606.ENSP00000369677,9606.ENSP00000418009	CD81,CSF1R,MMP14,EMILIN1,RARRES2
GO Process	GO:0022618	Ribonucleoprotein complex assembly	10	186	0.57	0.0239	9606.ENSP00000309830,9606.ENSP00000317123,9606.ENSP00000346001,9606.ENSP00000354739,9606.ENSP00000357555,9606.ENSP00000363676,9606.ENSP00000403172,9606.ENSP00000413436,9606.ENSP00000449328,9606.ENSP00000467466	RPL38,SNRNP200,RPL3,RPL12,RPS27,RPL11,RPL6,RPL10,RPLP0,RPS15
GO Process	GO:0045862	Positive regulation of proteolysis	15	377	0.44	0.0248	9606.ENSP00000053867,9606.ENSP00000216181,9606.ENSP00000223061,9606.ENSP00000252486,9606.ENSP00000274063,9606.ENSP00000278572,9606.ENSP00000302913,9606.ENSP00000308208,9606.ENSP00000313391,9606.ENSP00000314556,9606.ENSP00000321330,9606.ENSP00000331544,9606.ENSP00000362924,9606.ENSP00000379003,9606.ENSP00000426909	GRN,MYH9,PCOLCE,APOE,SFRP2,RPS3,SH3D19,MMP14,DAB2,UACA,RNF144A,FBLN1,GSN,NUPR1,GNB2L1
GO Process	GO:0048251	Elastic fiber assembly	3	9	1.36	0.0249	9606.ENSP00000369677,9606.ENSP00000378957,9606.ENSP00000379616	EMILIN1,MFAP4,MYH11
GO Process	GO:0007044	Cell-substrate junction assembly	5	43	0.9	0.0258	9606.ENSP00000171887,9606.ENSP00000258341,9606.ENSP00000284240,9606.ENSP00000316029,9606.ENSP00000360293	TNS1,LAMC1,THY1,TLN1,SORBS1
GO Process	GO:0030574	Collagen catabolic process	5	43	0.9	0.0258	9606.ENSP00000215743,9606.ENSP00000219070,9606.ENSP00000271651,9606.ENSP00000307513,9606.ENSP00000308208	MMP11,MMP2,CTSK,MRC2,MMP14
GO Process	GO:0060351	Cartilage development involved in endochondral bone morphogenesis	5	43	0.9	0.0258	9606.ENSP00000225964,9606.ENSP00000297848,9606.ENSP00000300527,9606.ENSP00000346550,9606.ENSP00000355180	COL1A1,COL14A1,COL6A2,ANXA6,COL6A1
GO Process	GO:1904018	Positive regulation of vasculature development	10	189	0.56	0.0264	9606.ENSP00000053867,9606.ENSP00000244043,9606.ENSP00000245907,9606.ENSP00000255006,9606.ENSP00000274063,9606.ENSP00000346537,9606.ENSP00000356437,9606.ENSP00000362299,9606.ENSP00000364526,9606.ENSP00000468057	GRN,PTGIS,C3,RIN2,SFRP2,SMOC2,SASH1,ENG,KIAA1462,HSPB6
GO Process	GO:0022613	Ribonucleoprotein complex biogenesis	16	423	0.41	0.0272	9606.ENSP00000302896,9606.ENSP00000309830,9606.ENSP00000317123,9606.ENSP00000341885,9606.ENSP00000346001,9606.ENSP00000354739,9606.ENSP00000357555,9606.ENSP00000361076,9606.ENSP00000363676,9606.ENSP00000379506,9606.ENSP00000403172,9606.ENSP00000413436,9606.ENSP00000419117,9606.ENSP00000449328,9606.ENSP00000464813,9606.ENSP00000467466	RPS9,RPL38,SNRNP200,RPS2,RPL3,RPL12,RPS27,RPL7A,RPL11,RPL14,RPL6,RPL10,RPL35A,RPLP0,RPL27,RPS15
GO Process	GO:0071495	Cellular response to endogenous stimulus	32	1181	0.27	0.0278	9606.ENSP00000219070,9606.ENSP00000221930,9606.ENSP00000225964,9606.ENSP00000243077,9606.ENSP00000254722,9606.ENSP00000261799,9606.ENSP00000263805,9606.ENSP00000264637,9606.ENSP00000272317,9606.ENSP00000295666,9606.ENSP00000296181,9606.ENSP00000297268,9606.ENSP00000301873,9606.ENSP00000302665,9606.ENSP00000304408,9606.ENSP00000304697,9606.ENSP00000307940,9606.ENSP00000325527,9606.ENSP00000332164,…	MMP2,TGFB1,COL1A1,LRP1,SERPINF1,PDGFRB,ZNF106,THRA,RPS27A,IGFBP7,ITGB5,COL1A2,LTBP3,IGF1,COL3A1,UBB,EEF2,FBN1,SLIT3,FMOD,COL4A2,COL6A1,FLNA,GNAS,SORBS1,ENG,NR2F2,SNAI2,RARRES2,UBC,VIM,GATSL2
GO Process	GO:0006139	Nucleobase-containing compound metabolic process	59	2659	0.18	0.0280	9606.ENSP00000221930,9606.ENSP00000222247,9606.ENSP00000225430,9606.ENSP00000229239,9606.ENSP00000244043,9606.ENSP00000256646,9606.ENSP00000262584,9606.ENSP00000263388,9606.ENSP00000264637,9606.ENSP00000270625,9606.ENSP00000272317,9606.ENSP00000276079,9606.ENSP00000278572,9606.ENSP00000296518,9606.ENSP00000296674,9606.ENSP00000302896,9606.ENSP00000304697,9606.ENSP00000307889,9606.ENSP00000309830,…	TGFB1,RPL18A,RPL19,GAPDH,PTGIS,NOTCH2,RPL8,NOTCH3,THRA,RPS11,RPS27A,NONO,RPS3,GUCY1A3,RPS23,RPS9,UBB,RPL13,RPL38,RPL4,SNRNP200,SF3B2,RPLP2,MAF,RPS2,RPL3,RPL27A,RPL21,RPLP1,PTRF,COL4A2,RPL12,NFE2L1,RPS27,FLNA,GNAS,RPL7A,RPS4X,RPL11,RPL13A,HNRNPUL1,RPL14,NFIX,PLD3,RPS18,RPL6,RPL10,RPL32,RPL37A,RPL29,RPL35A,RPS20,UBC,RPL18,RPLP0,RPL28,RPL36,RPL27,RPS15
GO Process	GO:0032103	Positive regulation of response to external stimulus	18	511	0.38	0.0282	9606.ENSP00000009530,9606.ENSP00000053867,9606.ENSP00000221930,9606.ENSP00000243077,9606.ENSP00000245907,9606.ENSP00000259607,9606.ENSP00000261799,9606.ENSP00000263645,9606.ENSP00000276079,9606.ENSP00000286301,9606.ENSP00000331831,9606.ENSP00000333298,9606.ENSP00000346537,9606.ENSP00000355330,9606.ENSP00000356437,9606.ENSP00000370010,9606.ENSP00000379140,9606.ENSP00000418009	CD74,GRN,TGFB1,LRP1,C3,CCL21,PDGFRB,CD81,NONO,CSF1R,GAS6,LAMP1,SMOC2,TGM2,SASH1,TMSB4X,CXCL12,RARRES2
GO Process	GO:0042063	Gliogenesis	11	228	0.52	0.0294	9606.ENSP00000053867,9606.ENSP00000243077,9606.ENSP00000286301,9606.ENSP00000307940,9606.ENSP00000308208,9606.ENSP00000354855,9606.ENSP00000362924,9606.ENSP00000363773,9606.ENSP00000388325,9606.ENSP00000399229,9606.ENSP00000446007	GRN,LRP1,CSF1R,EEF2,MMP14,NFE2L1,GSN,C1QA,LAMB2,MXRA8,VIM
GO Process	GO:0002253	Activation of immune response	15	385	0.43	0.0295	9606.ENSP00000245907,9606.ENSP00000276079,9606.ENSP00000278407,9606.ENSP00000284240,9606.ENSP00000313967,9606.ENSP00000322061,9606.ENSP00000356399,9606.ENSP00000363770,9606.ENSP00000363773,9606.ENSP00000363869,9606.ENSP00000378786,9606.ENSP00000385035,9606.ENSP00000393566,9606.ENSP00000438615,9606.ENSP00000483313	C3,NONO,SERPING1,THY1,C1QB,C7,CFH,C1QC,C1QA,VSIG4,HLA-DRA,C1S,HLA-DPA1,C1R,WASF2
GO Process	GO:0035265	Organ growth	7	96	0.7	0.0295	9606.ENSP00000261799,9606.ENSP00000264956,9606.ENSP00000297848,9606.ENSP00000300527,9606.ENSP00000346550,9606.ENSP00000355180,9606.ENSP00000378394	PDGFRB,EVC,COL14A1,COL6A2,ANXA6,COL6A1,PSAP
GO Process	GO:0008285	Negative regulation of cell population proliferation	22	696	0.34	0.0299	9606.ENSP00000221930,9606.ENSP00000252486,9606.ENSP00000254722,9606.ENSP00000262768,9606.ENSP00000265773,9606.ENSP00000273550,9606.ENSP00000274063,9606.ENSP00000286301,9606.ENSP00000295666,9606.ENSP00000308315,9606.ENSP00000319756,9606.ENSP00000331544,9606.ENSP00000332164,9606.ENSP00000347665,9606.ENSP00000362299,9606.ENSP00000363869,9606.ENSP00000371420,9606.ENSP00000377721,9606.ENSP00000379003,…	TGFB1,APOE,SERPINF1,TIMP2,SMARCA2,FTH1,SFRP2,CSF1R,IGFBP7,PODN,TENC1,FBLN1,SLIT3,COL18A1,ENG,VSIG4,GPNMB,NR2F2,NUPR1,SNAI2,B2M,KANK2
GO Process	GO:0071230	Cellular response to amino acid stimulus	6	69	0.78	0.0299	9606.ENSP00000219070,9606.ENSP00000225964,9606.ENSP00000297268,9606.ENSP00000304408,9606.ENSP00000355180,9606.ENSP00000484732	MMP2,COL1A1,COL1A2,COL3A1,COL6A1,GATSL2
GO Process	GO:0003418	Growth plate cartilage chondrocyte differentiation	4	25	1.04	0.0303	9606.ENSP00000297848,9606.ENSP00000300527,9606.ENSP00000346550,9606.ENSP00000355180	COL14A1,COL6A2,ANXA6,COL6A1
GO Process	GO:0071711	Basement membrane organization	4	25	1.04	0.0303	9606.ENSP00000215743,9606.ENSP00000216286,9606.ENSP00000264187,9606.ENSP00000388325	MMP11,NID2,NID1,LAMB2
GO Process	GO:0032836	Glomerular basement membrane development	3	10	1.31	0.0305	9606.ENSP00000264187,9606.ENSP00000353007,9606.ENSP00000388325	NID1,SULF2,LAMB2
GO Process	GO:0042989	Sequestering of actin monomers	3	10	1.31	0.0305	9606.ENSP00000233143,9606.ENSP00000362924,9606.ENSP00000370010	TMSB10,GSN,TMSB4X
GO Process	GO:0045916	Negative regulation of complement activation	3	10	1.31	0.0305	9606.ENSP00000278407,9606.ENSP00000323929,9606.ENSP00000363869	SERPING1,A2M,VSIG4
GO Process	GO:0090066	Regulation of anatomical structure size	18	516	0.38	0.0305	9606.ENSP00000233143,9606.ENSP00000243077,9606.ENSP00000246069,9606.ENSP00000252486,9606.ENSP00000259607,9606.ENSP00000264758,9606.ENSP00000286234,9606.ENSP00000292807,9606.ENSP00000296518,9606.ENSP00000349932,9606.ENSP00000352138,9606.ENSP00000356257,9606.ENSP00000361824,9606.ENSP00000362924,9606.ENSP00000370010,9606.ENSP00000379140,9606.ENSP00000402373,9606.ENSP00000483313	TMSB10,LRP1,DSTN,APOE,CCL21,ADD1,DEPTOR,AP2M1,GUCY1A3,PTPRS,KIRREL,LMOD1,SPTAN1,GSN,TMSB4X,CXCL12,ACTA2,WASF2
GO Process	GO:0061035	Regulation of cartilage development	6	70	0.77	0.0314	9606.ENSP00000205061,9606.ENSP00000271651,9606.ENSP00000301873,9606.ENSP00000327048,9606.ENSP00000378058,9606.ENSP00000380034	GLG1,CTSK,LTBP3,MAF,EFEMP1,SNAI2
GO Process	GO:0007423	Sensory organ development	19	563	0.36	0.0316	9606.ENSP00000254722,9606.ENSP00000256646,9606.ENSP00000261799,9606.ENSP00000284240,9606.ENSP00000309830,9606.ENSP00000313967,9606.ENSP00000325527,9606.ENSP00000327048,9606.ENSP00000360882,9606.ENSP00000362410,9606.ENSP00000364685,9606.ENSP00000378058,9606.ENSP00000378394,9606.ENSP00000381448,9606.ENSP00000388325,9606.ENSP00000414657,9606.ENSP00000446007,9606.ENSP00000447942,9606.ENSP00000476767	SERPINF1,NOTCH2,PDGFRB,THY1,RPL38,C1QB,FBN1,MAF,COL5A1,MAFB,MFAP2,EFEMP1,PSAP,CST3,LAMB2,OSR2,VIM,PFDN5,FKBP8
GO Process	GO:0071902	Positive regulation of protein serine/threonine kinase activity	14	348	0.44	0.0316	9606.ENSP00000009530,9606.ENSP00000221930,9606.ENSP00000261799,9606.ENSP00000263645,9606.ENSP00000272317,9606.ENSP00000278572,9606.ENSP00000286301,9606.ENSP00000291295,9606.ENSP00000302665,9606.ENSP00000304697,9606.ENSP00000356437,9606.ENSP00000378177,9606.ENSP00000441543,9606.ENSP00000454157	CD74,TGFB1,PDGFRB,CD81,RPS27A,RPS3,CSF1R,CALM3,IGF1,UBB,SASH1,CEMIP,UBC,ZEB2
GO Process	GO:0051235	Maintenance of location	9	161	0.58	0.0320	9606.ENSP00000233143,9606.ENSP00000252486,9606.ENSP00000273550,9606.ENSP00000289749,9606.ENSP00000325527,9606.ENSP00000358866,9606.ENSP00000362924,9606.ENSP00000366525,9606.ENSP00000370010	TMSB10,APOE,FTH1,NBL1,FBN1,FLNA,GSN,FTL,TMSB4X
GO Process	GO:0032271	Regulation of protein polymerization	11	232	0.51	0.0322	9606.ENSP00000233143,9606.ENSP00000259607,9606.ENSP00000264758,9606.ENSP00000278572,9606.ENSP00000352138,9606.ENSP00000356257,9606.ENSP00000361824,9606.ENSP00000362924,9606.ENSP00000370010,9606.ENSP00000377298,9606.ENSP00000483313	TMSB10,CCL21,ADD1,RPS3,KIRREL,LMOD1,SPTAN1,GSN,TMSB4X,NUMA1,WASF2
GO Process	GO:0010628	Positive regulation of gene expression	53	2337	0.19	0.0323	9606.ENSP00000009530,9606.ENSP00000052754,9606.ENSP00000216181,9606.ENSP00000221930,9606.ENSP00000225964,9606.ENSP00000229239,9606.ENSP00000243077,9606.ENSP00000245907,9606.ENSP00000252486,9606.ENSP00000261024,9606.ENSP00000263388,9606.ENSP00000263645,9606.ENSP00000264637,9606.ENSP00000265773,9606.ENSP00000266718,9606.ENSP00000272317,9606.ENSP00000274031,9606.ENSP00000274063,9606.ENSP00000278572,…	CD74,DCN,MYH9,TGFB1,COL1A1,GAPDH,LRP1,C3,APOE,SLC40A1,NOTCH3,CD81,THRA,SMARCA2,LUM,RPS27A,SETD7,SFRP2,RPS3,CSF1R,IGF1,RPS9,UBB,EEF2,MMP14,MLXIP,DAB2,STAT2,PLXND1,MAF,FBLN1,GAS6,SULF2,C1orf85,NFE2L1,ENG,MAFB,RPS4X,GSN,RPL11,EMILIN1,TMEM119,NR2F2,NFIX,AKAP12,ACTG2,HLA-DPA1,ACTA2,OSR2,UBC,VIM,B2M,ZEB2
GO Process	GO:0000904	Cell morphogenesis involved in differentiation	19	566	0.36	0.0333	9606.ENSP00000216181,9606.ENSP00000243077,9606.ENSP00000256646,9606.ENSP00000258341,9606.ENSP00000263388,9606.ENSP00000286301,9606.ENSP00000297848,9606.ENSP00000300527,9606.ENSP00000317128,9606.ENSP00000332164,9606.ENSP00000338629,9606.ENSP00000347665,9606.ENSP00000355180,9606.ENSP00000358866,9606.ENSP00000361824,9606.ENSP00000379140,9606.ENSP00000388325,9606.ENSP00000454157,9606.ENSP00000457421	MYH9,LRP1,NOTCH2,LAMC1,NOTCH3,CSF1R,COL14A1,COL6A2,PLXND1,SLIT3,RERE,COL18A1,COL6A1,FLNA,SPTAN1,CXCL12,LAMB2,ZEB2,PECAM1
GO Process	GO:0032967	Positive regulation of collagen biosynthetic process	4	26	1.02	0.0334	9606.ENSP00000221930,9606.ENSP00000261799,9606.ENSP00000362299,9606.ENSP00000446007	TGFB1,PDGFRB,ENG,VIM
GO Process	GO:0072378	Blood coagulation, fibrin clot formation	4	26	1.02	0.0334	9606.ENSP00000264870,9606.ENSP00000278407,9606.ENSP00000323929,9606.ENSP00000331544	F13A1,SERPING1,A2M,FBLN1
GO Process	GO:0034097	Response to cytokine	30	1101	0.27	0.0353	9606.ENSP00000009530,9606.ENSP00000219070,9606.ENSP00000221930,9606.ENSP00000223061,9606.ENSP00000225964,9606.ENSP00000229239,9606.ENSP00000244043,9606.ENSP00000259607,9606.ENSP00000262768,9606.ENSP00000264870,9606.ENSP00000272317,9606.ENSP00000278572,9606.ENSP00000286301,9606.ENSP00000297268,9606.ENSP00000304408,9606.ENSP00000304697,9606.ENSP00000315768,9606.ENSP00000331831,9606.ENSP00000346001,…	CD74,MMP2,TGFB1,PCOLCE,COL1A1,GAPDH,PTGIS,CCL21,TIMP2,F13A1,RPS27A,RPS3,CSF1R,COL1A2,COL3A1,UBB,STAT2,GAS6,RPL3,GSN,TMSB4X,RPL13A,HLA-DRA,CXCL12,AKAP12,HLA-DPA1,UBC,VIM,RPLP0,B2M
GO Process	GO:0022411	Cellular component disassembly	15	395	0.42	0.0357	9606.ENSP00000215743,9606.ENSP00000219070,9606.ENSP00000246069,9606.ENSP00000246533,9606.ENSP00000258341,9606.ENSP00000262768,9606.ENSP00000271651,9606.ENSP00000308208,9606.ENSP00000313967,9606.ENSP00000323929,9606.ENSP00000357980,9606.ENSP00000362299,9606.ENSP00000363770,9606.ENSP00000363773,9606.ENSP00000380034	MMP11,MMP2,DSTN,CAPNS1,LAMC1,TIMP2,CTSK,MMP14,C1QB,A2M,HTRA1,ENG,C1QC,C1QA,SNAI2
GO Process	GO:0050865	Regulation of cell activation	19	571	0.36	0.0363	9606.ENSP00000009530,9606.ENSP00000053867,9606.ENSP00000215909,9606.ENSP00000221930,9606.ENSP00000252486,9606.ENSP00000259607,9606.ENSP00000261799,9606.ENSP00000263645,9606.ENSP00000278572,9606.ENSP00000284240,9606.ENSP00000302665,9606.ENSP00000308208,9606.ENSP00000331831,9606.ENSP00000333298,9606.ENSP00000362924,9606.ENSP00000363869,9606.ENSP00000369677,9606.ENSP00000371420,9606.ENSP00000393566	CD74,GRN,LGALS1,TGFB1,APOE,CCL21,PDGFRB,CD81,RPS3,THY1,IGF1,MMP14,GAS6,LAMP1,GSN,VSIG4,EMILIN1,GPNMB,HLA-DPA1
GO Process	GO:1903054	Negative regulation of extracellular matrix organization	3	11	1.27	0.0368	9606.ENSP00000221930,9606.ENSP00000369677,9606.ENSP00000381448	TGFB1,EMILIN1,CST3
GO Process	GO:0043312	Neutrophil degranulation	17	484	0.38	0.0378	9606.ENSP00000053867,9606.ENSP00000217131,9606.ENSP00000245907,9606.ENSP00000258145,9606.ENSP00000262768,9606.ENSP00000273550,9606.ENSP00000307940,9606.ENSP00000333298,9606.ENSP00000347872,9606.ENSP00000354468,9606.ENSP00000361824,9606.ENSP00000362924,9606.ENSP00000366525,9606.ENSP00000378394,9606.ENSP00000381448,9606.ENSP00000452780,9606.ENSP00000457421	GRN,CTSZ,C3,GNS,TIMP2,FTH1,EEF2,LAMP1,VAT1,CYB5R3,SPTAN1,GSN,FTL,PSAP,CST3,B2M,PECAM1
GO Process	GO:0045861	Negative regulation of proteolysis	14	356	0.43	0.0378	9606.ENSP00000205061,9606.ENSP00000217131,9606.ENSP00000229239,9606.ENSP00000243077,9606.ENSP00000245907,9606.ENSP00000254722,9606.ENSP00000262768,9606.ENSP00000263574,9606.ENSP00000274063,9606.ENSP00000278407,9606.ENSP00000323929,9606.ENSP00000331831,9606.ENSP00000363676,9606.ENSP00000381448	GLG1,CTSZ,GAPDH,LRP1,C3,SERPINF1,TIMP2,APLP2,SFRP2,SERPING1,A2M,GAS6,RPL11,CST3
GO Process	GO:0031333	Negative regulation of protein-containing complex assembly	8	133	0.62	0.0384	9606.ENSP00000233143,9606.ENSP00000264637,9606.ENSP00000264758,9606.ENSP00000356257,9606.ENSP00000361824,9606.ENSP00000362924,9606.ENSP00000370010,9606.ENSP00000375730	TMSB10,THRA,ADD1,LMOD1,SPTAN1,GSN,TMSB4X,RPL13A
GO Process	GO:0050900	Leukocyte migration	13	316	0.45	0.0384	9606.ENSP00000009530,9606.ENSP00000205061,9606.ENSP00000216181,9606.ENSP00000221930,9606.ENSP00000225964,9606.ENSP00000254801,9606.ENSP00000259607,9606.ENSP00000297268,9606.ENSP00000320378,9606.ENSP00000331831,9606.ENSP00000370588,9606.ENSP00000379140,9606.ENSP00000457421	CD74,GLG1,MYH9,TGFB1,COL1A1,IGJ,CCL21,COL1A2,SLC7A8,GAS6,CD99,CXCL12,PECAM1
GO Process	GO:0002250	Adaptive immune response	13	317	0.45	0.0393	9606.ENSP00000009530,9606.ENSP00000245907,9606.ENSP00000254801,9606.ENSP00000263645,9606.ENSP00000278407,9606.ENSP00000313967,9606.ENSP00000322061,9606.ENSP00000363770,9606.ENSP00000363773,9606.ENSP00000378786,9606.ENSP00000385035,9606.ENSP00000393566,9606.ENSP00000438615	CD74,C3,IGJ,CD81,SERPING1,C1QB,C7,C1QC,C1QA,HLA-DRA,C1S,HLA-DPA1,C1R
GO Process	GO:0003180	Aortic valve morphogenesis	4	28	0.99	0.0415	9606.ENSP00000221930,9606.ENSP00000332164,9606.ENSP00000369677,9606.ENSP00000380034	TGFB1,SLIT3,EMILIN1,SNAI2
GO Process	GO:0030168	Platelet activation	8	135	0.61	0.0415	9606.ENSP00000216181,9606.ENSP00000225964,9606.ENSP00000279022,9606.ENSP00000297268,9606.ENSP00000304408,9606.ENSP00000316029,9606.ENSP00000358866,9606.ENSP00000360141	MYH9,COL1A1,MYL9,COL1A2,COL3A1,TLN1,FLNA,GNAS
GO Process	GO:0060536	Cartilage morphogenesis	4	28	0.99	0.0415	9606.ENSP00000297848,9606.ENSP00000300527,9606.ENSP00000355180,9606.ENSP00000380034	COL14A1,COL6A2,COL6A1,SNAI2
GO Process	GO:0071345	Cellular response to cytokine stimulus	28	1013	0.28	0.0415	9606.ENSP00000009530,9606.ENSP00000219070,9606.ENSP00000221930,9606.ENSP00000223061,9606.ENSP00000225964,9606.ENSP00000229239,9606.ENSP00000244043,9606.ENSP00000259607,9606.ENSP00000264870,9606.ENSP00000272317,9606.ENSP00000278572,9606.ENSP00000286301,9606.ENSP00000297268,9606.ENSP00000304697,9606.ENSP00000315768,9606.ENSP00000331831,9606.ENSP00000346001,9606.ENSP00000362924,9606.ENSP00000370010,…	CD74,MMP2,TGFB1,PCOLCE,COL1A1,GAPDH,PTGIS,CCL21,F13A1,RPS27A,RPS3,CSF1R,COL1A2,UBB,STAT2,GAS6,RPL3,GSN,TMSB4X,RPL13A,HLA-DRA,CXCL12,AKAP12,HLA-DPA1,UBC,VIM,RPLP0,B2M
GO Process	GO:0002366	Leukocyte activation involved in immune response	20	626	0.34	0.0418	9606.ENSP00000009530,9606.ENSP00000053867,9606.ENSP00000215909,9606.ENSP00000217131,9606.ENSP00000245907,9606.ENSP00000256646,9606.ENSP00000258145,9606.ENSP00000262768,9606.ENSP00000273550,9606.ENSP00000307940,9606.ENSP00000333298,9606.ENSP00000347872,9606.ENSP00000354468,9606.ENSP00000361824,9606.ENSP00000362924,9606.ENSP00000366525,9606.ENSP00000378394,9606.ENSP00000381448,9606.ENSP00000452780,…	CD74,GRN,LGALS1,CTSZ,C3,NOTCH2,GNS,TIMP2,FTH1,EEF2,LAMP1,VAT1,CYB5R3,SPTAN1,GSN,FTL,PSAP,CST3,B2M,PECAM1
GO Process	GO:0045766	Positive regulation of angiogenesis	9	169	0.56	0.0418	9606.ENSP00000053867,9606.ENSP00000244043,9606.ENSP00000245907,9606.ENSP00000274063,9606.ENSP00000346537,9606.ENSP00000356437,9606.ENSP00000362299,9606.ENSP00000364526,9606.ENSP00000468057	GRN,PTGIS,C3,SFRP2,SMOC2,SASH1,ENG,KIAA1462,HSPB6
GO Process	GO:1903076	Regulation of protein localization to plasma membrane	7	104	0.66	0.0418	9606.ENSP00000221930,9606.ENSP00000243077,9606.ENSP00000292807,9606.ENSP00000308208,9606.ENSP00000313391,9606.ENSP00000360293,9606.ENSP00000426909	TGFB1,LRP1,AP2M1,MMP14,DAB2,SORBS1,GNB2L1
GO Process	GO:0007492	Endoderm development	6	76	0.73	0.0436	9606.ENSP00000219070,9606.ENSP00000258341,9606.ENSP00000296181,9606.ENSP00000308208,9606.ENSP00000353654,9606.ENSP00000355180	MMP2,LAMC1,ITGB5,MMP14,COL4A2,COL6A1
GO Process	GO:0001869	Negative regulation of complement activation, lectin pathway	2	2	1.84	0.0450	9606.ENSP00000278407,9606.ENSP00000323929	SERPING1,A2M
GO Process	GO:0070563	Negative regulation of vitamin d receptor signaling pathway	2	2	1.84	0.0450	9606.ENSP00000380034,9606.ENSP00000468002	SNAI2,KANK2
GO Process	GO:1900141	Regulation of oligodendrocyte apoptotic process	2	2	1.84	0.0450	9606.ENSP00000331831,9606.ENSP00000384537	GAS6,AKAP12
GO Process	GO:1903923	Positive regulation of protein processing in phagocytic vesicle	2	2	1.84	0.0450	9606.ENSP00000216181,9606.ENSP00000362924	MYH9,GSN
GO Process	GO:0001958	Endochondral ossification	4	29	0.98	0.0451	9606.ENSP00000225964,9606.ENSP00000308208,9606.ENSP00000360141,9606.ENSP00000376553	COL1A1,MMP14,GNAS,TMEM119
GO Process	GO:0002274	Myeloid leukocyte activation	19	585	0.35	0.0451	9606.ENSP00000053867,9606.ENSP00000217131,9606.ENSP00000245907,9606.ENSP00000256646,9606.ENSP00000258145,9606.ENSP00000262768,9606.ENSP00000273550,9606.ENSP00000307940,9606.ENSP00000333298,9606.ENSP00000347872,9606.ENSP00000354468,9606.ENSP00000361824,9606.ENSP00000362924,9606.ENSP00000363773,9606.ENSP00000366525,9606.ENSP00000378394,9606.ENSP00000381448,9606.ENSP00000452780,9606.ENSP00000457421	GRN,CTSZ,C3,NOTCH2,GNS,TIMP2,FTH1,EEF2,LAMP1,VAT1,CYB5R3,SPTAN1,GSN,C1QA,FTL,PSAP,CST3,B2M,PECAM1
GO Process	GO:0030834	Regulation of actin filament depolymerization	5	51	0.83	0.0451	9606.ENSP00000246069,9606.ENSP00000264758,9606.ENSP00000356257,9606.ENSP00000361824,9606.ENSP00000362924	DSTN,ADD1,LMOD1,SPTAN1,GSN
GO Process	GO:0032330	Regulation of chondrocyte differentiation	5	51	0.83	0.0451	9606.ENSP00000205061,9606.ENSP00000301873,9606.ENSP00000327048,9606.ENSP00000378058,9606.ENSP00000380034	GLG1,LTBP3,MAF,EFEMP1,SNAI2
GO Process	GO:0034103	Regulation of tissue remodeling	6	77	0.73	0.0451	9606.ENSP00000221930,9606.ENSP00000286301,9606.ENSP00000301873,9606.ENSP00000371420,9606.ENSP00000376553,9606.ENSP00000381448	TGFB1,CSF1R,LTBP3,GPNMB,TMEM119,CST3
GO Process	GO:0061037	Negative regulation of cartilage development	4	29	0.98	0.0451	9606.ENSP00000271651,9606.ENSP00000301873,9606.ENSP00000378058,9606.ENSP00000380034	CTSK,LTBP3,EFEMP1,SNAI2
GO Process	GO:0070570	Regulation of neuron projection regeneration	4	29	0.98	0.0451	9606.ENSP00000053867,9606.ENSP00000243077,9606.ENSP00000284240,9606.ENSP00000349932	GRN,LRP1,THY1,PTPRS
GO Process	GO:0022008	Neurogenesis	40	1657	0.22	0.0461	9606.ENSP00000053867,9606.ENSP00000215909,9606.ENSP00000217131,9606.ENSP00000221930,9606.ENSP00000230085,9606.ENSP00000243077,9606.ENSP00000245907,9606.ENSP00000252486,9606.ENSP00000254722,9606.ENSP00000256646,9606.ENSP00000262768,9606.ENSP00000263388,9606.ENSP00000274063,9606.ENSP00000284240,9606.ENSP00000286301,9606.ENSP00000289749,9606.ENSP00000304408,9606.ENSP00000304697,9606.ENSP00000307940,…	GRN,LGALS1,CTSZ,TGFB1,SNX3,LRP1,C3,APOE,SERPINF1,NOTCH2,TIMP2,NOTCH3,SFRP2,THY1,CSF1R,NBL1,COL3A1,UBB,EEF2,MMP14,PLXND1,ITM2C,GAS6,SLIT3,RERE,PTPRS,NFE2L1,FLNA,SPTAN1,GSN,C1QA,NR2F2,PSAP,CXCL12,LAMB2,MXRA8,FRY,VIM,B2M,ZEB2
GO Process	GO:2001233	Regulation of apoptotic signaling pathway	15	409	0.4	0.0461	9606.ENSP00000009530,9606.ENSP00000274063,9606.ENSP00000276079,9606.ENSP00000278572,9606.ENSP00000286234,9606.ENSP00000302665,9606.ENSP00000304697,9606.ENSP00000312999,9606.ENSP00000322730,9606.ENSP00000362924,9606.ENSP00000363676,9606.ENSP00000379003,9606.ENSP00000379140,9606.ENSP00000380034,9606.ENSP00000426909	CD74,SFRP2,NONO,RPS3,DEPTOR,IGF1,UBB,GNAI2,ITM2C,GSN,RPL11,NUPR1,CXCL12,SNAI2,GNB2L1
GO Process	GO:0001667	Ameboidal-type cell migration	9	173	0.55	0.0465	9606.ENSP00000171887,9606.ENSP00000216181,9606.ENSP00000317128,9606.ENSP00000346550,9606.ENSP00000406367,9606.ENSP00000454157,9606.ENSP00000457421,9606.ENSP00000468002,9606.ENSP00000483313	TNS1,MYH9,PLXND1,ANXA6,GPR124,ZEB2,PECAM1,KANK2,WASF2
GO Process	GO:0030833	Regulation of actin filament polymerization	9	173	0.55	0.0465	9606.ENSP00000233143,9606.ENSP00000259607,9606.ENSP00000264758,9606.ENSP00000352138,9606.ENSP00000356257,9606.ENSP00000361824,9606.ENSP00000362924,9606.ENSP00000370010,9606.ENSP00000483313	TMSB10,CCL21,ADD1,KIRREL,LMOD1,SPTAN1,GSN,TMSB4X,WASF2
GO Process	GO:0044089	Positive regulation of cellular component biogenesis	18	542	0.36	0.0465	9606.ENSP00000221930,9606.ENSP00000240123,9606.ENSP00000252486,9606.ENSP00000259607,9606.ENSP00000278572,9606.ENSP00000284240,9606.ENSP00000306015,9606.ENSP00000352138,9606.ENSP00000355751,9606.ENSP00000356257,9606.ENSP00000358866,9606.ENSP00000362924,9606.ENSP00000363868,9606.ENSP00000369677,9606.ENSP00000377298,9606.ENSP00000402460,9606.ENSP00000426909,9606.ENSP00000483313	TGFB1,SORBS3,APOE,CCL21,RPS3,THY1,SYNPO2,KIRREL,THBS2,LMOD1,FLNA,GSN,ABCA1,EMILIN1,NUMA1,CLSTN2,GNB2L1,WASF2
GO Process	GO:0050790	Regulation of catalytic activity	53	2386	0.18	0.0465	9606.ENSP00000009530,9606.ENSP00000053867,9606.ENSP00000221930,9606.ENSP00000223061,9606.ENSP00000229239,9606.ENSP00000243077,9606.ENSP00000245907,9606.ENSP00000252486,9606.ENSP00000254722,9606.ENSP00000255006,9606.ENSP00000259607,9606.ENSP00000261799,9606.ENSP00000262768,9606.ENSP00000263574,9606.ENSP00000263645,9606.ENSP00000272317,9606.ENSP00000274063,9606.ENSP00000278407,9606.ENSP00000278572,…	CD74,GRN,TGFB1,PCOLCE,GAPDH,LRP1,C3,APOE,SERPINF1,RIN2,CCL21,PDGFRB,TIMP2,APLP2,CD81,RPS27A,SFRP2,SERPING1,RPS3,THY1,DEPTOR,CSF1R,CALM3,IGF1,UBB,SYNPO2,AOC3,GNAI2,UACA,PLXND1,A2M,FBN1,FBLN1,GAS6,RPS2,RPLP1,SASH1,GNAS,ENG,GSN,RPL11,TPM2,TMSB4X,NR2F2,CEMIP,PSAP,NUPR1,CST3,GNB2L1,TOR1AIP1,UBC,FRY,ZEB2
GO Process	GO:0051251	Positive regulation of lymphocyte activation	12	286	0.46	0.0469	9606.ENSP00000009530,9606.ENSP00000215909,9606.ENSP00000221930,9606.ENSP00000259607,9606.ENSP00000263645,9606.ENSP00000278572,9606.ENSP00000284240,9606.ENSP00000302665,9606.ENSP00000308208,9606.ENSP00000331831,9606.ENSP00000333298,9606.ENSP00000393566	CD74,LGALS1,TGFB1,CCL21,CD81,RPS3,THY1,IGF1,MMP14,GAS6,LAMP1,HLA-DPA1
GO Process	GO:0003179	Heart valve morphogenesis	5	52	0.82	0.0476	9606.ENSP00000221930,9606.ENSP00000256646,9606.ENSP00000332164,9606.ENSP00000369677,9606.ENSP00000380034	TGFB1,NOTCH2,SLIT3,EMILIN1,SNAI2
GO Process	GO:0010596	Negative regulation of endothelial cell migration	5	52	0.82	0.0476	9606.ENSP00000052754,9606.ENSP00000221930,9606.ENSP00000252486,9606.ENSP00000254722,9606.ENSP00000377721	DCN,TGFB1,APOE,SERPINF1,NR2F2
GO Process	GO:0048146	Positive regulation of fibroblast proliferation	5	52	0.82	0.0476	9606.ENSP00000009530,9606.ENSP00000261799,9606.ENSP00000302665,9606.ENSP00000331544,9606.ENSP00000331831	CD74,PDGFRB,IGF1,FBLN1,GAS6
GO Process	GO:0030111	Regulation of wnt signaling pathway	14	370	0.41	0.0488	9606.ENSP00000221930,9606.ENSP00000225964,9606.ENSP00000230085,9606.ENSP00000243077,9606.ENSP00000252486,9606.ENSP00000269593,9606.ENSP00000274063,9606.ENSP00000313391,9606.ENSP00000353007,9606.ENSP00000380034,9606.ENSP00000406367,9606.ENSP00000426909,9606.ENSP00000447942,9606.ENSP00000454157	TGFB1,COL1A1,SNX3,LRP1,APOE,IGFBP4,SFRP2,DAB2,SULF2,SNAI2,GPR124,GNB2L1,PFDN5,ZEB2
GO Process	GO:0051099	Positive regulation of binding	9	175	0.55	0.0491	9606.ENSP00000221930,9606.ENSP00000243077,9606.ENSP00000252486,9606.ENSP00000264758,9606.ENSP00000291295,9606.ENSP00000302665,9606.ENSP00000317128,9606.ENSP00000363676,9606.ENSP00000452780	TGFB1,LRP1,APOE,ADD1,CALM3,IGF1,PLXND1,RPL11,B2M
GO Function	GO:0005198	Structural molecule activity	76	635	0.91	4.51e-41	9606.ENSP00000052754,9606.ENSP00000216286,9606.ENSP00000222247,9606.ENSP00000225430,9606.ENSP00000225964,9606.ENSP00000228938,9606.ENSP00000230538,9606.ENSP00000240123,9606.ENSP00000252486,9606.ENSP00000258341,9606.ENSP00000262584,9606.ENSP00000264187,9606.ENSP00000264758,9606.ENSP00000266718,9606.ENSP00000270625,9606.ENSP00000272317,9606.ENSP00000278572,9606.ENSP00000279022,9606.ENSP00000296674,…	DCN,NID2,RPL18A,RPL19,COL1A1,MGP,LAMA4,SORBS3,APOE,LAMC1,RPL8,NID1,ADD1,LUM,RPS11,RPS27A,RPS3,MYL9,RPS23,COL1A2,COL14A1,COL6A2,RPS9,COL3A1,RPL13,RPL38,RPL4,TLN1,RPLP2,FBN1,BGN,FBLN1,RPS2,PRELP,RPL3,RPL36AL,RPL27A,RPL21,RPLP1,COL18A1,COL4A2,RPL12,COL6A1,RPS27,COL5A1,RPL7A,SPTAN1,RPS4X,DES,RPL11,HSPG2,AHNAK,TPM2,EMILIN1,RPL13A,NUMA1,RPL14,MYH11,FBLN2,LAMB2,RPS18,RPL6,RPL10,RPL32,RPL37A,RPL29,RPL35A…
GO Function	GO:0003735	Structural constituent of ribosome	39	159	1.23	1.12e-29	9606.ENSP00000222247,9606.ENSP00000225430,9606.ENSP00000262584,9606.ENSP00000270625,9606.ENSP00000272317,9606.ENSP00000278572,9606.ENSP00000296674,9606.ENSP00000302896,9606.ENSP00000307889,9606.ENSP00000309830,9606.ENSP00000311430,9606.ENSP00000322419,9606.ENSP00000341885,9606.ENSP00000346001,9606.ENSP00000346012,9606.ENSP00000346015,9606.ENSP00000346027,9606.ENSP00000346037,9606.ENSP00000354739,…	RPL18A,RPL19,RPL8,RPS11,RPS27A,RPS3,RPS23,RPS9,RPL13,RPL38,RPL4,RPLP2,RPS2,RPL3,RPL36AL,RPL27A,RPL21,RPLP1,RPL12,RPS27,RPL7A,RPS4X,RPL11,RPL13A,RPL14,RPS18,RPL6,RPL10,RPL32,RPL37A,RPL29,RPL35A,RPS20,RPL18,RPLP0,RPL28,RPL36,RPL27,RPS15
GO Function	GO:0044877	Protein-containing complex binding	68	1216	0.58	3.02e-18	9606.ENSP00000009530,9606.ENSP00000052754,9606.ENSP00000216181,9606.ENSP00000216218,9606.ENSP00000216286,9606.ENSP00000221466,9606.ENSP00000223061,9606.ENSP00000223357,9606.ENSP00000243077,9606.ENSP00000246069,9606.ENSP00000252486,9606.ENSP00000254801,9606.ENSP00000262768,9606.ENSP00000263645,9606.ENSP00000264187,9606.ENSP00000264637,9606.ENSP00000264758,9606.ENSP00000266718,9606.ENSP00000268150,…	CD74,DCN,MYH9,ST13,NID2,FCGRT,PCOLCE,AEBP1,LRP1,DSTN,APOE,IGJ,TIMP2,CD81,NID1,THRA,ADD1,LUM,MFGE8,CTSK,SFRP2,RPS3,THY1,ABI3BP,ITGB5,COL14A1,COL6A2,IGF1,COL3A1,MRC2,EEF2,MMP14,PODN,STAB1,GNAI2,TLN1,FBN1,ITGA11,FBLN1,RPLP1,ANXA6,SVIL,NFE2L1,COL6A1,HMGN2,FLNA,GNAS,SORBS1,COL5A1,ENG,MAFB,GSN,HSPG2,ABCA1,TPM2,EMILIN1,GPNMB,NUMA1,HLA-DRA,CXCL12,MYH11,LAMB2,SPARCL1,PLTP,GNB2L1,TAGLN,VIM,WASF2
GO Function	GO:0005201	Extracellular matrix structural constituent	24	119	1.14	7.04e-16	9606.ENSP00000052754,9606.ENSP00000216286,9606.ENSP00000225964,9606.ENSP00000228938,9606.ENSP00000230538,9606.ENSP00000258341,9606.ENSP00000264187,9606.ENSP00000266718,9606.ENSP00000297268,9606.ENSP00000297848,9606.ENSP00000300527,9606.ENSP00000304408,9606.ENSP00000325527,9606.ENSP00000327336,9606.ENSP00000331544,9606.ENSP00000343924,9606.ENSP00000347665,9606.ENSP00000353654,9606.ENSP00000355180,…	DCN,NID2,COL1A1,MGP,LAMA4,LAMC1,NID1,LUM,COL1A2,COL14A1,COL6A2,COL3A1,FBN1,BGN,FBLN1,PRELP,COL18A1,COL4A2,COL6A1,COL5A1,HSPG2,EMILIN1,FBLN2,LAMB2
GO Function	GO:0005488	Binding	242	12516	0.12	4.57e-12	9606.ENSP00000009530,9606.ENSP00000052754,9606.ENSP00000053867,9606.ENSP00000171887,9606.ENSP00000196061,9606.ENSP00000205061,9606.ENSP00000206423,9606.ENSP00000215743,9606.ENSP00000215909,9606.ENSP00000216181,9606.ENSP00000216218,9606.ENSP00000216286,9606.ENSP00000219070,9606.ENSP00000221466,9606.ENSP00000221930,9606.ENSP00000222247,9606.ENSP00000223061,9606.ENSP00000223357,9606.ENSP00000225430,…	CD74,DCN,GRN,TNS1,PLOD1,GLG1,CCDC80,MMP11,LGALS1,MYH9,ST13,NID2,MMP2,FCGRT,TGFB1,RPL18A,PCOLCE,AEBP1,RPL19,COL1A1,MGP,GAPDH,SNX3,LAMA4,TMSB10,SORBS3,LRP1,PTGIS,C3,DSTN,CAPNS1,APOE,ZC3H4,IGJ,RIN2,NOTCH2,GNS,CCL21,SLC40A1,PDGFRB,RPL8,TIMP2,EHD2,NOTCH3,APLP2,CD81,ZNF106,NID1,THRA,ADD1,F13A1,SMARCA2,LUM,MFGE8,IGFBP4,RPS11,CTSK,RPS27A,FTH1,SETD7,SFRP2,NONO,RPS3,MYL9,THY1,ABI3BP,ABCA6,CSF1R,NBL1,CALM3,…
GO Function	GO:0005518	Collagen binding	15	68	1.18	6.94e-10	9606.ENSP00000052754,9606.ENSP00000216286,9606.ENSP00000223061,9606.ENSP00000223357,9606.ENSP00000264187,9606.ENSP00000266718,9606.ENSP00000271651,9606.ENSP00000284322,9606.ENSP00000297848,9606.ENSP00000300527,9606.ENSP00000307513,9606.ENSP00000308315,9606.ENSP00000327290,9606.ENSP00000355180,9606.ENSP00000414856	DCN,NID2,PCOLCE,AEBP1,NID1,LUM,CTSK,ABI3BP,COL14A1,COL6A2,MRC2,PODN,ITGA11,COL6A1,SPARCL1
GO Function	GO:0005178	Integrin binding	19	147	0.95	2.55e-09	9606.ENSP00000216181,9606.ENSP00000262768,9606.ENSP00000263645,9606.ENSP00000268150,9606.ENSP00000274063,9606.ENSP00000284240,9606.ENSP00000296181,9606.ENSP00000302665,9606.ENSP00000304408,9606.ENSP00000308208,9606.ENSP00000316029,9606.ENSP00000325527,9606.ENSP00000331544,9606.ENSP00000360882,9606.ENSP00000363827,9606.ENSP00000369677,9606.ENSP00000371420,9606.ENSP00000379140,9606.ENSP00000388325	MYH9,TIMP2,CD81,MFGE8,SFRP2,THY1,ITGB5,IGF1,COL3A1,MMP14,TLN1,FBN1,FBLN1,COL5A1,HSPG2,EMILIN1,GPNMB,CXCL12,LAMB2
GO Function	GO:0005539	Glycosaminoglycan binding	23	240	0.82	3.32e-09	9606.ENSP00000052754,9606.ENSP00000206423,9606.ENSP00000223061,9606.ENSP00000252486,9606.ENSP00000258145,9606.ENSP00000263574,9606.ENSP00000284322,9606.ENSP00000312946,9606.ENSP00000325527,9606.ENSP00000327336,9606.ENSP00000332164,9606.ENSP00000343924,9606.ENSP00000346537,9606.ENSP00000346550,9606.ENSP00000349932,9606.ENSP00000353007,9606.ENSP00000355751,9606.ENSP00000356399,9606.ENSP00000360882,…	DCN,CCDC80,PCOLCE,APOE,GNS,APLP2,ABI3BP,STAB1,FBN1,BGN,SLIT3,PRELP,SMOC2,ANXA6,PTPRS,SULF2,THBS2,CFH,COL5A1,ENG,GPNMB,CEMIP,RPL29
GO Function	GO:0003723	RNA binding	62	1649	0.41	3.97e-09	9606.ENSP00000052754,9606.ENSP00000053867,9606.ENSP00000171887,9606.ENSP00000215909,9606.ENSP00000216181,9606.ENSP00000222247,9606.ENSP00000225430,9606.ENSP00000243077,9606.ENSP00000253048,9606.ENSP00000262584,9606.ENSP00000263805,9606.ENSP00000264758,9606.ENSP00000270625,9606.ENSP00000272317,9606.ENSP00000276079,9606.ENSP00000278572,9606.ENSP00000296674,9606.ENSP00000297848,9606.ENSP00000302896,…	DCN,GRN,TNS1,LGALS1,MYH9,RPL18A,RPL19,LRP1,ZC3H4,RPL8,ZNF106,ADD1,RPS11,RPS27A,NONO,RPS3,RPS23,COL14A1,RPS9,RPL13,EEF2,RPL38,RPL4,SNRNP200,SF3B2,RPS2,RPL3,RPL27A,RPL21,PTRF,PRRC2B,RPL12,HMGN2,RPS27,S100A4,FLNA,RPL7A,RPS4X,RPL11,AHNAK,TMSB4X,RPL13A,HNRNPUL1,RPL14,CBX6,RPS18,RPL6,RPL10,RPL32,RPL37A,RPL29,RPL35A,GNB2L1,RPS20,UBC,VIM,RPL18,RPLP0,RPL28,RPL36,RPL27,RPS15
GO Function	GO:0050839	Cell adhesion molecule binding	33	538	0.62	5.83e-09	9606.ENSP00000216181,9606.ENSP00000262768,9606.ENSP00000263388,9606.ENSP00000263645,9606.ENSP00000264758,9606.ENSP00000268150,9606.ENSP00000274063,9606.ENSP00000284240,9606.ENSP00000296181,9606.ENSP00000302665,9606.ENSP00000304408,9606.ENSP00000307940,9606.ENSP00000308208,9606.ENSP00000316029,9606.ENSP00000325527,9606.ENSP00000327290,9606.ENSP00000331544,9606.ENSP00000341885,9606.ENSP00000358866,…	MYH9,TIMP2,NOTCH3,CD81,ADD1,MFGE8,SFRP2,THY1,ITGB5,IGF1,COL3A1,EEF2,MMP14,TLN1,FBN1,ITGA11,FBLN1,RPS2,FLNA,COL5A1,RPL7A,SPTAN1,HSPG2,AHNAK,EMILIN1,GPNMB,CXCL12,RPL14,LAMB2,RPL6,RPL29,GNB2L1,WASF2
GO Function	GO:0005515	Protein binding	157	7026	0.19	2.22e-08	9606.ENSP00000009530,9606.ENSP00000052754,9606.ENSP00000053867,9606.ENSP00000171887,9606.ENSP00000205061,9606.ENSP00000206423,9606.ENSP00000215909,9606.ENSP00000216181,9606.ENSP00000216218,9606.ENSP00000221466,9606.ENSP00000221930,9606.ENSP00000223357,9606.ENSP00000225964,9606.ENSP00000229239,9606.ENSP00000230085,9606.ENSP00000230538,9606.ENSP00000233143,9606.ENSP00000240123,9606.ENSP00000243077,…	CD74,DCN,GRN,TNS1,GLG1,CCDC80,LGALS1,MYH9,ST13,FCGRT,TGFB1,AEBP1,COL1A1,GAPDH,SNX3,LAMA4,TMSB10,SORBS3,LRP1,C3,DSTN,APOE,IGJ,RIN2,NOTCH2,CCL21,SLC40A1,PDGFRB,TIMP2,EHD2,NOTCH3,APLP2,CD81,ZNF106,NID1,THRA,ADD1,SMARCA2,MFGE8,IGFBP4,CTSK,RPS27A,SETD7,SFRP2,NONO,RPS3,MYL9,THY1,CSF1R,NBL1,CALM3,AP2M1,IGFBP7,ITGB5,COL1A2,LTBP3,IGF1,SH3D19,RGL1,COL3A1,UBB,SYNPO2,EEF2,MMP14,AOC3,MLXIP,GNAI2,DAB2,STAT2,TL…
GO Function	GO:0005509	Calcium ion binding	35	703	0.53	2.49e-07	9606.ENSP00000216286,9606.ENSP00000228938,9606.ENSP00000243077,9606.ENSP00000246533,9606.ENSP00000256646,9606.ENSP00000263277,9606.ENSP00000263388,9606.ENSP00000264187,9606.ENSP00000279022,9606.ENSP00000291295,9606.ENSP00000301873,9606.ENSP00000312326,9606.ENSP00000312946,9606.ENSP00000317232,9606.ENSP00000325527,9606.ENSP00000331544,9606.ENSP00000331831,9606.ENSP00000332164,9606.ENSP00000346537,…	NID2,MGP,LRP1,CAPNS1,NOTCH2,EHD2,NOTCH3,NID1,MYL9,CALM3,LTBP3,AOC3,STAB1,FKBP10,FBN1,FBLN1,GAS6,SLIT3,SMOC2,ANXA6,SULF2,PCDH18,THBS2,S100A4,SPTAN1,GSN,HSPG2,EFEMP1,FBLN2,C1S,NUCB1,CLSTN2,SPARCL1,C1R,PRKCSH
GO Function	GO:0019843	rRNA binding	12	62	1.12	2.49e-07	9606.ENSP00000262584,9606.ENSP00000270625,9606.ENSP00000278572,9606.ENSP00000302896,9606.ENSP00000307940,9606.ENSP00000346001,9606.ENSP00000349541,9606.ENSP00000354739,9606.ENSP00000362744,9606.ENSP00000363676,9606.ENSP00000393241,9606.ENSP00000449328	RPL8,RPS11,RPS3,RPS9,EEF2,RPL3,PTRF,RPL12,RPS4X,RPL11,RPS18,RPLP0
GO Function	GO:0019838	Growth factor binding	15	136	0.88	1.84e-06	9606.ENSP00000205061,9606.ENSP00000225964,9606.ENSP00000261799,9606.ENSP00000269593,9606.ENSP00000286301,9606.ENSP00000295666,9606.ENSP00000297268,9606.ENSP00000301873,9606.ENSP00000304408,9606.ENSP00000323929,9606.ENSP00000341885,9606.ENSP00000355180,9606.ENSP00000357980,9606.ENSP00000360882,9606.ENSP00000362299	GLG1,COL1A1,PDGFRB,IGFBP4,CSF1R,IGFBP7,COL1A2,LTBP3,COL3A1,A2M,RPS2,COL6A1,HTRA1,COL5A1,ENG
GO Function	GO:0030020	Extracellular matrix structural constituent conferring tensile strength	8	28	1.29	1.22e-05	9606.ENSP00000225964,9606.ENSP00000297268,9606.ENSP00000297848,9606.ENSP00000300527,9606.ENSP00000304408,9606.ENSP00000353654,9606.ENSP00000355180,9606.ENSP00000360882	COL1A1,COL1A2,COL14A1,COL6A2,COL3A1,COL4A2,COL6A1,COL5A1
GO Function	GO:0008201	Heparin binding	15	172	0.78	2.89e-05	9606.ENSP00000206423,9606.ENSP00000223061,9606.ENSP00000252486,9606.ENSP00000263574,9606.ENSP00000284322,9606.ENSP00000325527,9606.ENSP00000332164,9606.ENSP00000343924,9606.ENSP00000346537,9606.ENSP00000349932,9606.ENSP00000355751,9606.ENSP00000356399,9606.ENSP00000360882,9606.ENSP00000371420,9606.ENSP00000418868	CCDC80,PCOLCE,APOE,APLP2,ABI3BP,FBN1,SLIT3,PRELP,SMOC2,PTPRS,THBS2,CFH,COL5A1,GPNMB,RPL29
GO Function	GO:0048407	Platelet-derived growth factor binding	6	11	1.57	2.89e-05	9606.ENSP00000225964,9606.ENSP00000261799,9606.ENSP00000297268,9606.ENSP00000304408,9606.ENSP00000355180,9606.ENSP00000360882	COL1A1,PDGFRB,COL1A2,COL3A1,COL6A1,COL5A1
GO Function	GO:0043394	Proteoglycan binding	8	37	1.17	6.46e-05	9606.ENSP00000243077,9606.ENSP00000252486,9606.ENSP00000264187,9606.ENSP00000271651,9606.ENSP00000349932,9606.ENSP00000356399,9606.ENSP00000360882,9606.ENSP00000371420	LRP1,APOE,NID1,CTSK,PTPRS,CFH,COL5A1,GPNMB
GO Function	GO:1901681	Sulfur compound binding	17	262	0.65	0.00018	9606.ENSP00000206423,9606.ENSP00000223061,9606.ENSP00000243077,9606.ENSP00000252486,9606.ENSP00000263574,9606.ENSP00000284322,9606.ENSP00000325527,9606.ENSP00000332164,9606.ENSP00000343924,9606.ENSP00000346537,9606.ENSP00000346550,9606.ENSP00000349932,9606.ENSP00000355751,9606.ENSP00000356399,9606.ENSP00000360882,9606.ENSP00000371420,9606.ENSP00000418868	CCDC80,PCOLCE,LRP1,APOE,APLP2,ABI3BP,FBN1,SLIT3,PRELP,SMOC2,ANXA6,PTPRS,THBS2,CFH,COL5A1,GPNMB,RPL29
GO Function	GO:0003779	Actin binding	22	438	0.54	0.00024	9606.ENSP00000171887,9606.ENSP00000216181,9606.ENSP00000233143,9606.ENSP00000246069,9606.ENSP00000264758,9606.ENSP00000306015,9606.ENSP00000307940,9606.ENSP00000316029,9606.ENSP00000346550,9606.ENSP00000348128,9606.ENSP00000353452,9606.ENSP00000356257,9606.ENSP00000357705,9606.ENSP00000358866,9606.ENSP00000360293,9606.ENSP00000361824,9606.ENSP00000362924,9606.ENSP00000367542,9606.ENSP00000370010,…	TNS1,MYH9,TMSB10,DSTN,ADD1,SYNPO2,EEF2,TLN1,ANXA6,SVIL,MYLK,LMOD1,S100A4,FLNA,SORBS1,SPTAN1,GSN,TPM2,TMSB4X,MYH11,TAGLN,WASF2
GO Function	GO:0005102	Signaling receptor binding	48	1581	0.32	0.00034	9606.ENSP00000009530,9606.ENSP00000053867,9606.ENSP00000205061,9606.ENSP00000216181,9606.ENSP00000221930,9606.ENSP00000230538,9606.ENSP00000243077,9606.ENSP00000245907,9606.ENSP00000252486,9606.ENSP00000254801,9606.ENSP00000259607,9606.ENSP00000261799,9606.ENSP00000262768,9606.ENSP00000263645,9606.ENSP00000268150,9606.ENSP00000269593,9606.ENSP00000274063,9606.ENSP00000284240,9606.ENSP00000289749,…	CD74,GRN,GLG1,MYH9,TGFB1,LAMA4,LRP1,C3,APOE,IGJ,CCL21,PDGFRB,TIMP2,CD81,MFGE8,IGFBP4,SFRP2,THY1,NBL1,CALM3,AP2M1,ITGB5,IGF1,COL3A1,MMP14,GNAI2,TLN1,A2M,FBN1,FBLN1,GAS6,SLIT3,S100A4,FLNA,GNAS,SORBS1,COL5A1,ENG,HSPG2,ABCA1,EMILIN1,GPNMB,EFEMP1,PSAP,CXCL12,LAMB2,RARRES2,GNB2L1
GO Function	GO:0030021	Extracellular matrix structural constituent conferring compression resistance	5	14	1.39	0.0014	9606.ENSP00000052754,9606.ENSP00000266718,9606.ENSP00000327336,9606.ENSP00000343924,9606.ENSP00000363827	DCN,LUM,BGN,PRELP,HSPG2
GO Function	GO:0042802	Identical protein binding	51	1896	0.27	0.0039	9606.ENSP00000009530,9606.ENSP00000215909,9606.ENSP00000216181,9606.ENSP00000216218,9606.ENSP00000221930,9606.ENSP00000225964,9606.ENSP00000229239,9606.ENSP00000252486,9606.ENSP00000254801,9606.ENSP00000261024,9606.ENSP00000263277,9606.ENSP00000263388,9606.ENSP00000263574,9606.ENSP00000264758,9606.ENSP00000276079,9606.ENSP00000286301,9606.ENSP00000289749,9606.ENSP00000297268,9606.ENSP00000312326,…	CD74,LGALS1,MYH9,ST13,TGFB1,COL1A1,GAPDH,APOE,IGJ,SLC40A1,EHD2,NOTCH3,APLP2,ADD1,NONO,CSF1R,NBL1,COL1A2,AOC3,STAT2,SNRNP200,FBN1,FBLN1,GPX4,ANXA6,COL18A1,PTRF,TGM2,CFH,S100A4,HTRA1,FLNA,ENG,MAFB,DES,FTL,AHNAK,TPM2,EMILIN1,NR2F2,PSAP,CST3,C1S,GNB2L1,C1R,VIM,B2M,PECAM1,HSPB6,FKBP8,GATSL2
GO Function	GO:0008092	Cytoskeletal protein binding	32	973	0.35	0.0047	9606.ENSP00000171887,9606.ENSP00000216181,9606.ENSP00000229239,9606.ENSP00000233143,9606.ENSP00000240123,9606.ENSP00000246069,9606.ENSP00000252486,9606.ENSP00000264758,9606.ENSP00000278572,9606.ENSP00000279022,9606.ENSP00000291295,9606.ENSP00000306015,9606.ENSP00000307940,9606.ENSP00000316029,9606.ENSP00000346550,9606.ENSP00000348128,9606.ENSP00000352138,9606.ENSP00000353452,9606.ENSP00000356257,…	TNS1,MYH9,GAPDH,TMSB10,SORBS3,DSTN,APOE,ADD1,RPS3,MYL9,CALM3,SYNPO2,EEF2,TLN1,ANXA6,SVIL,KIRREL,MYLK,LMOD1,S100A4,FLNA,SORBS1,SPTAN1,GSN,DES,TPM2,TMSB4X,NUMA1,MYH11,TAGLN,TOR1AIP1,WASF2
GO Function	GO:0097493	Structural molecule activity conferring elasticity	4	9	1.48	0.0056	9606.ENSP00000325527,9606.ENSP00000367263,9606.ENSP00000369677,9606.ENSP00000384169	FBN1,AHNAK,EMILIN1,FBLN2
GO Function	GO:0061134	Peptidase regulator activity	13	226	0.6	0.0090	9606.ENSP00000223061,9606.ENSP00000229239,9606.ENSP00000245907,9606.ENSP00000254722,9606.ENSP00000262768,9606.ENSP00000263574,9606.ENSP00000274063,9606.ENSP00000278407,9606.ENSP00000323929,9606.ENSP00000331544,9606.ENSP00000331831,9606.ENSP00000381448,9606.ENSP00000426909	PCOLCE,GAPDH,C3,SERPINF1,TIMP2,APLP2,SFRP2,SERPING1,A2M,FBLN1,GAS6,CST3,GNB2L1
GO Function	GO:0051015	Actin filament binding	12	199	0.62	0.0110	9606.ENSP00000216181,9606.ENSP00000246069,9606.ENSP00000264758,9606.ENSP00000307940,9606.ENSP00000316029,9606.ENSP00000346550,9606.ENSP00000348128,9606.ENSP00000358866,9606.ENSP00000362924,9606.ENSP00000367542,9606.ENSP00000379616,9606.ENSP00000432282	MYH9,DSTN,ADD1,EEF2,TLN1,ANXA6,SVIL,FLNA,GSN,TPM2,MYH11,TAGLN
GO Function	GO:0033218	Amide binding	16	369	0.47	0.0284	9606.ENSP00000009530,9606.ENSP00000243077,9606.ENSP00000252486,9606.ENSP00000261024,9606.ENSP00000292807,9606.ENSP00000317232,9606.ENSP00000320378,9606.ENSP00000322730,9606.ENSP00000363773,9606.ENSP00000363827,9606.ENSP00000378177,9606.ENSP00000378394,9606.ENSP00000378786,9606.ENSP00000381448,9606.ENSP00000393566,9606.ENSP00000417138	CD74,LRP1,APOE,SLC40A1,AP2M1,FKBP10,SLC7A8,ITM2C,C1QA,HSPG2,CEMIP,PSAP,HLA-DRA,CST3,HLA-DPA1,PLTP
GO Function	GO:0045296	Cadherin binding	15	334	0.49	0.0306	9606.ENSP00000216181,9606.ENSP00000263388,9606.ENSP00000264758,9606.ENSP00000307940,9606.ENSP00000316029,9606.ENSP00000341885,9606.ENSP00000358866,9606.ENSP00000361076,9606.ENSP00000361824,9606.ENSP00000367263,9606.ENSP00000379506,9606.ENSP00000403172,9606.ENSP00000418868,9606.ENSP00000426909,9606.ENSP00000483313	MYH9,NOTCH3,ADD1,EEF2,TLN1,RPS2,FLNA,RPL7A,SPTAN1,AHNAK,RPL14,RPL6,RPL29,GNB2L1,WASF2
GO Function	GO:0001540	Amyloid-beta binding	7	76	0.8	0.0333	9606.ENSP00000009530,9606.ENSP00000243077,9606.ENSP00000252486,9606.ENSP00000322730,9606.ENSP00000363773,9606.ENSP00000363827,9606.ENSP00000381448	CD74,LRP1,APOE,ITM2C,C1QA,HSPG2,CST3
GO Function	GO:0043395	Heparan sulfate proteoglycan binding	4	17	1.21	0.0346	9606.ENSP00000243077,9606.ENSP00000252486,9606.ENSP00000349932,9606.ENSP00000356399	LRP1,APOE,PTPRS,CFH
GO Function	GO:0003676	Nucleic acid binding	83	3947	0.16	0.0367	9606.ENSP00000052754,9606.ENSP00000053867,9606.ENSP00000171887,9606.ENSP00000215909,9606.ENSP00000216181,9606.ENSP00000222247,9606.ENSP00000223357,9606.ENSP00000225430,9606.ENSP00000243077,9606.ENSP00000253048,9606.ENSP00000262584,9606.ENSP00000263277,9606.ENSP00000263574,9606.ENSP00000263805,9606.ENSP00000264637,9606.ENSP00000264758,9606.ENSP00000265773,9606.ENSP00000270625,9606.ENSP00000272317,…	DCN,GRN,TNS1,LGALS1,MYH9,RPL18A,AEBP1,RPL19,LRP1,ZC3H4,RPL8,EHD2,APLP2,ZNF106,THRA,ADD1,SMARCA2,RPS11,RPS27A,NONO,RPS3,RPS23,COL14A1,RPS9,RPL13,EEF2,RPL38,RPL4,MLXIP,STAT2,SNRNP200,SF3B2,MAF,HIST2H2AC,RERE,RPS2,RPL3,RPL27A,RPL21,ATN1,PTRF,PRRC2B,C1orf85,RPL12,NFE2L1,HMGN2,RPS27,S100A4,FLNA,RPL7A,MAFB,RPS4X,RPL11,AHNAK,TMSB4X,RPL13A,HNRNPUL1,NR2F2,NUPR1,RPL14,SNAI2,NFIX,CBX6,NUCB1,RPS18,RPL6,RPL10…
GO Function	GO:0050840	Extracellular matrix binding	6	56	0.87	0.0412	9606.ENSP00000052754,9606.ENSP00000215909,9606.ENSP00000264187,9606.ENSP00000327336,9606.ENSP00000384169,9606.ENSP00000414856	DCN,LGALS1,NID1,BGN,FBLN2,SPARCL1
GO Function	GO:0002020	Protease binding	9	138	0.65	0.0430	9606.ENSP00000225964,9606.ENSP00000243077,9606.ENSP00000262768,9606.ENSP00000297268,9606.ENSP00000304408,9606.ENSP00000323929,9606.ENSP00000378394,9606.ENSP00000381448,9606.ENSP00000441543	COL1A1,LRP1,TIMP2,COL1A2,COL3A1,A2M,PSAP,CST3,UBC
GO Function	GO:0030023	Extracellular matrix constituent conferring elasticity	3	7	1.47	0.0487	9606.ENSP00000325527,9606.ENSP00000369677,9606.ENSP00000384169	FBN1,EMILIN1,FBLN2
GO Function	GO:0003823	Antigen binding	6	59	0.84	0.0490	9606.ENSP00000221930,9606.ENSP00000254801,9606.ENSP00000320378,9606.ENSP00000378394,9606.ENSP00000378786,9606.ENSP00000393566	TGFB1,IGJ,SLC7A8,PSAP,HLA-DRA,HLA-DPA1
GO Component	GO:0005615	Extracellular space	155	3195	0.52	2.22e-44	9606.ENSP00000009530,9606.ENSP00000052754,9606.ENSP00000053867,9606.ENSP00000196061,9606.ENSP00000205061,9606.ENSP00000215743,9606.ENSP00000215909,9606.ENSP00000216181,9606.ENSP00000216218,9606.ENSP00000216286,9606.ENSP00000217131,9606.ENSP00000219070,9606.ENSP00000221466,9606.ENSP00000221930,9606.ENSP00000223061,9606.ENSP00000223357,9606.ENSP00000225964,9606.ENSP00000228938,9606.ENSP00000229239,…	CD74,DCN,GRN,PLOD1,GLG1,MMP11,LGALS1,MYH9,ST13,NID2,CTSZ,MMP2,FCGRT,TGFB1,PCOLCE,AEBP1,COL1A1,MGP,GAPDH,SNX3,LAMA4,PTGIS,C3,DSTN,CAPNS1,APOE,SERPINF1,IGJ,GNS,LAMC1,CCL21,TIMP2,LGALS3BP,EHD2,APLP2,CD81,NID1,F13A1,LUM,MFGE8,IGFBP4,RPS11,CTSK,RPS27A,FTH1,SFRP2,SERPING1,RPS3,THY1,ABI3BP,NBL1,AP2M1,IGFBP7,ITGB5,COL1A2,COL14A1,COL6A2,LTBP3,IGF1,RPS9,COL3A1,UBB,EEF2,MMP14,PODN,RPL4,GNAI2,C1QB,UACA,TLN1,…
GO Component	GO:0005576	Extracellular region	170	4166	0.45	9.00e-41	9606.ENSP00000009530,9606.ENSP00000052754,9606.ENSP00000053867,9606.ENSP00000196061,9606.ENSP00000205061,9606.ENSP00000206423,9606.ENSP00000215743,9606.ENSP00000215909,9606.ENSP00000216181,9606.ENSP00000216218,9606.ENSP00000216286,9606.ENSP00000217131,9606.ENSP00000219070,9606.ENSP00000221466,9606.ENSP00000221930,9606.ENSP00000223061,9606.ENSP00000223357,9606.ENSP00000225964,9606.ENSP00000228938,…	CD74,DCN,GRN,PLOD1,GLG1,CCDC80,MMP11,LGALS1,MYH9,ST13,NID2,CTSZ,MMP2,FCGRT,TGFB1,PCOLCE,AEBP1,COL1A1,MGP,GAPDH,SNX3,LAMA4,PTGIS,C3,DSTN,CAPNS1,APOE,SERPINF1,IGJ,NOTCH2,GNS,LAMC1,CCL21,TIMP2,LGALS3BP,EHD2,NOTCH3,APLP2,CD81,NID1,F13A1,LUM,MFGE8,IGFBP4,RPS11,CTSK,RPS27A,FTH1,SFRP2,SERPING1,RPS3,THY1,ABI3BP,NBL1,CALM3,AP2M1,IGFBP7,ITGB5,COL1A2,COL14A1,COL6A2,LTBP3,IGF1,RPS9,COL3A1,UBB,ANTXR2,EEF2,MMP…
GO Component	GO:0062023	Collagen-containing extracellular matrix	62	396	1.03	1.73e-39	9606.ENSP00000052754,9606.ENSP00000206423,9606.ENSP00000215909,9606.ENSP00000216286,9606.ENSP00000217131,9606.ENSP00000219070,9606.ENSP00000221930,9606.ENSP00000223357,9606.ENSP00000225964,9606.ENSP00000228938,9606.ENSP00000230538,9606.ENSP00000252486,9606.ENSP00000254722,9606.ENSP00000258341,9606.ENSP00000262768,9606.ENSP00000262776,9606.ENSP00000264187,9606.ENSP00000264870,9606.ENSP00000266718,…	DCN,CCDC80,LGALS1,NID2,CTSZ,MMP2,TGFB1,AEBP1,COL1A1,MGP,LAMA4,APOE,SERPINF1,LAMC1,TIMP2,LGALS3BP,NID1,F13A1,LUM,MFGE8,SFRP2,SERPING1,ABI3BP,IGFBP7,COL1A2,COL14A1,COL6A2,LTBP3,COL3A1,PODN,C1QB,A2M,FBN1,BGN,FBLN1,PRELP,SMOC2,ANXA6,FMOD,COL18A1,COL4A2,COL6A1,TGM2,THBS2,S100A4,HTRA1,COL5A1,C1QC,C1QA,HSPG2,MFAP2,GPC6,EMILIN1,EFEMP1,PSAP,MFAP4,CXCL12,CST3,FBLN2,LAMB2,SPARCL1,RARRES2
GO Component	GO:0022626	Cytosolic ribosome	40	97	1.45	1.36e-38	9606.ENSP00000222247,9606.ENSP00000225430,9606.ENSP00000262584,9606.ENSP00000270625,9606.ENSP00000272317,9606.ENSP00000278572,9606.ENSP00000296674,9606.ENSP00000302896,9606.ENSP00000307889,9606.ENSP00000309830,9606.ENSP00000311430,9606.ENSP00000322419,9606.ENSP00000341885,9606.ENSP00000346001,9606.ENSP00000346012,9606.ENSP00000346015,9606.ENSP00000346027,9606.ENSP00000346037,9606.ENSP00000354739,…	RPL18A,RPL19,RPL8,RPS11,RPS27A,RPS3,RPS23,RPS9,RPL13,RPL38,RPL4,RPLP2,RPS2,RPL3,RPL36AL,RPL27A,RPL21,RPLP1,RPL12,RPS27,RPL7A,RPS4X,RPL11,RPL13A,RPL14,RPS18,RPL6,RPL10,RPL32,RPL37A,RPL29,RPL35A,GNB2L1,RPS20,RPL18,RPLP0,RPL28,RPL36,RPL27,RPS15
GO Component	GO:0031012	Extracellular matrix	65	527	0.93	4.51e-36	9606.ENSP00000052754,9606.ENSP00000205061,9606.ENSP00000206423,9606.ENSP00000215743,9606.ENSP00000215909,9606.ENSP00000216286,9606.ENSP00000217131,9606.ENSP00000219070,9606.ENSP00000221930,9606.ENSP00000223357,9606.ENSP00000225964,9606.ENSP00000228938,9606.ENSP00000230538,9606.ENSP00000252486,9606.ENSP00000254722,9606.ENSP00000258341,9606.ENSP00000262768,9606.ENSP00000262776,9606.ENSP00000264187,…	DCN,GLG1,CCDC80,MMP11,LGALS1,NID2,CTSZ,MMP2,TGFB1,AEBP1,COL1A1,MGP,LAMA4,APOE,SERPINF1,LAMC1,TIMP2,LGALS3BP,NID1,F13A1,LUM,MFGE8,SFRP2,SERPING1,ABI3BP,IGFBP7,COL1A2,COL14A1,COL6A2,LTBP3,COL3A1,MMP14,PODN,C1QB,A2M,FBN1,BGN,FBLN1,PRELP,SMOC2,ANXA6,FMOD,COL18A1,COL4A2,COL6A1,TGM2,THBS2,S100A4,HTRA1,COL5A1,C1QC,C1QA,HSPG2,MFAP2,GPC6,EMILIN1,EFEMP1,PSAP,MFAP4,CXCL12,CST3,FBLN2,LAMB2,SPARCL1,RARRES2
GO Component	GO:1903561	Extracellular vesicle	117	2121	0.58	5.56e-36	9606.ENSP00000009530,9606.ENSP00000053867,9606.ENSP00000196061,9606.ENSP00000205061,9606.ENSP00000215909,9606.ENSP00000216181,9606.ENSP00000216218,9606.ENSP00000216286,9606.ENSP00000217131,9606.ENSP00000223061,9606.ENSP00000223357,9606.ENSP00000228938,9606.ENSP00000229239,9606.ENSP00000230085,9606.ENSP00000230538,9606.ENSP00000245907,9606.ENSP00000246069,9606.ENSP00000246533,9606.ENSP00000252486,…	CD74,GRN,PLOD1,GLG1,LGALS1,MYH9,ST13,NID2,CTSZ,PCOLCE,AEBP1,MGP,GAPDH,SNX3,LAMA4,C3,DSTN,CAPNS1,APOE,SERPINF1,IGJ,GNS,LAMC1,LGALS3BP,EHD2,APLP2,CD81,NID1,LUM,MFGE8,RPS11,RPS27A,FTH1,SERPING1,RPS3,THY1,AP2M1,IGFBP7,ITGB5,COL1A2,COL6A2,LTBP3,RPS9,UBB,EEF2,RPL4,GNAI2,UACA,TLN1,C7,RPLP2,ITM2C,A2M,BGN,FBLN1,GAS6,HIST2H2AC,LAMP1,RPS2,PRELP,RPL3,GPX4,ANXA6,COL18A1,VAT1,PTPRS,COL4A2,RPL12,COL6A1,TGM2,CFH…
GO Component	GO:0070062	Extracellular exosome	116	2099	0.58	8.65e-36	9606.ENSP00000009530,9606.ENSP00000053867,9606.ENSP00000196061,9606.ENSP00000205061,9606.ENSP00000215909,9606.ENSP00000216181,9606.ENSP00000216218,9606.ENSP00000216286,9606.ENSP00000217131,9606.ENSP00000223061,9606.ENSP00000223357,9606.ENSP00000228938,9606.ENSP00000229239,9606.ENSP00000230085,9606.ENSP00000230538,9606.ENSP00000245907,9606.ENSP00000246069,9606.ENSP00000246533,9606.ENSP00000252486,…	CD74,GRN,PLOD1,GLG1,LGALS1,MYH9,ST13,NID2,CTSZ,PCOLCE,AEBP1,MGP,GAPDH,SNX3,LAMA4,C3,DSTN,CAPNS1,APOE,SERPINF1,IGJ,GNS,LAMC1,LGALS3BP,EHD2,APLP2,CD81,NID1,LUM,MFGE8,RPS11,RPS27A,FTH1,SERPING1,RPS3,THY1,AP2M1,IGFBP7,ITGB5,COL1A2,COL6A2,LTBP3,RPS9,UBB,EEF2,RPL4,GNAI2,UACA,TLN1,C7,RPLP2,ITM2C,A2M,BGN,FBLN1,GAS6,HIST2H2AC,LAMP1,RPS2,PRELP,RPL3,GPX4,ANXA6,COL18A1,VAT1,PTPRS,COL4A2,RPL12,COL6A1,TGM2,CFH…
GO Component	GO:0044391	Ribosomal subunit	40	178	1.19	3.28e-30	9606.ENSP00000222247,9606.ENSP00000225430,9606.ENSP00000262584,9606.ENSP00000270625,9606.ENSP00000272317,9606.ENSP00000278572,9606.ENSP00000296674,9606.ENSP00000302896,9606.ENSP00000307889,9606.ENSP00000309830,9606.ENSP00000311430,9606.ENSP00000322419,9606.ENSP00000341885,9606.ENSP00000346001,9606.ENSP00000346012,9606.ENSP00000346015,9606.ENSP00000346027,9606.ENSP00000346037,9606.ENSP00000354739,…	RPL18A,RPL19,RPL8,RPS11,RPS27A,RPS3,RPS23,RPS9,RPL13,RPL38,RPL4,RPLP2,RPS2,RPL3,RPL36AL,RPL27A,RPL21,RPLP1,RPL12,RPS27,RPL7A,RPS4X,RPL11,RPL13A,RPL14,RPS18,RPL6,RPL10,RPL32,RPL37A,RPL29,RPL35A,GNB2L1,RPS20,RPL18,RPLP0,RPL28,RPL36,RPL27,RPS15
GO Component	GO:0005840	Ribosome	41	213	1.12	1.00e-28	9606.ENSP00000222247,9606.ENSP00000225430,9606.ENSP00000262584,9606.ENSP00000270625,9606.ENSP00000272317,9606.ENSP00000278572,9606.ENSP00000296674,9606.ENSP00000302896,9606.ENSP00000307889,9606.ENSP00000307940,9606.ENSP00000309830,9606.ENSP00000311430,9606.ENSP00000322419,9606.ENSP00000341885,9606.ENSP00000346001,9606.ENSP00000346012,9606.ENSP00000346015,9606.ENSP00000346027,9606.ENSP00000346037,…	RPL18A,RPL19,RPL8,RPS11,RPS27A,RPS3,RPS23,RPS9,RPL13,EEF2,RPL38,RPL4,RPLP2,RPS2,RPL3,RPL36AL,RPL27A,RPL21,RPLP1,RPL12,RPS27,RPL7A,RPS4X,RPL11,RPL13A,RPL14,RPS18,RPL6,RPL10,RPL32,RPL37A,RPL29,RPL35A,GNB2L1,RPS20,RPL18,RPLP0,RPL28,RPL36,RPL27,RPS15
GO Component	GO:0022625	Cytosolic large ribosomal subunit	28	56	1.54	1.09e-28	9606.ENSP00000222247,9606.ENSP00000225430,9606.ENSP00000262584,9606.ENSP00000307889,9606.ENSP00000309830,9606.ENSP00000311430,9606.ENSP00000322419,9606.ENSP00000346001,9606.ENSP00000346012,9606.ENSP00000346015,9606.ENSP00000346027,9606.ENSP00000346037,9606.ENSP00000354739,9606.ENSP00000361076,9606.ENSP00000363676,9606.ENSP00000375730,9606.ENSP00000379506,9606.ENSP00000403172,9606.ENSP00000413436,…	RPL18A,RPL19,RPL8,RPL13,RPL38,RPL4,RPLP2,RPL3,RPL36AL,RPL27A,RPL21,RPLP1,RPL12,RPL7A,RPL11,RPL13A,RPL14,RPL6,RPL10,RPL32,RPL37A,RPL29,RPL35A,RPL18,RPLP0,RPL28,RPL36,RPL27
GO Component	GO:0005925	Focal adhesion	51	405	0.94	2.32e-28	9606.ENSP00000171887,9606.ENSP00000216181,9606.ENSP00000225430,9606.ENSP00000240123,9606.ENSP00000243077,9606.ENSP00000261799,9606.ENSP00000262584,9606.ENSP00000263645,9606.ENSP00000264758,9606.ENSP00000270625,9606.ENSP00000278572,9606.ENSP00000284240,9606.ENSP00000296181,9606.ENSP00000302896,9606.ENSP00000306015,9606.ENSP00000307513,9606.ENSP00000308208,9606.ENSP00000309830,9606.ENSP00000311430,…	TNS1,MYH9,RPL19,SORBS3,LRP1,PDGFRB,RPL8,CD81,ADD1,RPS11,RPS3,THY1,ITGB5,RPS9,SYNPO2,MRC2,MMP14,RPL38,RPL4,DAB2,TLN1,TENC1,RPLP2,ITGA11,RPS2,RPL3,RPLP1,ANXA6,SVIL,RPL12,TGM2,FLNA,SORBS1,RPL7A,ENG,RPS4X,GSN,HSPG2,AHNAK,CD99,RPL13A,AKAP12,RPS18,RPL6,RPL37A,VIM,RPL18,RPLP0,B2M,RPL27,RPS15
GO Component	GO:0031982	Vesicle	143	3879	0.4	1.68e-27	9606.ENSP00000009530,9606.ENSP00000053867,9606.ENSP00000196061,9606.ENSP00000205061,9606.ENSP00000215909,9606.ENSP00000216181,9606.ENSP00000216218,9606.ENSP00000216286,9606.ENSP00000217131,9606.ENSP00000221466,9606.ENSP00000221930,9606.ENSP00000223061,9606.ENSP00000223357,9606.ENSP00000225964,9606.ENSP00000228938,9606.ENSP00000229239,9606.ENSP00000230085,9606.ENSP00000230538,9606.ENSP00000243077,…	CD74,GRN,PLOD1,GLG1,LGALS1,MYH9,ST13,NID2,CTSZ,FCGRT,TGFB1,PCOLCE,AEBP1,COL1A1,MGP,GAPDH,SNX3,LAMA4,LRP1,C3,DSTN,CAPNS1,APOE,SERPINF1,IGJ,GNS,LAMC1,SLC40A1,PDGFRB,TIMP2,LGALS3BP,EHD2,APLP2,CD81,NID1,F13A1,LUM,MFGE8,RPS11,CTSK,RPS27A,FTH1,SERPING1,RPS3,THY1,CALM3,AP2M1,IGFBP7,ITGB5,COL1A2,COL6A2,LTBP3,IGF1,RPS9,UBB,ANTXR2,EEF2,MMP14,RPL4,AOC3,STAB1,GNAI2,DAB2,UACA,TLN1,RNF144A,C7,RPLP2,ITM2C,A2M,B…
GO Component	GO:0070161	Anchoring junction	58	820	0.69	1.06e-20	9606.ENSP00000171887,9606.ENSP00000216181,9606.ENSP00000225430,9606.ENSP00000240123,9606.ENSP00000243077,9606.ENSP00000261799,9606.ENSP00000262584,9606.ENSP00000263645,9606.ENSP00000264758,9606.ENSP00000270625,9606.ENSP00000278572,9606.ENSP00000281282,9606.ENSP00000284240,9606.ENSP00000296181,9606.ENSP00000302896,9606.ENSP00000306015,9606.ENSP00000307513,9606.ENSP00000308208,9606.ENSP00000309830,…	TNS1,MYH9,RPL19,SORBS3,LRP1,PDGFRB,RPL8,CD81,ADD1,RPS11,RPS3,CGNL1,THY1,ITGB5,RPS9,SYNPO2,MRC2,MMP14,RPL38,RPL4,DAB2,TLN1,TENC1,RPLP2,ITGA11,RPS2,RPL3,RPLP1,ANXA6,SVIL,KIRREL,RPL12,TGM2,FLNA,SORBS1,RPL7A,ENG,RPS4X,GSN,DES,HSPG2,KIAA1462,AHNAK,CD99,RPL13A,AKAP12,RPS18,MXRA8,RPL6,RPL37A,VIM,RPL18,RPLP0,B2M,PECAM1,RPL27,RPS15,WASF2
GO Component	GO:1990904	Ribonucleoprotein complex	45	677	0.66	1.11e-14	9606.ENSP00000222247,9606.ENSP00000225430,9606.ENSP00000229239,9606.ENSP00000262584,9606.ENSP00000270625,9606.ENSP00000272317,9606.ENSP00000278572,9606.ENSP00000296674,9606.ENSP00000302896,9606.ENSP00000307889,9606.ENSP00000307940,9606.ENSP00000309830,9606.ENSP00000311430,9606.ENSP00000317123,9606.ENSP00000318861,9606.ENSP00000322419,9606.ENSP00000341885,9606.ENSP00000346001,9606.ENSP00000346012,…	RPL18A,RPL19,GAPDH,RPL8,RPS11,RPS27A,RPS3,RPS23,RPS9,RPL13,EEF2,RPL38,RPL4,SNRNP200,SF3B2,RPLP2,RPS2,RPL3,RPL36AL,RPL27A,RPL21,RPLP1,RPL12,RPS27,RPL7A,RPS4X,RPL11,RPL13A,RPL14,RPS18,RPL6,RPL10,RPL32,RPL37A,RPL29,RPL35A,GNB2L1,RPS20,VIM,RPL18,RPLP0,RPL28,RPL36,RPL27,RPS15
GO Component	GO:0005788	Endoplasmic reticulum lumen	30	308	0.83	2.20e-13	9606.ENSP00000215909,9606.ENSP00000217131,9606.ENSP00000225964,9606.ENSP00000245907,9606.ENSP00000252486,9606.ENSP00000258341,9606.ENSP00000263574,9606.ENSP00000268150,9606.ENSP00000269593,9606.ENSP00000295666,9606.ENSP00000297268,9606.ENSP00000297848,9606.ENSP00000300527,9606.ENSP00000304408,9606.ENSP00000317232,9606.ENSP00000323696,9606.ENSP00000325527,9606.ENSP00000331831,9606.ENSP00000347665,…	LGALS1,CTSZ,COL1A1,C3,APOE,LAMC1,APLP2,MFGE8,IGFBP4,IGFBP7,COL1A2,COL14A1,COL6A2,COL3A1,FKBP10,CRTAP,FBN1,GAS6,COL18A1,COL4A2,COL6A1,COL5A1,CERCAM,CST3,NUCB1,LAMB2,MXRA8,SPARCL1,B2M,PRKCSH
GO Component	GO:0030054	Cell junction	79	2075	0.42	2.20e-13	9606.ENSP00000171887,9606.ENSP00000205061,9606.ENSP00000216181,9606.ENSP00000222247,9606.ENSP00000225430,9606.ENSP00000240123,9606.ENSP00000243077,9606.ENSP00000252486,9606.ENSP00000261024,9606.ENSP00000261799,9606.ENSP00000262584,9606.ENSP00000263645,9606.ENSP00000264758,9606.ENSP00000270625,9606.ENSP00000278572,9606.ENSP00000281282,9606.ENSP00000284240,9606.ENSP00000291295,9606.ENSP00000296181,…	TNS1,GLG1,MYH9,RPL18A,RPL19,SORBS3,LRP1,APOE,SLC40A1,PDGFRB,RPL8,CD81,ADD1,RPS11,RPS3,CGNL1,THY1,CALM3,ITGB5,GUCY1A3,RPS9,SYNPO2,MRC2,EEF2,MMP14,RPL38,RPL4,GNAI2,DAB2,C1QB,TLN1,TENC1,RPLP2,ITGA11,LAMP1,RPS2,RPL3,RPLP1,ANXA6,SVIL,ATN1,PTPRS,KIRREL,RPL12,TGM2,RPS27,FLNA,SORBS1,RPL7A,ENG,RPS4X,GSN,DES,C1QC,C1QA,HSPG2,KIAA1462,GPC6,AHNAK,CD99,RPL13A,RPL14,AKAP12,LAMB2,RPS18,MXRA8,CLSTN2,RPL6,SPARCL1,…
GO Component	GO:0012505	Endomembrane system	126	4542	0.28	1.00e-12	9606.ENSP00000009530,9606.ENSP00000052754,9606.ENSP00000053867,9606.ENSP00000196061,9606.ENSP00000205061,9606.ENSP00000215743,9606.ENSP00000215909,9606.ENSP00000217131,9606.ENSP00000221466,9606.ENSP00000221930,9606.ENSP00000225964,9606.ENSP00000229239,9606.ENSP00000230085,9606.ENSP00000243077,9606.ENSP00000244043,9606.ENSP00000245907,9606.ENSP00000252486,9606.ENSP00000256646,9606.ENSP00000258145,…	CD74,DCN,GRN,PLOD1,GLG1,MMP11,LGALS1,CTSZ,FCGRT,TGFB1,COL1A1,GAPDH,SNX3,LRP1,PTGIS,C3,APOE,NOTCH2,GNS,LAMC1,SLC40A1,PDGFRB,TIMP2,LGALS3BP,EHD2,NOTCH3,APLP2,F13A1,LUM,MFGE8,IGFBP4,CTSK,RPS27A,FTH1,SERPING1,RPS3,THY1,CALM3,AP2M1,IGFBP7,RPS23,COL1A2,COL14A1,COL6A2,IGF1,COL3A1,UBB,ANTXR2,RPL13,EEF2,MMP14,CPED1,RPL4,AOC3,DAB2,FKBP10,FAXDC2,RNF144A,ITM2C,CRTAP,A2M,FBN1,BGN,GAS6,LAMP1,PRELP,RPL36AL,RPL2…
GO Component	GO:0005844	Polysome	15	68	1.18	9.32e-11	9606.ENSP00000222247,9606.ENSP00000225430,9606.ENSP00000262584,9606.ENSP00000278572,9606.ENSP00000296674,9606.ENSP00000307940,9606.ENSP00000309830,9606.ENSP00000361076,9606.ENSP00000362744,9606.ENSP00000363676,9606.ENSP00000403172,9606.ENSP00000416429,9606.ENSP00000446007,9606.ENSP00000447001,9606.ENSP00000464342	RPL18A,RPL19,RPL8,RPS3,RPS23,EEF2,RPL38,RPL7A,RPS4X,RPL11,RPL6,RPL32,VIM,RPL18,RPL36
GO Component	GO:0042788	Polysomal ribosome	12	32	1.41	9.52e-11	9606.ENSP00000222247,9606.ENSP00000225430,9606.ENSP00000262584,9606.ENSP00000296674,9606.ENSP00000307940,9606.ENSP00000309830,9606.ENSP00000361076,9606.ENSP00000363676,9606.ENSP00000403172,9606.ENSP00000416429,9606.ENSP00000447001,9606.ENSP00000464342	RPL18A,RPL19,RPL8,RPS23,EEF2,RPL38,RPL7A,RPL11,RPL6,RPL32,RPL18,RPL36
GO Component	GO:0032991	Protein-containing complex	129	5073	0.24	2.48e-10	9606.ENSP00000009530,9606.ENSP00000052754,9606.ENSP00000196061,9606.ENSP00000216181,9606.ENSP00000216218,9606.ENSP00000222247,9606.ENSP00000225430,9606.ENSP00000225964,9606.ENSP00000229239,9606.ENSP00000243077,9606.ENSP00000245907,9606.ENSP00000252486,9606.ENSP00000254801,9606.ENSP00000256646,9606.ENSP00000258341,9606.ENSP00000261799,9606.ENSP00000262584,9606.ENSP00000263388,9606.ENSP00000264187,…	CD74,DCN,PLOD1,MYH9,ST13,RPL18A,RPL19,COL1A1,GAPDH,LRP1,C3,APOE,IGJ,NOTCH2,LAMC1,PDGFRB,RPL8,NOTCH3,NID1,THRA,ADD1,EVC,SMARCA2,LUM,RPS11,RPS27A,FTH1,NONO,RPS3,MYL9,CGNL1,CSF1R,CALM3,AP2M1,ITGB5,GUCY1A3,RPS23,COL1A2,COL14A1,COL6A2,IGF1,RPS9,COL3A1,SYNPO2,RPL13,EEF2,RPL38,RPL4,GNAI2,C1QB,SNRNP200,PLXND1,SF3B2,RNF144A,C7,RPLP2,CRTAP,ITGA11,HIST2H2AC,RERE,RPS2,RPL3,RPL36AL,RPL27A,RPL21,RPLP1,GPX4,COL…
GO Component	GO:0005604	Basement membrane	16	96	1.06	6.01e-10	9606.ENSP00000206423,9606.ENSP00000216286,9606.ENSP00000230538,9606.ENSP00000254722,9606.ENSP00000258341,9606.ENSP00000264187,9606.ENSP00000325527,9606.ENSP00000331544,9606.ENSP00000346537,9606.ENSP00000347665,9606.ENSP00000353654,9606.ENSP00000355751,9606.ENSP00000360882,9606.ENSP00000363827,9606.ENSP00000381448,9606.ENSP00000388325	CCDC80,NID2,LAMA4,SERPINF1,LAMC1,NID1,FBN1,FBLN1,SMOC2,COL18A1,COL4A2,THBS2,COL5A1,HSPG2,CST3,LAMB2
GO Component	GO:0022627	Cytosolic small ribosomal subunit	12	39	1.32	6.01e-10	9606.ENSP00000270625,9606.ENSP00000272317,9606.ENSP00000278572,9606.ENSP00000296674,9606.ENSP00000302896,9606.ENSP00000341885,9606.ENSP00000357555,9606.ENSP00000362744,9606.ENSP00000393241,9606.ENSP00000426909,9606.ENSP00000429374,9606.ENSP00000467466	RPS11,RPS27A,RPS3,RPS23,RPS9,RPS2,RPS27,RPS4X,RPS18,GNB2L1,RPS20,RPS15
GO Component	GO:0005581	Collagen trimer	15	88	1.07	1.95e-09	9606.ENSP00000052754,9606.ENSP00000225964,9606.ENSP00000266718,9606.ENSP00000297268,9606.ENSP00000297848,9606.ENSP00000300527,9606.ENSP00000304408,9606.ENSP00000313967,9606.ENSP00000347665,9606.ENSP00000353654,9606.ENSP00000355180,9606.ENSP00000360882,9606.ENSP00000363770,9606.ENSP00000363773,9606.ENSP00000369677	DCN,COL1A1,LUM,COL1A2,COL14A1,COL6A2,COL3A1,C1QB,COL18A1,COL4A2,COL6A1,COL5A1,C1QC,C1QA,EMILIN1
GO Component	GO:0005783	Endoplasmic reticulum	56	1438	0.43	2.24e-09	9606.ENSP00000053867,9606.ENSP00000196061,9606.ENSP00000215909,9606.ENSP00000217131,9606.ENSP00000225964,9606.ENSP00000244043,9606.ENSP00000245907,9606.ENSP00000252486,9606.ENSP00000258341,9606.ENSP00000263574,9606.ENSP00000268150,9606.ENSP00000269593,9606.ENSP00000278572,9606.ENSP00000284240,9606.ENSP00000295666,9606.ENSP00000296674,9606.ENSP00000297268,9606.ENSP00000297848,9606.ENSP00000300527,…	GRN,PLOD1,LGALS1,CTSZ,COL1A1,PTGIS,C3,APOE,LAMC1,APLP2,MFGE8,IGFBP4,RPS3,THY1,IGFBP7,RPS23,COL1A2,COL14A1,COL6A2,COL3A1,RPL13,CPED1,RPL4,AOC3,FKBP10,CRTAP,FBN1,GAS6,RPL36AL,RPL27A,RPL21,COL18A1,PTRF,SULF2,COL4A2,CYB5R3,COL6A1,TGM2,PTGDS,COL5A1,CERCAM,CEMIP,CST3,NUCB1,LAMB2,MXRA8,RPL6,MRVI1,RPL10,SPARCL1,RPL18,RPLP0,B2M,RPL27,PRKCSH,FKBP8
GO Component	GO:0005737	Cytoplasm	220	11428	0.12	2.34e-09	9606.ENSP00000009530,9606.ENSP00000052754,9606.ENSP00000053867,9606.ENSP00000171887,9606.ENSP00000196061,9606.ENSP00000205061,9606.ENSP00000215743,9606.ENSP00000215909,9606.ENSP00000216181,9606.ENSP00000216218,9606.ENSP00000217131,9606.ENSP00000219070,9606.ENSP00000221466,9606.ENSP00000221930,9606.ENSP00000222247,9606.ENSP00000223357,9606.ENSP00000225430,9606.ENSP00000225964,9606.ENSP00000229239,…	CD74,DCN,GRN,TNS1,PLOD1,GLG1,MMP11,LGALS1,MYH9,ST13,CTSZ,MMP2,FCGRT,TGFB1,RPL18A,AEBP1,RPL19,COL1A1,GAPDH,SNX3,TMSB10,SORBS3,LRP1,PTGIS,C3,DSTN,CAPNS1,APOE,ZC3H4,SERPINF1,RIN2,NOTCH2,GNS,LAMC1,SLC40A1,PDGFRB,RPL8,TIMP2,LGALS3BP,EHD2,NOTCH3,APLP2,ZNF106,THRA,ADD1,F13A1,EVC,LUM,MFGE8,IGFBP4,RPS11,CTSK,RPS27A,FTH1,SERPING1,RPS3,MYL9,THY1,CALM3,AP2M1,IGFBP7,ITGB5,GUCY1A3,RPS23,COL1A2,COL14A1,COL6A2,I…
GO Component	GO:0043226	Organelle	245	13515	0.1	3.32e-09	9606.ENSP00000009530,9606.ENSP00000052754,9606.ENSP00000053867,9606.ENSP00000171887,9606.ENSP00000196061,9606.ENSP00000205061,9606.ENSP00000215743,9606.ENSP00000215909,9606.ENSP00000216181,9606.ENSP00000216218,9606.ENSP00000216286,9606.ENSP00000217131,9606.ENSP00000219070,9606.ENSP00000221466,9606.ENSP00000221930,9606.ENSP00000222247,9606.ENSP00000223061,9606.ENSP00000223357,9606.ENSP00000225430,…	CD74,DCN,GRN,TNS1,PLOD1,GLG1,MMP11,LGALS1,MYH9,ST13,NID2,CTSZ,MMP2,FCGRT,TGFB1,RPL18A,PCOLCE,AEBP1,RPL19,COL1A1,MGP,GAPDH,SNX3,LAMA4,TMSB10,SORBS3,LRP1,PTGIS,C3,DSTN,CAPNS1,APOE,ZC3H4,SERPINF1,IGJ,NOTCH2,GNS,LAMC1,SLC40A1,PDGFRB,RPL8,TIMP2,LGALS3BP,EHD2,NOTCH3,APLP2,CD81,ZNF106,NID1,THRA,ADD1,F13A1,EVC,SMARCA2,LUM,MFGE8,IGFBP4,RPS11,CTSK,RPS27A,FTH1,SETD7,NONO,SERPING1,RPS3,MYL9,CGNL1,THY1,ABCA6,…
GO Component	GO:0072562	Blood microparticle	16	115	0.98	5.52e-09	9606.ENSP00000221930,9606.ENSP00000245907,9606.ENSP00000252486,9606.ENSP00000254801,9606.ENSP00000262776,9606.ENSP00000264870,9606.ENSP00000278407,9606.ENSP00000313967,9606.ENSP00000323929,9606.ENSP00000356399,9606.ENSP00000362299,9606.ENSP00000362924,9606.ENSP00000363770,9606.ENSP00000385035,9606.ENSP00000386857,9606.ENSP00000438615	TGFB1,C3,APOE,IGJ,LGALS3BP,F13A1,SERPING1,C1QB,A2M,CFH,ENG,GSN,C1QC,C1S,ACTG2,C1R
GO Component	GO:0005775	Vacuolar lumen	18	174	0.85	2.86e-08	9606.ENSP00000009530,9606.ENSP00000052754,9606.ENSP00000053867,9606.ENSP00000245907,9606.ENSP00000258145,9606.ENSP00000261799,9606.ENSP00000266718,9606.ENSP00000271651,9606.ENSP00000327336,9606.ENSP00000343924,9606.ENSP00000347041,9606.ENSP00000347872,9606.ENSP00000354468,9606.ENSP00000363827,9606.ENSP00000366246,9606.ENSP00000366525,9606.ENSP00000378394,9606.ENSP00000387050	CD74,DCN,GRN,C3,GNS,PDGFRB,LUM,CTSK,BGN,PRELP,FMOD,VAT1,CYB5R3,HSPG2,GPC6,FTL,PSAP,PLD3
GO Component	GO:0043227	Membrane-bounded organelle	229	12427	0.1	4.68e-08	9606.ENSP00000009530,9606.ENSP00000052754,9606.ENSP00000053867,9606.ENSP00000196061,9606.ENSP00000205061,9606.ENSP00000215743,9606.ENSP00000215909,9606.ENSP00000216181,9606.ENSP00000216218,9606.ENSP00000216286,9606.ENSP00000217131,9606.ENSP00000219070,9606.ENSP00000221466,9606.ENSP00000221930,9606.ENSP00000223061,9606.ENSP00000223357,9606.ENSP00000225430,9606.ENSP00000225964,9606.ENSP00000228938,…	CD74,DCN,GRN,PLOD1,GLG1,MMP11,LGALS1,MYH9,ST13,NID2,CTSZ,MMP2,FCGRT,TGFB1,PCOLCE,AEBP1,RPL19,COL1A1,MGP,GAPDH,SNX3,LAMA4,SORBS3,LRP1,PTGIS,C3,DSTN,CAPNS1,APOE,ZC3H4,SERPINF1,IGJ,NOTCH2,GNS,LAMC1,SLC40A1,PDGFRB,TIMP2,LGALS3BP,EHD2,NOTCH3,APLP2,CD81,ZNF106,NID1,THRA,ADD1,F13A1,EVC,SMARCA2,LUM,MFGE8,IGFBP4,RPS11,CTSK,RPS27A,FTH1,SETD7,NONO,SERPING1,RPS3,THY1,ABCA6,CSF1R,CALM3,AP2M1,IGFBP7,ITGB5,RPS2…
GO Component	GO:0043202	Lysosomal lumen	13	96	0.97	4.14e-07	9606.ENSP00000009530,9606.ENSP00000052754,9606.ENSP00000258145,9606.ENSP00000261799,9606.ENSP00000266718,9606.ENSP00000271651,9606.ENSP00000327336,9606.ENSP00000343924,9606.ENSP00000347041,9606.ENSP00000363827,9606.ENSP00000366246,9606.ENSP00000378394,9606.ENSP00000387050	CD74,DCN,GNS,PDGFRB,LUM,CTSK,BGN,PRELP,FMOD,HSPG2,GPC6,PSAP,PLD3
GO Component	GO:0005764	Lysosome	33	698	0.51	4.40e-07	9606.ENSP00000009530,9606.ENSP00000052754,9606.ENSP00000053867,9606.ENSP00000217131,9606.ENSP00000243077,9606.ENSP00000245907,9606.ENSP00000258145,9606.ENSP00000261799,9606.ENSP00000266718,9606.ENSP00000271651,9606.ENSP00000273550,9606.ENSP00000292807,9606.ENSP00000313391,9606.ENSP00000322730,9606.ENSP00000327336,9606.ENSP00000333298,9606.ENSP00000343924,9606.ENSP00000346550,9606.ENSP00000347041,…	CD74,DCN,GRN,CTSZ,LRP1,C3,GNS,PDGFRB,LUM,CTSK,FTH1,AP2M1,DAB2,ITM2C,BGN,LAMP1,PRELP,ANXA6,FMOD,VAT1,CYB5R3,C1orf85,COL6A1,HSPG2,GPC6,FTL,AHNAK,PSAP,HLA-DRA,CST3,PLD3,PCYOX1,HLA-DPA1
GO Component	GO:0034774	Secretory granule lumen	22	324	0.67	4.40e-07	9606.ENSP00000053867,9606.ENSP00000217131,9606.ENSP00000221930,9606.ENSP00000245907,9606.ENSP00000258145,9606.ENSP00000262768,9606.ENSP00000262776,9606.ENSP00000264870,9606.ENSP00000278407,9606.ENSP00000302665,9606.ENSP00000307940,9606.ENSP00000323929,9606.ENSP00000331831,9606.ENSP00000347872,9606.ENSP00000354468,9606.ENSP00000361824,9606.ENSP00000362924,9606.ENSP00000366525,9606.ENSP00000370010,…	GRN,CTSZ,TGFB1,C3,GNS,TIMP2,LGALS3BP,F13A1,SERPING1,IGF1,EEF2,A2M,GAS6,VAT1,CYB5R3,SPTAN1,GSN,FTL,TMSB4X,RARRES2,SEPP1,B2M
GO Component	GO:0070013	Intracellular organelle lumen	131	5857	0.19	7.03e-07	9606.ENSP00000009530,9606.ENSP00000052754,9606.ENSP00000053867,9606.ENSP00000215743,9606.ENSP00000215909,9606.ENSP00000217131,9606.ENSP00000221930,9606.ENSP00000225430,9606.ENSP00000225964,9606.ENSP00000245907,9606.ENSP00000252486,9606.ENSP00000253048,9606.ENSP00000256646,9606.ENSP00000258145,9606.ENSP00000258341,9606.ENSP00000261024,9606.ENSP00000261799,9606.ENSP00000262768,9606.ENSP00000262776,…	CD74,DCN,GRN,MMP11,LGALS1,CTSZ,TGFB1,RPL19,COL1A1,C3,APOE,ZC3H4,NOTCH2,GNS,LAMC1,SLC40A1,PDGFRB,TIMP2,LGALS3BP,NOTCH3,APLP2,ZNF106,THRA,ADD1,F13A1,SMARCA2,LUM,MFGE8,IGFBP4,RPS11,CTSK,RPS27A,FTH1,SETD7,NONO,SERPING1,RPS3,ABCA6,CSF1R,CALM3,IGFBP7,RPS23,COL1A2,COL14A1,COL6A2,IGF1,RPS9,SH3D19,COL3A1,UBB,SYNPO2,RPL13,EEF2,MMP14,RPL4,MLXIP,GNAI2,DAB2,UACA,STAT2,SNRNP200,FKBP10,SF3B2,CRTAP,A2M,FBN1,MAF,…
GO Component	GO:0043229	Intracellular organelle	225	12528	0.09	2.35e-06	9606.ENSP00000009530,9606.ENSP00000052754,9606.ENSP00000053867,9606.ENSP00000171887,9606.ENSP00000196061,9606.ENSP00000205061,9606.ENSP00000215743,9606.ENSP00000215909,9606.ENSP00000216181,9606.ENSP00000217131,9606.ENSP00000219070,9606.ENSP00000221466,9606.ENSP00000221930,9606.ENSP00000222247,9606.ENSP00000223357,9606.ENSP00000225430,9606.ENSP00000225964,9606.ENSP00000229239,9606.ENSP00000230085,…	CD74,DCN,GRN,TNS1,PLOD1,GLG1,MMP11,LGALS1,MYH9,CTSZ,MMP2,FCGRT,TGFB1,RPL18A,AEBP1,RPL19,COL1A1,GAPDH,SNX3,TMSB10,SORBS3,LRP1,PTGIS,C3,DSTN,APOE,ZC3H4,SERPINF1,NOTCH2,GNS,LAMC1,SLC40A1,PDGFRB,RPL8,TIMP2,LGALS3BP,EHD2,NOTCH3,APLP2,ZNF106,THRA,ADD1,F13A1,EVC,SMARCA2,LUM,MFGE8,IGFBP4,RPS11,CTSK,RPS27A,FTH1,SETD7,NONO,SERPING1,RPS3,MYL9,CGNL1,THY1,ABCA6,CSF1R,CALM3,AP2M1,IGFBP7,ITGB5,RPS23,COL1A2,COL1…
GO Component	GO:0030139	Endocytic vesicle	20	301	0.66	2.51e-06	9606.ENSP00000009530,9606.ENSP00000230085,9606.ENSP00000243077,9606.ENSP00000252486,9606.ENSP00000263277,9606.ENSP00000272317,9606.ENSP00000292807,9606.ENSP00000296181,9606.ENSP00000304697,9606.ENSP00000312946,9606.ENSP00000333298,9606.ENSP00000354335,9606.ENSP00000362924,9606.ENSP00000363868,9606.ENSP00000378177,9606.ENSP00000378786,9606.ENSP00000393566,9606.ENSP00000441543,9606.ENSP00000446007,…	CD74,SNX3,LRP1,APOE,EHD2,RPS27A,AP2M1,ITGB5,UBB,STAB1,LAMP1,MPEG1,GSN,ABCA1,CEMIP,HLA-DRA,HLA-DPA1,UBC,VIM,B2M
GO Component	GO:0110165	Cellular anatomical entity	281	17788	0.04	3.18e-06	9606.ENSP00000009530,9606.ENSP00000052754,9606.ENSP00000053867,9606.ENSP00000171887,9606.ENSP00000196061,9606.ENSP00000205061,9606.ENSP00000206423,9606.ENSP00000215743,9606.ENSP00000215909,9606.ENSP00000216181,9606.ENSP00000216218,9606.ENSP00000216286,9606.ENSP00000217131,9606.ENSP00000219070,9606.ENSP00000221466,9606.ENSP00000221930,9606.ENSP00000222247,9606.ENSP00000223061,9606.ENSP00000223357,…	CD74,DCN,GRN,TNS1,PLOD1,GLG1,CCDC80,MMP11,LGALS1,MYH9,ST13,NID2,CTSZ,MMP2,FCGRT,TGFB1,RPL18A,PCOLCE,AEBP1,RPL19,COL1A1,MGP,GAPDH,SNX3,LAMA4,TMSB10,SORBS3,LRP1,PTGIS,C3,DSTN,CAPNS1,APOE,ZC3H4,SERPINF1,IGJ,RIN2,NOTCH2,GNS,LAMC1,CCL21,SLC40A1,PDGFRB,RPL8,TIMP2,LGALS3BP,EHD2,NOTCH3,APLP2,CD81,ZNF106,NID1,THRA,ADD1,F13A1,EVC,SMARCA2,LUM,MFGE8,IGFBP4,RPS11,CTSK,RPS27A,FTH1,SETD7,SFRP2,NONO,SERPING1,RPS…
GO Component	GO:0031410	Cytoplasmic vesicle	67	2386	0.29	6.13e-06	9606.ENSP00000009530,9606.ENSP00000053867,9606.ENSP00000217131,9606.ENSP00000221466,9606.ENSP00000221930,9606.ENSP00000225964,9606.ENSP00000230085,9606.ENSP00000243077,9606.ENSP00000245907,9606.ENSP00000252486,9606.ENSP00000254722,9606.ENSP00000258145,9606.ENSP00000261024,9606.ENSP00000261799,9606.ENSP00000262768,9606.ENSP00000262776,9606.ENSP00000263277,9606.ENSP00000263574,9606.ENSP00000264870,…	CD74,GRN,CTSZ,FCGRT,TGFB1,COL1A1,SNX3,LRP1,C3,APOE,SERPINF1,GNS,SLC40A1,PDGFRB,TIMP2,LGALS3BP,EHD2,APLP2,F13A1,CTSK,RPS27A,FTH1,SERPING1,CALM3,AP2M1,ITGB5,IGF1,UBB,ANTXR2,EEF2,MMP14,AOC3,STAB1,DAB2,RNF144A,A2M,BGN,GAS6,LAMP1,ANXA6,VAT1,PTPRS,MPEG1,CYB5R3,THBS2,GNAS,SPTAN1,GSN,ABCA1,FTL,TMSB4X,GPNMB,CEMIP,PSAP,HLA-DRA,MYH11,CST3,NUCB1,PLD3,HLA-DPA1,RARRES2,SEPP1,UBC,VIM,B2M,PECAM1,WASF2
GO Component	GO:0009986	Cell surface	33	824	0.44	1.34e-05	9606.ENSP00000009530,9606.ENSP00000171887,9606.ENSP00000215909,9606.ENSP00000217131,9606.ENSP00000221466,9606.ENSP00000221930,9606.ENSP00000245907,9606.ENSP00000256646,9606.ENSP00000261799,9606.ENSP00000262768,9606.ENSP00000263388,9606.ENSP00000268150,9606.ENSP00000271651,9606.ENSP00000284240,9606.ENSP00000286301,9606.ENSP00000296181,9606.ENSP00000306185,9606.ENSP00000312326,9606.ENSP00000316029,…	CD74,TNS1,LGALS1,CTSZ,FCGRT,TGFB1,C3,NOTCH2,PDGFRB,TIMP2,NOTCH3,MFGE8,CTSK,THY1,CSF1R,ITGB5,ANTXR2,AOC3,TLN1,BGN,LAMP1,SULF2,ENG,ABCA1,GPC6,HLA-DRA,CXCL12,HLA-DPA1,MXRA8,CLSTN2,GPR124,B2M,PECAM1
GO Component	GO:0005796	Golgi lumen	11	101	0.87	3.15e-05	9606.ENSP00000052754,9606.ENSP00000215743,9606.ENSP00000221930,9606.ENSP00000266718,9606.ENSP00000308208,9606.ENSP00000327336,9606.ENSP00000331831,9606.ENSP00000343924,9606.ENSP00000347041,9606.ENSP00000363827,9606.ENSP00000366246	DCN,MMP11,TGFB1,LUM,MMP14,BGN,GAS6,PRELP,FMOD,HSPG2,GPC6
GO Component	GO:0005622	Intracellular	242	14276	0.07	6.23e-05	9606.ENSP00000009530,9606.ENSP00000052754,9606.ENSP00000053867,9606.ENSP00000171887,9606.ENSP00000196061,9606.ENSP00000205061,9606.ENSP00000215743,9606.ENSP00000215909,9606.ENSP00000216181,9606.ENSP00000216218,9606.ENSP00000217131,9606.ENSP00000219070,9606.ENSP00000221466,9606.ENSP00000221930,9606.ENSP00000222247,9606.ENSP00000223357,9606.ENSP00000225430,9606.ENSP00000225964,9606.ENSP00000229239,…	CD74,DCN,GRN,TNS1,PLOD1,GLG1,MMP11,LGALS1,MYH9,ST13,CTSZ,MMP2,FCGRT,TGFB1,RPL18A,AEBP1,RPL19,COL1A1,GAPDH,SNX3,TMSB10,SORBS3,LRP1,PTGIS,C3,DSTN,CAPNS1,APOE,ZC3H4,SERPINF1,RIN2,NOTCH2,GNS,LAMC1,SLC40A1,PDGFRB,RPL8,TIMP2,LGALS3BP,EHD2,NOTCH3,APLP2,ZNF106,THRA,ADD1,F13A1,EVC,SMARCA2,LUM,MFGE8,IGFBP4,RPS11,CTSK,RPS27A,FTH1,SETD7,NONO,SERPING1,RPS3,MYL9,CGNL1,THY1,ABCA6,DEPTOR,CSF1R,CALM3,AP2M1,IGFBP7…
GO Component	GO:0031091	Platelet alpha granule	10	91	0.88	9.02e-05	9606.ENSP00000221930,9606.ENSP00000263574,9606.ENSP00000264870,9606.ENSP00000278407,9606.ENSP00000302665,9606.ENSP00000323929,9606.ENSP00000331831,9606.ENSP00000355751,9606.ENSP00000370010,9606.ENSP00000457421	TGFB1,APLP2,F13A1,SERPING1,IGF1,A2M,GAS6,THBS2,TMSB4X,PECAM1
GO Component	GO:0098644	Complex of collagen trimers	6	21	1.29	9.02e-05	9606.ENSP00000225964,9606.ENSP00000266718,9606.ENSP00000297268,9606.ENSP00000304408,9606.ENSP00000353654,9606.ENSP00000360882	COL1A1,LUM,COL1A2,COL3A1,COL4A2,COL5A1
GO Component	GO:0005583	Fibrillar collagen trimer	5	12	1.46	0.00014	9606.ENSP00000225964,9606.ENSP00000266718,9606.ENSP00000297268,9606.ENSP00000304408,9606.ENSP00000360882	COL1A1,LUM,COL1A2,COL3A1,COL5A1
GO Component	GO:0030141	Secretory granule	31	845	0.4	0.00016	9606.ENSP00000053867,9606.ENSP00000217131,9606.ENSP00000221930,9606.ENSP00000225964,9606.ENSP00000243077,9606.ENSP00000245907,9606.ENSP00000258145,9606.ENSP00000262768,9606.ENSP00000262776,9606.ENSP00000263574,9606.ENSP00000264870,9606.ENSP00000273550,9606.ENSP00000278407,9606.ENSP00000302665,9606.ENSP00000307940,9606.ENSP00000323929,9606.ENSP00000331831,9606.ENSP00000333298,9606.ENSP00000347872,…	GRN,CTSZ,TGFB1,COL1A1,LRP1,C3,GNS,TIMP2,LGALS3BP,APLP2,F13A1,FTH1,SERPING1,IGF1,EEF2,A2M,GAS6,LAMP1,VAT1,CYB5R3,THBS2,SPTAN1,GSN,FTL,TMSB4X,PSAP,CST3,RARRES2,SEPP1,B2M,PECAM1
GO Component	GO:0005829	Cytosol	111	5193	0.17	0.00017	9606.ENSP00000215909,9606.ENSP00000216181,9606.ENSP00000216218,9606.ENSP00000222247,9606.ENSP00000225430,9606.ENSP00000229239,9606.ENSP00000230085,9606.ENSP00000240123,9606.ENSP00000246533,9606.ENSP00000253048,9606.ENSP00000255006,9606.ENSP00000261024,9606.ENSP00000262584,9606.ENSP00000263277,9606.ENSP00000263388,9606.ENSP00000263805,9606.ENSP00000264637,9606.ENSP00000264758,9606.ENSP00000270625,…	LGALS1,MYH9,ST13,RPL18A,RPL19,GAPDH,SNX3,SORBS3,CAPNS1,ZC3H4,RIN2,SLC40A1,RPL8,EHD2,NOTCH3,ZNF106,THRA,ADD1,RPS11,RPS27A,FTH1,RPS3,MYL9,THY1,CALM3,AP2M1,GUCY1A3,RPS23,RPS9,SH3D19,RGL1,UBB,SYNPO2,RPL13,EEF2,MMP14,RPL38,RPL4,GNAI2,DAB2,UACA,STAT2,TLN1,RPLP2,A2M,LAMP1,RPS2,RPL3,RPL36AL,RPL27A,RPL21,RPLP1,GPX4,SVIL,PTRF,PTPRS,MYLK,CYB5R3,C1orf85,RPL12,NFE2L1,TGM2,LMOD1,RPS27,HTRA1,FLNA,GNAS,SORBS1,RP…
GO Component	GO:0030666	Endocytic vesicle membrane	12	157	0.72	0.00026	9606.ENSP00000009530,9606.ENSP00000243077,9606.ENSP00000252486,9606.ENSP00000272317,9606.ENSP00000292807,9606.ENSP00000304697,9606.ENSP00000312946,9606.ENSP00000333298,9606.ENSP00000378786,9606.ENSP00000393566,9606.ENSP00000441543,9606.ENSP00000452780	CD74,LRP1,APOE,RPS27A,AP2M1,UBB,STAB1,LAMP1,HLA-DRA,HLA-DPA1,UBC,B2M
GO Component	GO:0043232	Intracellular non-membrane-bounded organelle	105	4880	0.17	0.00027	9606.ENSP00000171887,9606.ENSP00000205061,9606.ENSP00000216181,9606.ENSP00000219070,9606.ENSP00000222247,9606.ENSP00000225430,9606.ENSP00000229239,9606.ENSP00000233143,9606.ENSP00000240123,9606.ENSP00000243077,9606.ENSP00000246069,9606.ENSP00000253048,9606.ENSP00000262584,9606.ENSP00000263277,9606.ENSP00000263388,9606.ENSP00000263805,9606.ENSP00000264637,9606.ENSP00000264758,9606.ENSP00000264956,…	TNS1,GLG1,MYH9,MMP2,RPL18A,RPL19,GAPDH,TMSB10,SORBS3,LRP1,DSTN,ZC3H4,RPL8,EHD2,NOTCH3,ZNF106,THRA,ADD1,EVC,SMARCA2,RPS11,RPS27A,SETD7,NONO,RPS3,MYL9,CGNL1,CALM3,RPS23,RPS9,SYNPO2,RPL13,EEF2,MMP14,RPL38,RPL4,MLXIP,GNAI2,DAB2,UACA,STAT2,TLN1,RPLP2,MAF,HIST2H2AC,RPS2,RPL3,RPL36AL,RPL27A,RPL21,RPLP1,SVIL,MYLK,CYB5R3,RPL12,NFE2L1,HMGN2,LMOD1,RPS27,FLNA,SORBS1,RPL7A,SPTAN1,MAFB,RPS4X,GSN,DES,RPL11,AHNA…
GO Component	GO:0099503	Secretory vesicle	34	1010	0.36	0.00029	9606.ENSP00000053867,9606.ENSP00000217131,9606.ENSP00000221930,9606.ENSP00000225964,9606.ENSP00000243077,9606.ENSP00000245907,9606.ENSP00000258145,9606.ENSP00000261024,9606.ENSP00000262768,9606.ENSP00000262776,9606.ENSP00000263574,9606.ENSP00000264870,9606.ENSP00000273550,9606.ENSP00000278407,9606.ENSP00000291295,9606.ENSP00000302665,9606.ENSP00000307940,9606.ENSP00000323929,9606.ENSP00000331831,…	GRN,CTSZ,TGFB1,COL1A1,LRP1,C3,GNS,SLC40A1,TIMP2,LGALS3BP,APLP2,F13A1,FTH1,SERPING1,CALM3,IGF1,EEF2,A2M,GAS6,LAMP1,VAT1,PTPRS,CYB5R3,THBS2,SPTAN1,GSN,FTL,TMSB4X,PSAP,CST3,RARRES2,SEPP1,B2M,PECAM1
GO Component	GO:0043292	Contractile fiber	14	238	0.61	0.00071	9606.ENSP00000219070,9606.ENSP00000279022,9606.ENSP00000291295,9606.ENSP00000306015,9606.ENSP00000348128,9606.ENSP00000356257,9606.ENSP00000358866,9606.ENSP00000363071,9606.ENSP00000367263,9606.ENSP00000367542,9606.ENSP00000379616,9606.ENSP00000381448,9606.ENSP00000402373,9606.ENSP00000457421	MMP2,MYL9,CALM3,SYNPO2,SVIL,LMOD1,FLNA,DES,AHNAK,TPM2,MYH11,CST3,ACTA2,PECAM1
GO Component	GO:0015629	Actin cytoskeleton	20	477	0.46	0.0014	9606.ENSP00000216181,9606.ENSP00000246069,9606.ENSP00000263388,9606.ENSP00000264758,9606.ENSP00000279022,9606.ENSP00000281282,9606.ENSP00000306015,9606.ENSP00000348128,9606.ENSP00000353452,9606.ENSP00000356257,9606.ENSP00000358866,9606.ENSP00000360293,9606.ENSP00000361824,9606.ENSP00000362924,9606.ENSP00000367263,9606.ENSP00000367542,9606.ENSP00000379616,9606.ENSP00000386857,9606.ENSP00000402373,…	MYH9,DSTN,NOTCH3,ADD1,MYL9,CGNL1,SYNPO2,SVIL,MYLK,LMOD1,FLNA,SORBS1,SPTAN1,GSN,AHNAK,TPM2,MYH11,ACTG2,ACTA2,WASF2
GO Component	GO:0005791	Rough endoplasmic reticulum	8	82	0.83	0.0017	9606.ENSP00000196061,9606.ENSP00000296674,9606.ENSP00000311430,9606.ENSP00000360687,9606.ENSP00000385923,9606.ENSP00000403172,9606.ENSP00000447001,9606.ENSP00000464813	PLOD1,RPS23,RPL4,PTGDS,NUCB1,RPL6,RPL18,RPL27
GO Component	GO:0045202	Synapse	39	1351	0.3	0.0017	9606.ENSP00000205061,9606.ENSP00000216181,9606.ENSP00000222247,9606.ENSP00000225430,9606.ENSP00000243077,9606.ENSP00000252486,9606.ENSP00000261024,9606.ENSP00000262584,9606.ENSP00000264758,9606.ENSP00000278572,9606.ENSP00000291295,9606.ENSP00000296518,9606.ENSP00000302896,9606.ENSP00000307940,9606.ENSP00000309830,9606.ENSP00000312999,9606.ENSP00000313967,9606.ENSP00000333298,9606.ENSP00000346001,…	GLG1,MYH9,RPL18A,RPL19,LRP1,APOE,SLC40A1,RPL8,ADD1,RPS3,CALM3,GUCY1A3,RPS9,EEF2,RPL38,GNAI2,C1QB,LAMP1,RPL3,PTPRS,RPL12,RPS27,FLNA,RPL7A,RPS4X,DES,C1QC,C1QA,GPC6,RPL14,AKAP12,LAMB2,RPS18,CLSTN2,RPL6,SPARCL1,RPS20,RPLP0,WASF2
GO Component	GO:0099081	Supramolecular polymer	30	947	0.34	0.0028	9606.ENSP00000052754,9606.ENSP00000216181,9606.ENSP00000219070,9606.ENSP00000225964,9606.ENSP00000266718,9606.ENSP00000279022,9606.ENSP00000291295,9606.ENSP00000297268,9606.ENSP00000304408,9606.ENSP00000306015,9606.ENSP00000325527,9606.ENSP00000331544,9606.ENSP00000348128,9606.ENSP00000353654,9606.ENSP00000355180,9606.ENSP00000356257,9606.ENSP00000358866,9606.ENSP00000360882,9606.ENSP00000363071,…	DCN,MYH9,MMP2,COL1A1,LUM,MYL9,CALM3,COL1A2,COL3A1,SYNPO2,FBN1,FBLN1,SVIL,COL4A2,COL6A1,LMOD1,FLNA,COL5A1,DES,MFAP2,AHNAK,TPM2,NUMA1,MFAP4,MYH11,CST3,ACTG2,ACTA2,VIM,PECAM1
GO Component	GO:0031093	Platelet alpha granule lumen	7	68	0.85	0.0037	9606.ENSP00000221930,9606.ENSP00000264870,9606.ENSP00000278407,9606.ENSP00000302665,9606.ENSP00000323929,9606.ENSP00000331831,9606.ENSP00000370010	TGFB1,F13A1,SERPING1,IGF1,A2M,GAS6,TMSB4X
GO Component	GO:0005614	Interstitial matrix	4	14	1.29	0.0039	9606.ENSP00000206423,9606.ENSP00000284322,9606.ENSP00000297848,9606.ENSP00000346537	CCDC80,ABI3BP,COL14A1,SMOC2
GO Component	GO:0016020	Membrane	164	9072	0.09	0.0040	9606.ENSP00000009530,9606.ENSP00000053867,9606.ENSP00000196061,9606.ENSP00000205061,9606.ENSP00000216181,9606.ENSP00000216286,9606.ENSP00000217131,9606.ENSP00000219070,9606.ENSP00000221466,9606.ENSP00000221930,9606.ENSP00000222247,9606.ENSP00000225430,9606.ENSP00000229239,9606.ENSP00000230085,9606.ENSP00000243077,9606.ENSP00000244043,9606.ENSP00000245907,9606.ENSP00000246533,9606.ENSP00000252486,…	CD74,GRN,PLOD1,GLG1,MYH9,NID2,CTSZ,MMP2,FCGRT,TGFB1,RPL18A,RPL19,GAPDH,SNX3,LRP1,PTGIS,C3,CAPNS1,APOE,NOTCH2,SLC40A1,PDGFRB,RPL8,LGALS3BP,EHD2,NOTCH3,APLP2,CD81,ZNF106,NID1,ADD1,EVC,MFGE8,RPS11,CTSK,RPS27A,NONO,RPS3,THY1,ABCA6,CSF1R,CALM3,AP2M1,ITGB5,RPS23,COL6A2,IGF1,RPS9,SH3D19,UBB,ANTXR2,MRC2,RPL13,EEF2,MMP14,RPL4,AOC3,MLXIP,STAB1,GNAI2,DAB2,STAT2,TLN1,SNRNP200,PLXND1,TENC1,SLC7A8,FAXDC2,RNF14…
GO Component	GO:0099512	Supramolecular fiber	29	939	0.33	0.0054	9606.ENSP00000052754,9606.ENSP00000216181,9606.ENSP00000219070,9606.ENSP00000225964,9606.ENSP00000266718,9606.ENSP00000279022,9606.ENSP00000291295,9606.ENSP00000297268,9606.ENSP00000304408,9606.ENSP00000306015,9606.ENSP00000325527,9606.ENSP00000331544,9606.ENSP00000348128,9606.ENSP00000355180,9606.ENSP00000356257,9606.ENSP00000358866,9606.ENSP00000360882,9606.ENSP00000363071,9606.ENSP00000364685,…	DCN,MYH9,MMP2,COL1A1,LUM,MYL9,CALM3,COL1A2,COL3A1,SYNPO2,FBN1,FBLN1,SVIL,COL6A1,LMOD1,FLNA,COL5A1,DES,MFAP2,AHNAK,TPM2,NUMA1,MFAP4,MYH11,CST3,ACTG2,ACTA2,VIM,PECAM1
GO Component	GO:0045334	Clathrin-coated endocytic vesicle	6	53	0.89	0.0068	9606.ENSP00000009530,9606.ENSP00000252486,9606.ENSP00000292807,9606.ENSP00000378177,9606.ENSP00000378786,9606.ENSP00000393566	CD74,APOE,AP2M1,CEMIP,HLA-DRA,HLA-DPA1
GO Component	GO:0098805	Whole membrane	44	1715	0.25	0.0069	9606.ENSP00000009530,9606.ENSP00000053867,9606.ENSP00000221466,9606.ENSP00000230085,9606.ENSP00000243077,9606.ENSP00000244043,9606.ENSP00000252486,9606.ENSP00000263277,9606.ENSP00000263574,9606.ENSP00000264758,9606.ENSP00000272317,9606.ENSP00000284240,9606.ENSP00000291295,9606.ENSP00000292807,9606.ENSP00000304697,9606.ENSP00000306185,9606.ENSP00000307940,9606.ENSP00000312834,9606.ENSP00000312946,…	CD74,GRN,FCGRT,SNX3,LRP1,PTGIS,APOE,EHD2,APLP2,ADD1,RPS27A,THY1,CALM3,AP2M1,UBB,ANTXR2,EEF2,MLXIP,STAB1,GNAI2,DAB2,RNF144A,ITM2C,LAMP1,ANXA6,VAT1,PTRF,PTPRS,KIRREL,CYB5R3,C1orf85,COL6A1,SORBS1,ABCA1,AHNAK,GPNMB,CEMIP,PSAP,HLA-DRA,PLD3,HLA-DPA1,UBC,B2M,PECAM1
GO Component	GO:0071944	Cell periphery	107	5432	0.13	0.0080	9606.ENSP00000009530,9606.ENSP00000053867,9606.ENSP00000205061,9606.ENSP00000216181,9606.ENSP00000216286,9606.ENSP00000217131,9606.ENSP00000219070,9606.ENSP00000221466,9606.ENSP00000221930,9606.ENSP00000229239,9606.ENSP00000243077,9606.ENSP00000244043,9606.ENSP00000245907,9606.ENSP00000246069,9606.ENSP00000246533,9606.ENSP00000252486,9606.ENSP00000256646,9606.ENSP00000261024,9606.ENSP00000261799,…	CD74,GRN,GLG1,MYH9,NID2,CTSZ,MMP2,FCGRT,TGFB1,GAPDH,LRP1,PTGIS,C3,DSTN,CAPNS1,APOE,NOTCH2,SLC40A1,PDGFRB,EHD2,NOTCH3,APLP2,CD81,NID1,ADD1,EVC,MFGE8,CTSK,RPS27A,RPS3,THY1,ABCA6,CSF1R,CALM3,AP2M1,ITGB5,COL6A2,IGF1,SH3D19,UBB,ANTXR2,EEF2,MMP14,AOC3,STAB1,GNAI2,DAB2,STAT2,TLN1,PLXND1,TENC1,SLC7A8,RNF144A,C7,ITM2C,ITGA11,BGN,LAMP1,RPL36AL,SMOC2,SVIL,PTRF,PTPRS,KIRREL,SULF2,MYLK,PCDH18,COL6A1,TGM2,HTRA…
GO Component	GO:0030669	Clathrin-coated endocytic vesicle membrane	5	35	0.99	0.0085	9606.ENSP00000009530,9606.ENSP00000252486,9606.ENSP00000292807,9606.ENSP00000378786,9606.ENSP00000393566	CD74,APOE,AP2M1,HLA-DRA,HLA-DPA1
GO Component	GO:0005768	Endosome	28	959	0.3	0.0158	9606.ENSP00000009530,9606.ENSP00000053867,9606.ENSP00000221466,9606.ENSP00000230085,9606.ENSP00000243077,9606.ENSP00000252486,9606.ENSP00000263277,9606.ENSP00000271651,9606.ENSP00000272317,9606.ENSP00000292807,9606.ENSP00000304697,9606.ENSP00000306185,9606.ENSP00000308208,9606.ENSP00000312326,9606.ENSP00000321330,9606.ENSP00000333298,9606.ENSP00000346550,9606.ENSP00000363868,9606.ENSP00000371420,…	CD74,GRN,FCGRT,SNX3,LRP1,APOE,EHD2,CTSK,RPS27A,AP2M1,UBB,ANTXR2,MMP14,AOC3,RNF144A,LAMP1,ANXA6,ABCA1,GPNMB,PSAP,HLA-DRA,CST3,NUCB1,PLD3,HLA-DPA1,UBC,B2M,WASF2
GO Component	GO:0042611	MHC protein complex	4	22	1.1	0.0158	9606.ENSP00000009530,9606.ENSP00000378786,9606.ENSP00000393566,9606.ENSP00000452780	CD74,HLA-DRA,HLA-DPA1,B2M
GO Component	GO:0099080	Supramolecular complex	34	1261	0.27	0.0158	9606.ENSP00000052754,9606.ENSP00000216181,9606.ENSP00000219070,9606.ENSP00000225964,9606.ENSP00000266718,9606.ENSP00000279022,9606.ENSP00000291295,9606.ENSP00000297268,9606.ENSP00000304408,9606.ENSP00000306015,9606.ENSP00000325527,9606.ENSP00000331544,9606.ENSP00000348128,9606.ENSP00000353654,9606.ENSP00000355180,9606.ENSP00000356257,9606.ENSP00000358866,9606.ENSP00000360882,9606.ENSP00000362744,…	DCN,MYH9,MMP2,COL1A1,LUM,MYL9,CALM3,COL1A2,COL3A1,SYNPO2,FBN1,FBLN1,SVIL,COL4A2,COL6A1,LMOD1,FLNA,COL5A1,RPS4X,DES,MFAP2,AHNAK,TPM2,NUMA1,MFAP4,MYH11,CST3,ACTG2,ACTA2,RPL6,VIM,RPLP0,RPL28,PECAM1
GO Component	GO:0005765	Lysosomal membrane	15	373	0.44	0.0164	9606.ENSP00000009530,9606.ENSP00000053867,9606.ENSP00000243077,9606.ENSP00000292807,9606.ENSP00000313391,9606.ENSP00000322730,9606.ENSP00000333298,9606.ENSP00000346550,9606.ENSP00000354553,9606.ENSP00000355180,9606.ENSP00000367263,9606.ENSP00000378394,9606.ENSP00000378786,9606.ENSP00000387050,9606.ENSP00000393566	CD74,GRN,LRP1,AP2M1,DAB2,ITM2C,LAMP1,ANXA6,C1orf85,COL6A1,AHNAK,PSAP,HLA-DRA,PLD3,HLA-DPA1
GO Component	GO:0001527	Microfibril	3	10	1.31	0.0231	9606.ENSP00000325527,9606.ENSP00000364685,9606.ENSP00000378957	FBN1,MFAP2,MFAP4
GO Component	GO:0044754	Autolysosome	3	10	1.31	0.0231	9606.ENSP00000273550,9606.ENSP00000333298,9606.ENSP00000366525	FTH1,LAMP1,FTL
GO Component	GO:0005886	Plasma membrane	102	5314	0.12	0.0286	9606.ENSP00000009530,9606.ENSP00000053867,9606.ENSP00000205061,9606.ENSP00000216181,9606.ENSP00000216286,9606.ENSP00000217131,9606.ENSP00000219070,9606.ENSP00000221466,9606.ENSP00000221930,9606.ENSP00000229239,9606.ENSP00000243077,9606.ENSP00000244043,9606.ENSP00000245907,9606.ENSP00000246533,9606.ENSP00000252486,9606.ENSP00000256646,9606.ENSP00000261024,9606.ENSP00000261799,9606.ENSP00000263277,…	CD74,GRN,GLG1,MYH9,NID2,CTSZ,MMP2,FCGRT,TGFB1,GAPDH,LRP1,PTGIS,C3,CAPNS1,APOE,NOTCH2,SLC40A1,PDGFRB,EHD2,NOTCH3,APLP2,CD81,NID1,ADD1,EVC,MFGE8,CTSK,RPS27A,RPS3,THY1,ABCA6,CSF1R,CALM3,AP2M1,ITGB5,COL6A2,IGF1,SH3D19,UBB,ANTXR2,EEF2,MMP14,AOC3,STAB1,GNAI2,DAB2,STAT2,TLN1,PLXND1,TENC1,SLC7A8,RNF144A,C7,ITM2C,ITGA11,BGN,LAMP1,RPL36AL,SVIL,PTRF,PTPRS,KIRREL,SULF2,MYLK,PCDH18,COL6A1,TGM2,HTRA1,FLNA,GNAS…
GO Component	GO:0098552	Side of membrane	18	531	0.37	0.0306	9606.ENSP00000009530,9606.ENSP00000221466,9606.ENSP00000268150,9606.ENSP00000271651,9606.ENSP00000284240,9606.ENSP00000306185,9606.ENSP00000312999,9606.ENSP00000333298,9606.ENSP00000360141,9606.ENSP00000362299,9606.ENSP00000363868,9606.ENSP00000378786,9606.ENSP00000379140,9606.ENSP00000385923,9606.ENSP00000393566,9606.ENSP00000452780,9606.ENSP00000457421,9606.ENSP00000464813	CD74,FCGRT,MFGE8,CTSK,THY1,ANTXR2,GNAI2,LAMP1,GNAS,ENG,ABCA1,HLA-DRA,CXCL12,NUCB1,HLA-DPA1,B2M,PECAM1,RPL27
GO Component	GO:0005584	Collagen type i trimer	2	2	1.84	0.0350	9606.ENSP00000225964,9606.ENSP00000297268	COL1A1,COL1A2
GO Component	GO:0005602	Complement component c1 complex	2	2	1.84	0.0350	9606.ENSP00000313967,9606.ENSP00000363773	C1QB,C1QA
GO Component	GO:0008043	Intracellular ferritin complex	2	2	1.84	0.0350	9606.ENSP00000273550,9606.ENSP00000366525	FTH1,FTL
GO Component	GO:0045335	Phagocytic vesicle	8	137	0.6	0.0350	9606.ENSP00000230085,9606.ENSP00000296181,9606.ENSP00000333298,9606.ENSP00000354335,9606.ENSP00000362924,9606.ENSP00000363868,9606.ENSP00000446007,9606.ENSP00000452780	SNX3,ITGB5,LAMP1,MPEG1,GSN,ABCA1,VIM,B2M
GO Component	GO:0098588	Bounding membrane of organelle	48	2107	0.19	0.0376	9606.ENSP00000009530,9606.ENSP00000053867,9606.ENSP00000196061,9606.ENSP00000205061,9606.ENSP00000217131,9606.ENSP00000221466,9606.ENSP00000230085,9606.ENSP00000243077,9606.ENSP00000252486,9606.ENSP00000256646,9606.ENSP00000263277,9606.ENSP00000263388,9606.ENSP00000263574,9606.ENSP00000264956,9606.ENSP00000272317,9606.ENSP00000291295,9606.ENSP00000292807,9606.ENSP00000304697,9606.ENSP00000306185,…	CD74,GRN,PLOD1,GLG1,CTSZ,FCGRT,SNX3,LRP1,APOE,NOTCH2,EHD2,NOTCH3,APLP2,EVC,RPS27A,CALM3,AP2M1,UBB,ANTXR2,MLXIP,STAB1,DAB2,RNF144A,ITM2C,LAMP1,ANXA6,VAT1,PTPRS,CYB5R3,C1orf85,COL6A1,GNAS,AHNAK,GPNMB,NUMA1,CEMIP,PSAP,HLA-DRA,NUCB1,PLD3,HLA-DPA1,MXRA8,CLSTN2,MRVI1,UBC,B2M,PECAM1,RPL27
GO Component	GO:0030665	Clathrin-coated vesicle membrane	7	113	0.63	0.0461	9606.ENSP00000009530,9606.ENSP00000252486,9606.ENSP00000292807,9606.ENSP00000313391,9606.ENSP00000378177,9606.ENSP00000378786,9606.ENSP00000393566	CD74,APOE,AP2M1,DAB2,CEMIP,HLA-DRA,HLA-DPA1
GO Component	GO:0031089	Platelet dense granule lumen	3	14	1.17	0.0461	9606.ENSP00000262776,9606.ENSP00000418009,9606.ENSP00000420939	LGALS3BP,RARRES2,SEPP1
GO Component	GO:0042613	MHC class II protein complex	3	14	1.17	0.0461	9606.ENSP00000009530,9606.ENSP00000378786,9606.ENSP00000393566	CD74,HLA-DRA,HLA-DPA1
GO Component	GO:0098576	Lumenal side of membrane	4	32	0.93	0.0461	9606.ENSP00000009530,9606.ENSP00000378786,9606.ENSP00000385923,9606.ENSP00000393566	CD74,HLA-DRA,NUCB1,HLA-DPA1
GO Component	GO:1904724	Tertiary granule lumen	5	55	0.8	0.0461	9606.ENSP00000262768,9606.ENSP00000273550,9606.ENSP00000361824,9606.ENSP00000381448,9606.ENSP00000452780	TIMP2,FTH1,SPTAN1,CST3,B2M
STRING clusters	CL:153	Eukaryotic Translation Elongation	39	97	1.44	1.50e-33	9606.ENSP00000222247,9606.ENSP00000225430,9606.ENSP00000262584,9606.ENSP00000270625,9606.ENSP00000272317,9606.ENSP00000278572,9606.ENSP00000296674,9606.ENSP00000302896,9606.ENSP00000307889,9606.ENSP00000307940,9606.ENSP00000309830,9606.ENSP00000311430,9606.ENSP00000322419,9606.ENSP00000346001,9606.ENSP00000346012,9606.ENSP00000346015,9606.ENSP00000346027,9606.ENSP00000346037,9606.ENSP00000354739,…	RPL18A,RPL19,RPL8,RPS11,RPS27A,RPS3,RPS23,RPS9,RPL13,EEF2,RPL38,RPL4,RPLP2,RPL3,RPL36AL,RPL27A,RPL21,RPLP1,RPL12,RPS27,RPL7A,RPS4X,RPL11,RPL14,RPS18,RPL6,RPL10,RPL32,RPL37A,RPL29,RPL35A,GNB2L1,RPS20,RPL18,RPLP0,RPL28,RPL36,RPL27,RPS15
STRING clusters	CL:159	Peptide chain elongation	38	86	1.48	1.50e-33	9606.ENSP00000222247,9606.ENSP00000225430,9606.ENSP00000262584,9606.ENSP00000270625,9606.ENSP00000272317,9606.ENSP00000278572,9606.ENSP00000296674,9606.ENSP00000302896,9606.ENSP00000307889,9606.ENSP00000307940,9606.ENSP00000309830,9606.ENSP00000311430,9606.ENSP00000322419,9606.ENSP00000346001,9606.ENSP00000346012,9606.ENSP00000346015,9606.ENSP00000346027,9606.ENSP00000346037,9606.ENSP00000354739,…	RPL18A,RPL19,RPL8,RPS11,RPS27A,RPS3,RPS23,RPS9,RPL13,EEF2,RPL38,RPL4,RPLP2,RPL3,RPL36AL,RPL27A,RPL21,RPLP1,RPL12,RPS27,RPL7A,RPS4X,RPL11,RPL14,RPS18,RPL6,RPL10,RPL32,RPL37A,RPL29,RPL35A,GNB2L1,RPS20,RPL18,RPL28,RPL36,RPL27,RPS15
STRING clusters	CL:164	Peptide chain elongation	37	80	1.5	1.50e-33	9606.ENSP00000222247,9606.ENSP00000225430,9606.ENSP00000262584,9606.ENSP00000270625,9606.ENSP00000272317,9606.ENSP00000278572,9606.ENSP00000296674,9606.ENSP00000302896,9606.ENSP00000307889,9606.ENSP00000307940,9606.ENSP00000309830,9606.ENSP00000311430,9606.ENSP00000322419,9606.ENSP00000346001,9606.ENSP00000346015,9606.ENSP00000346027,9606.ENSP00000346037,9606.ENSP00000354739,9606.ENSP00000357555,…	RPL18A,RPL19,RPL8,RPS11,RPS27A,RPS3,RPS23,RPS9,RPL13,EEF2,RPL38,RPL4,RPLP2,RPL3,RPL27A,RPL21,RPLP1,RPL12,RPS27,RPL7A,RPS4X,RPL11,RPL14,RPS18,RPL6,RPL10,RPL32,RPL37A,RPL29,RPL35A,GNB2L1,RPS20,RPL18,RPL28,RPL36,RPL27,RPS15
STRING clusters	CL:168	Cytoplasmic ribosomal proteins	36	75	1.52	3.48e-33	9606.ENSP00000222247,9606.ENSP00000225430,9606.ENSP00000262584,9606.ENSP00000270625,9606.ENSP00000272317,9606.ENSP00000278572,9606.ENSP00000296674,9606.ENSP00000302896,9606.ENSP00000307889,9606.ENSP00000307940,9606.ENSP00000309830,9606.ENSP00000311430,9606.ENSP00000322419,9606.ENSP00000346001,9606.ENSP00000346015,9606.ENSP00000346027,9606.ENSP00000346037,9606.ENSP00000354739,9606.ENSP00000357555,…	RPL18A,RPL19,RPL8,RPS11,RPS27A,RPS3,RPS23,RPS9,RPL13,EEF2,RPL38,RPL4,RPLP2,RPL3,RPL27A,RPL21,RPLP1,RPL12,RPS27,RPL7A,RPS4X,RPL11,RPL14,RPS18,RPL6,RPL10,RPL32,RPL37A,RPL29,RPL35A,GNB2L1,RPS20,RPL28,RPL36,RPL27,RPS15
STRING clusters	CL:146	Formation of a pool of free 40S subunits, and Elongation factor	41	131	1.33	1.52e-32	9606.ENSP00000222247,9606.ENSP00000225430,9606.ENSP00000229239,9606.ENSP00000262584,9606.ENSP00000270625,9606.ENSP00000272317,9606.ENSP00000278572,9606.ENSP00000296674,9606.ENSP00000302896,9606.ENSP00000307889,9606.ENSP00000307940,9606.ENSP00000309830,9606.ENSP00000311430,9606.ENSP00000322419,9606.ENSP00000346001,9606.ENSP00000346012,9606.ENSP00000346015,9606.ENSP00000346027,9606.ENSP00000346037,…	RPL18A,RPL19,GAPDH,RPL8,RPS11,RPS27A,RPS3,RPS23,RPS9,RPL13,EEF2,RPL38,RPL4,RPLP2,RPL3,RPL36AL,RPL27A,RPL21,RPLP1,RPL12,RPS27,RPL7A,RPS4X,RPL11,RPL13A,RPL14,RPS18,RPL6,RPL10,RPL32,RPL37A,RPL29,RPL35A,GNB2L1,RPS20,RPL18,RPLP0,RPL28,RPL36,RPL27,RPS15
STRING clusters	CL:170	Cytoplasmic ribosomal proteins	32	70	1.5	1.25e-28	9606.ENSP00000222247,9606.ENSP00000225430,9606.ENSP00000262584,9606.ENSP00000270625,9606.ENSP00000272317,9606.ENSP00000278572,9606.ENSP00000296674,9606.ENSP00000302896,9606.ENSP00000307889,9606.ENSP00000309830,9606.ENSP00000311430,9606.ENSP00000346015,9606.ENSP00000346027,9606.ENSP00000346037,9606.ENSP00000354739,9606.ENSP00000357555,9606.ENSP00000361076,9606.ENSP00000362744,9606.ENSP00000363676,…	RPL18A,RPL19,RPL8,RPS11,RPS27A,RPS3,RPS23,RPS9,RPL13,RPL38,RPL4,RPL27A,RPL21,RPLP1,RPL12,RPS27,RPL7A,RPS4X,RPL11,RPL14,RPS18,RPL6,RPL10,RPL37A,RPL29,RPL35A,GNB2L1,RPS20,RPL28,RPL36,RPL27,RPS15
STRING clusters	CL:171	Cytoplasmic ribosomal proteins	27	57	1.51	9.00e-24	9606.ENSP00000222247,9606.ENSP00000225430,9606.ENSP00000262584,9606.ENSP00000296674,9606.ENSP00000302896,9606.ENSP00000307889,9606.ENSP00000309830,9606.ENSP00000311430,9606.ENSP00000346027,9606.ENSP00000346037,9606.ENSP00000354739,9606.ENSP00000357555,9606.ENSP00000361076,9606.ENSP00000362744,9606.ENSP00000363676,9606.ENSP00000379506,9606.ENSP00000393241,9606.ENSP00000403172,9606.ENSP00000413436,…	RPL18A,RPL19,RPL8,RPS23,RPS9,RPL13,RPL38,RPL4,RPL21,RPLP1,RPL12,RPS27,RPL7A,RPS4X,RPL11,RPL14,RPS18,RPL6,RPL10,RPL29,RPL35A,GNB2L1,RPS20,RPL28,RPL36,RPL27,RPS15
STRING clusters	CL:173	Cytoplasmic ribosomal proteins	22	47	1.51	1.83e-18	9606.ENSP00000222247,9606.ENSP00000262584,9606.ENSP00000296674,9606.ENSP00000302896,9606.ENSP00000307889,9606.ENSP00000309830,9606.ENSP00000311430,9606.ENSP00000346027,9606.ENSP00000354739,9606.ENSP00000357555,9606.ENSP00000361076,9606.ENSP00000362744,9606.ENSP00000379506,9606.ENSP00000403172,9606.ENSP00000413436,9606.ENSP00000419117,9606.ENSP00000426909,9606.ENSP00000429374,9606.ENSP00000452909,…	RPL18A,RPL8,RPS23,RPS9,RPL13,RPL38,RPL4,RPL21,RPL12,RPS27,RPL7A,RPS4X,RPL14,RPL6,RPL10,RPL35A,GNB2L1,RPS20,RPL28,RPL36,RPL27,RPS15
STRING clusters	CL:16430	Collagen formation, and Matrix metalloproteinases	27	129	1.16	5.53e-16	9606.ENSP00000052754,9606.ENSP00000196061,9606.ENSP00000216286,9606.ENSP00000219070,9606.ENSP00000223061,9606.ENSP00000225964,9606.ENSP00000243077,9606.ENSP00000254722,9606.ENSP00000262768,9606.ENSP00000264187,9606.ENSP00000297268,9606.ENSP00000297848,9606.ENSP00000300527,9606.ENSP00000304408,9606.ENSP00000308208,9606.ENSP00000317232,9606.ENSP00000323696,9606.ENSP00000325527,9606.ENSP00000331544,…	DCN,PLOD1,NID2,MMP2,PCOLCE,COL1A1,LRP1,SERPINF1,TIMP2,NID1,COL1A2,COL14A1,COL6A2,COL3A1,MMP14,FKBP10,CRTAP,FBN1,FBLN1,COL4A2,COL6A1,COL5A1,HSPG2,MFAP2,EFEMP1,MFAP4,FBLN2
STRING clusters	CL:16429	Collagen formation, and Defective B3GALTL causes Peters-plus syndrome (PpS)	28	168	1.06	1.95e-14	9606.ENSP00000052754,9606.ENSP00000196061,9606.ENSP00000216286,9606.ENSP00000219070,9606.ENSP00000223061,9606.ENSP00000225964,9606.ENSP00000243077,9606.ENSP00000254722,9606.ENSP00000262768,9606.ENSP00000264187,9606.ENSP00000297268,9606.ENSP00000297848,9606.ENSP00000300527,9606.ENSP00000304408,9606.ENSP00000308208,9606.ENSP00000317232,9606.ENSP00000323696,9606.ENSP00000325527,9606.ENSP00000331544,…	DCN,PLOD1,NID2,MMP2,PCOLCE,COL1A1,LRP1,SERPINF1,TIMP2,NID1,COL1A2,COL14A1,COL6A2,COL3A1,MMP14,FKBP10,CRTAP,FBN1,FBLN1,COL4A2,COL6A1,THBS2,COL5A1,HSPG2,MFAP2,EFEMP1,MFAP4,FBLN2
STRING clusters	CL:16569	Mixed, incl. elastic fibre formation, and matrix metalloproteinases	14	58	1.22	5.39e-07	9606.ENSP00000052754,9606.ENSP00000216286,9606.ENSP00000219070,9606.ENSP00000243077,9606.ENSP00000262768,9606.ENSP00000264187,9606.ENSP00000308208,9606.ENSP00000325527,9606.ENSP00000331544,9606.ENSP00000363827,9606.ENSP00000364685,9606.ENSP00000378058,9606.ENSP00000378957,9606.ENSP00000384169	DCN,NID2,MMP2,LRP1,TIMP2,NID1,MMP14,FBN1,FBLN1,HSPG2,MFAP2,EFEMP1,MFAP4,FBLN2
STRING clusters	CL:16432	Collagen biosynthesis and modifying enzymes	13	66	1.13	2.94e-05	9606.ENSP00000196061,9606.ENSP00000223061,9606.ENSP00000225964,9606.ENSP00000254722,9606.ENSP00000297268,9606.ENSP00000297848,9606.ENSP00000300527,9606.ENSP00000304408,9606.ENSP00000317232,9606.ENSP00000323696,9606.ENSP00000353654,9606.ENSP00000355180,9606.ENSP00000360882	PLOD1,PCOLCE,COL1A1,SERPINF1,COL1A2,COL14A1,COL6A2,COL3A1,FKBP10,CRTAP,COL4A2,COL6A1,COL5A1
STRING clusters	CL:19992	Classical antibody-mediated complement activation	6	6	1.84	0.0021	9606.ENSP00000278407,9606.ENSP00000313967,9606.ENSP00000363770,9606.ENSP00000363773,9606.ENSP00000385035,9606.ENSP00000438615	SERPING1,C1QB,C1QC,C1QA,C1S,C1R
STRING clusters	CL:19966	Complement cascade	10	49	1.15	0.0030	9606.ENSP00000245907,9606.ENSP00000278407,9606.ENSP00000313967,9606.ENSP00000322061,9606.ENSP00000356399,9606.ENSP00000363770,9606.ENSP00000363773,9606.ENSP00000363869,9606.ENSP00000385035,9606.ENSP00000438615	C3,SERPING1,C1QB,C7,CFH,C1QC,C1QA,VSIG4,C1S,C1R
STRING clusters	CL:19968	Complement cascade	9	37	1.22	0.0041	9606.ENSP00000245907,9606.ENSP00000278407,9606.ENSP00000313967,9606.ENSP00000356399,9606.ENSP00000363770,9606.ENSP00000363773,9606.ENSP00000363869,9606.ENSP00000385035,9606.ENSP00000438615	C3,SERPING1,C1QB,CFH,C1QC,C1QA,VSIG4,C1S,C1R
STRING clusters	CL:17373	Muscle protein, and sarcomere organization	11	68	1.05	0.0042	9606.ENSP00000216181,9606.ENSP00000279022,9606.ENSP00000353452,9606.ENSP00000357705,9606.ENSP00000363071,9606.ENSP00000367542,9606.ENSP00000379616,9606.ENSP00000386857,9606.ENSP00000402373,9606.ENSP00000432282,9606.ENSP00000446007	MYH9,MYL9,MYLK,S100A4,DES,TPM2,MYH11,ACTG2,ACTA2,TAGLN,VIM
STRING clusters	CL:19706	Mixed, incl. complement and coagulation cascades, and lipoprotein particle	16	182	0.78	0.0070	9606.ENSP00000221466,9606.ENSP00000245907,9606.ENSP00000252486,9606.ENSP00000264870,9606.ENSP00000278407,9606.ENSP00000313967,9606.ENSP00000322061,9606.ENSP00000323929,9606.ENSP00000356399,9606.ENSP00000363770,9606.ENSP00000363773,9606.ENSP00000363869,9606.ENSP00000385035,9606.ENSP00000387654,9606.ENSP00000417138,9606.ENSP00000438615	FCGRT,C3,APOE,F13A1,SERPING1,C1QB,C7,A2M,CFH,C1QC,C1QA,VSIG4,C1S,PCYOX1,PLTP,C1R
STRING clusters	CL:16433	Collagen biosynthesis and modifying enzymes	10	57	1.08	0.0086	9606.ENSP00000196061,9606.ENSP00000223061,9606.ENSP00000225964,9606.ENSP00000297268,9606.ENSP00000297848,9606.ENSP00000300527,9606.ENSP00000304408,9606.ENSP00000353654,9606.ENSP00000355180,9606.ENSP00000360882	PLOD1,PCOLCE,COL1A1,COL1A2,COL14A1,COL6A2,COL3A1,COL4A2,COL6A1,COL5A1
STRING clusters	CL:17445	Myosin ii complex, and smooth muscle contraction	8	32	1.23	0.0175	9606.ENSP00000216181,9606.ENSP00000279022,9606.ENSP00000353452,9606.ENSP00000357705,9606.ENSP00000379616,9606.ENSP00000386857,9606.ENSP00000402373,9606.ENSP00000432282	MYH9,MYL9,MYLK,S100A4,MYH11,ACTG2,ACTA2,TAGLN
STRING clusters	CL:17853	Mixed, incl. tetraspanin family, and annexin	10	63	1.04	0.0176	9606.ENSP00000215909,9606.ENSP00000233143,9606.ENSP00000263277,9606.ENSP00000333298,9606.ENSP00000346550,9606.ENSP00000348128,9606.ENSP00000349541,9606.ENSP00000367263,9606.ENSP00000371420,9606.ENSP00000384537	LGALS1,TMSB10,EHD2,LAMP1,ANXA6,SVIL,PTRF,AHNAK,GPNMB,AKAP12
STRING clusters	CL:19970	Initial triggering of complement, and Complement component 3 deficiency	7	21	1.36	0.0204	9606.ENSP00000278407,9606.ENSP00000313967,9606.ENSP00000363770,9606.ENSP00000363773,9606.ENSP00000363869,9606.ENSP00000385035,9606.ENSP00000438615	SERPING1,C1QB,C1QC,C1QA,VSIG4,C1S,C1R
STRING clusters	CL:16570	Mixed, incl. matrix metalloproteinases, and dissolution of fibrin clot	8	36	1.18	0.0328	9606.ENSP00000216286,9606.ENSP00000219070,9606.ENSP00000243077,9606.ENSP00000262768,9606.ENSP00000264187,9606.ENSP00000308208,9606.ENSP00000363827,9606.ENSP00000378058	NID2,MMP2,LRP1,TIMP2,NID1,MMP14,HSPG2,EFEMP1
KEGG	hsa03010	Ribosome	38	130	1.3	5.02e-32	9606.ENSP00000222247,9606.ENSP00000225430,9606.ENSP00000262584,9606.ENSP00000270625,9606.ENSP00000272317,9606.ENSP00000296674,9606.ENSP00000302896,9606.ENSP00000307889,9606.ENSP00000309830,9606.ENSP00000311430,9606.ENSP00000322419,9606.ENSP00000341885,9606.ENSP00000346001,9606.ENSP00000346012,9606.ENSP00000346015,9606.ENSP00000346027,9606.ENSP00000346037,9606.ENSP00000354739,9606.ENSP00000357555,…	RPL18A,RPL19,RPL8,RPS11,RPS27A,RPS23,RPS9,RPL13,RPL38,RPL4,RPLP2,RPS2,RPL3,RPL36AL,RPL27A,RPL21,RPLP1,RPL12,RPS27,RPL7A,RPS4X,RPL11,RPL13A,RPL14,RPS18,RPL6,RPL10,RPL32,RPL37A,RPL29,RPL35A,RPS20,RPL18,RPLP0,RPL28,RPL36,RPL27,RPS15
KEGG	hsa04510	Focal adhesion	17	198	0.77	2.32e-06	9606.ENSP00000225964,9606.ENSP00000230538,9606.ENSP00000258341,9606.ENSP00000261799,9606.ENSP00000279022,9606.ENSP00000296181,9606.ENSP00000297268,9606.ENSP00000300527,9606.ENSP00000302665,9606.ENSP00000316029,9606.ENSP00000327290,9606.ENSP00000353452,9606.ENSP00000353654,9606.ENSP00000355180,9606.ENSP00000355751,9606.ENSP00000358866,9606.ENSP00000388325	COL1A1,LAMA4,LAMC1,PDGFRB,MYL9,ITGB5,COL1A2,COL6A2,IGF1,TLN1,ITGA11,MYLK,COL4A2,COL6A1,THBS2,FLNA,LAMB2
KEGG	hsa04610	Complement and coagulation cascades	12	82	1.0	2.32e-06	9606.ENSP00000245907,9606.ENSP00000264870,9606.ENSP00000278407,9606.ENSP00000313967,9606.ENSP00000322061,9606.ENSP00000323929,9606.ENSP00000356399,9606.ENSP00000363770,9606.ENSP00000363773,9606.ENSP00000363869,9606.ENSP00000385035,9606.ENSP00000438615	C3,F13A1,SERPING1,C1QB,C7,A2M,CFH,C1QC,C1QA,VSIG4,C1S,C1R
KEGG	hsa04512	ECM-receptor interaction	12	88	0.97	2.36e-06	9606.ENSP00000225964,9606.ENSP00000230538,9606.ENSP00000258341,9606.ENSP00000296181,9606.ENSP00000297268,9606.ENSP00000300527,9606.ENSP00000327290,9606.ENSP00000353654,9606.ENSP00000355180,9606.ENSP00000355751,9606.ENSP00000363827,9606.ENSP00000388325	COL1A1,LAMA4,LAMC1,ITGB5,COL1A2,COL6A2,ITGA11,COL4A2,COL6A1,THBS2,HSPG2,LAMB2
KEGG	hsa05322	Systemic lupus erythematosus	10	93	0.87	0.00021	9606.ENSP00000245907,9606.ENSP00000313967,9606.ENSP00000322061,9606.ENSP00000332194,9606.ENSP00000363770,9606.ENSP00000363773,9606.ENSP00000378786,9606.ENSP00000385035,9606.ENSP00000393566,9606.ENSP00000438615	C3,C1QB,C7,HIST2H2AC,C1QC,C1QA,HLA-DRA,C1S,HLA-DPA1,C1R
KEGG	hsa05150	Staphylococcus aureus infection	9	86	0.86	0.00069	9606.ENSP00000245907,9606.ENSP00000313967,9606.ENSP00000356399,9606.ENSP00000363770,9606.ENSP00000363773,9606.ENSP00000378786,9606.ENSP00000385035,9606.ENSP00000393566,9606.ENSP00000438615	C3,C1QB,CFH,C1QC,C1QA,HLA-DRA,C1S,HLA-DPA1,C1R
KEGG	hsa05133	Pertussis	8	74	0.87	0.0015	9606.ENSP00000245907,9606.ENSP00000278407,9606.ENSP00000312999,9606.ENSP00000313967,9606.ENSP00000363770,9606.ENSP00000363773,9606.ENSP00000385035,9606.ENSP00000438615	C3,SERPING1,GNAI2,C1QB,C1QC,C1QA,C1S,C1R
KEGG	hsa04974	Protein digestion and absorption	9	100	0.79	0.0016	9606.ENSP00000225964,9606.ENSP00000297268,9606.ENSP00000297848,9606.ENSP00000300527,9606.ENSP00000304408,9606.ENSP00000320378,9606.ENSP00000353654,9606.ENSP00000355180,9606.ENSP00000360882	COL1A1,COL1A2,COL14A1,COL6A2,COL3A1,SLC7A8,COL4A2,COL6A1,COL5A1
KEGG	hsa05146	Amoebiasis	9	100	0.79	0.0016	9606.ENSP00000221930,9606.ENSP00000225964,9606.ENSP00000230538,9606.ENSP00000258341,9606.ENSP00000297268,9606.ENSP00000304408,9606.ENSP00000353654,9606.ENSP00000360141,9606.ENSP00000388325	TGFB1,COL1A1,LAMA4,LAMC1,COL1A2,COL3A1,COL4A2,GNAS,LAMB2
KEGG	hsa05165	Human papillomavirus infection	16	325	0.53	0.0017	9606.ENSP00000225964,9606.ENSP00000230538,9606.ENSP00000256646,9606.ENSP00000258341,9606.ENSP00000261799,9606.ENSP00000263388,9606.ENSP00000296181,9606.ENSP00000297268,9606.ENSP00000300527,9606.ENSP00000315768,9606.ENSP00000327290,9606.ENSP00000353654,9606.ENSP00000355180,9606.ENSP00000355751,9606.ENSP00000360141,9606.ENSP00000388325	COL1A1,LAMA4,NOTCH2,LAMC1,PDGFRB,NOTCH3,ITGB5,COL1A2,COL6A2,STAT2,ITGA11,COL4A2,COL6A1,THBS2,GNAS,LAMB2
KEGG	hsa04926	Relaxin signaling pathway	9	128	0.68	0.0068	9606.ENSP00000219070,9606.ENSP00000221930,9606.ENSP00000225964,9606.ENSP00000297268,9606.ENSP00000304408,9606.ENSP00000312999,9606.ENSP00000353654,9606.ENSP00000360141,9606.ENSP00000402373	MMP2,TGFB1,COL1A1,COL1A2,COL3A1,GNAI2,COL4A2,GNAS,ACTA2
KEGG	hsa04270	Vascular smooth muscle contraction	9	133	0.67	0.0082	9606.ENSP00000216181,9606.ENSP00000279022,9606.ENSP00000296518,9606.ENSP00000353452,9606.ENSP00000360141,9606.ENSP00000379616,9606.ENSP00000386857,9606.ENSP00000402373,9606.ENSP00000412130	MYH9,MYL9,GUCY1A3,MYLK,GNAS,MYH11,ACTG2,ACTA2,MRVI1
KEGG	hsa04810	Regulation of actin cytoskeleton	11	209	0.56	0.0124	9606.ENSP00000216181,9606.ENSP00000261799,9606.ENSP00000279022,9606.ENSP00000296181,9606.ENSP00000327290,9606.ENSP00000353452,9606.ENSP00000362924,9606.ENSP00000370010,9606.ENSP00000379140,9606.ENSP00000379616,9606.ENSP00000483313	MYH9,PDGFRB,MYL9,ITGB5,ITGA11,MYLK,GSN,TMSB4X,CXCL12,MYH11,WASF2
KEGG	hsa04611	Platelet activation	8	122	0.65	0.0190	9606.ENSP00000225964,9606.ENSP00000296518,9606.ENSP00000297268,9606.ENSP00000304408,9606.ENSP00000312999,9606.ENSP00000316029,9606.ENSP00000353452,9606.ENSP00000360141	COL1A1,GUCY1A3,COL1A2,COL3A1,GNAI2,TLN1,MYLK,GNAS
KEGG	hsa05414	Dilated cardiomyopathy	7	95	0.7	0.0204	9606.ENSP00000221930,9606.ENSP00000296181,9606.ENSP00000302665,9606.ENSP00000327290,9606.ENSP00000360141,9606.ENSP00000363071,9606.ENSP00000367542	TGFB1,ITGB5,IGF1,ITGA11,GNAS,DES,TPM2
KEGG	hsa04151	PI3K-Akt signaling pathway	14	350	0.44	0.0229	9606.ENSP00000225964,9606.ENSP00000230538,9606.ENSP00000258341,9606.ENSP00000261799,9606.ENSP00000286301,9606.ENSP00000296181,9606.ENSP00000297268,9606.ENSP00000300527,9606.ENSP00000302665,9606.ENSP00000327290,9606.ENSP00000353654,9606.ENSP00000355180,9606.ENSP00000355751,9606.ENSP00000388325	COL1A1,LAMA4,LAMC1,PDGFRB,CSF1R,ITGB5,COL1A2,COL6A2,IGF1,ITGA11,COL4A2,COL6A1,THBS2,LAMB2
KEGG	hsa05142	Chagas disease	7	99	0.69	0.0229	9606.ENSP00000221930,9606.ENSP00000245907,9606.ENSP00000312999,9606.ENSP00000313967,9606.ENSP00000360141,9606.ENSP00000363770,9606.ENSP00000363773	TGFB1,C3,GNAI2,C1QB,GNAS,C1QC,C1QA
KEGG	hsa05144	Malaria	5	46	0.87	0.0229	9606.ENSP00000221930,9606.ENSP00000243077,9606.ENSP00000263645,9606.ENSP00000355751,9606.ENSP00000457421	TGFB1,LRP1,CD81,THBS2,PECAM1
KEGG	hsa05205	Proteoglycans in cancer	10	196	0.54	0.0229	9606.ENSP00000052754,9606.ENSP00000219070,9606.ENSP00000221930,9606.ENSP00000225964,9606.ENSP00000266718,9606.ENSP00000296181,9606.ENSP00000297268,9606.ENSP00000302665,9606.ENSP00000358866,9606.ENSP00000363827	DCN,MMP2,TGFB1,COL1A1,LUM,ITGB5,COL1A2,IGF1,FLNA,HSPG2
KEGG	hsa05145	Toxoplasmosis	7	105	0.66	0.0266	9606.ENSP00000221930,9606.ENSP00000230538,9606.ENSP00000258341,9606.ENSP00000312999,9606.ENSP00000378786,9606.ENSP00000388325,9606.ENSP00000393566	TGFB1,LAMA4,LAMC1,GNAI2,HLA-DRA,LAMB2,HLA-DPA1
KEGG	hsa04145	Phagosome	8	142	0.59	0.0311	9606.ENSP00000245907,9606.ENSP00000296181,9606.ENSP00000307513,9606.ENSP00000333298,9606.ENSP00000355751,9606.ENSP00000378786,9606.ENSP00000393566,9606.ENSP00000438615	C3,ITGB5,MRC2,LAMP1,THBS2,HLA-DRA,HLA-DPA1,C1R
KEGG	hsa04670	Leukocyte transendothelial migration	7	109	0.64	0.0311	9606.ENSP00000219070,9606.ENSP00000279022,9606.ENSP00000284240,9606.ENSP00000312999,9606.ENSP00000370588,9606.ENSP00000379140,9606.ENSP00000457421	MMP2,MYL9,THY1,GNAI2,CD99,CXCL12,PECAM1
KEGG	hsa05410	Hypertrophic cardiomyopathy	6	89	0.67	0.0490	9606.ENSP00000221930,9606.ENSP00000296181,9606.ENSP00000302665,9606.ENSP00000327290,9606.ENSP00000363071,9606.ENSP00000367542	TGFB1,ITGB5,IGF1,ITGA11,DES,TPM2
Reactome	HSA-156902	Peptide chain elongation	40	87	1.5	1.19e-38	9606.ENSP00000222247,9606.ENSP00000225430,9606.ENSP00000262584,9606.ENSP00000270625,9606.ENSP00000272317,9606.ENSP00000278572,9606.ENSP00000296674,9606.ENSP00000302896,9606.ENSP00000307889,9606.ENSP00000307940,9606.ENSP00000309830,9606.ENSP00000311430,9606.ENSP00000322419,9606.ENSP00000341885,9606.ENSP00000346001,9606.ENSP00000346012,9606.ENSP00000346015,9606.ENSP00000346027,9606.ENSP00000346037,…	RPL18A,RPL19,RPL8,RPS11,RPS27A,RPS3,RPS23,RPS9,RPL13,EEF2,RPL38,RPL4,RPLP2,RPS2,RPL3,RPL36AL,RPL27A,RPL21,RPLP1,RPL12,RPS27,RPL7A,RPS4X,RPL11,RPL13A,RPL14,RPS18,RPL6,RPL10,RPL32,RPL37A,RPL29,RPL35A,RPS20,RPL18,RPLP0,RPL28,RPL36,RPL27,RPS15
Reactome	HSA-192823	Viral mRNA Translation	39	87	1.49	1.00e-37	9606.ENSP00000222247,9606.ENSP00000225430,9606.ENSP00000262584,9606.ENSP00000270625,9606.ENSP00000272317,9606.ENSP00000278572,9606.ENSP00000296674,9606.ENSP00000302896,9606.ENSP00000307889,9606.ENSP00000309830,9606.ENSP00000311430,9606.ENSP00000322419,9606.ENSP00000341885,9606.ENSP00000346001,9606.ENSP00000346012,9606.ENSP00000346015,9606.ENSP00000346027,9606.ENSP00000346037,9606.ENSP00000354739,…	RPL18A,RPL19,RPL8,RPS11,RPS27A,RPS3,RPS23,RPS9,RPL13,RPL38,RPL4,RPLP2,RPS2,RPL3,RPL36AL,RPL27A,RPL21,RPLP1,RPL12,RPS27,RPL7A,RPS4X,RPL11,RPL13A,RPL14,RPS18,RPL6,RPL10,RPL32,RPL37A,RPL29,RPL35A,RPS20,RPL18,RPLP0,RPL28,RPL36,RPL27,RPS15
Reactome	HSA-2408557	Selenocysteine synthesis	39	91	1.47	3.05e-37	9606.ENSP00000222247,9606.ENSP00000225430,9606.ENSP00000262584,9606.ENSP00000270625,9606.ENSP00000272317,9606.ENSP00000278572,9606.ENSP00000296674,9606.ENSP00000302896,9606.ENSP00000307889,9606.ENSP00000309830,9606.ENSP00000311430,9606.ENSP00000322419,9606.ENSP00000341885,9606.ENSP00000346001,9606.ENSP00000346012,9606.ENSP00000346015,9606.ENSP00000346027,9606.ENSP00000346037,9606.ENSP00000354739,…	RPL18A,RPL19,RPL8,RPS11,RPS27A,RPS3,RPS23,RPS9,RPL13,RPL38,RPL4,RPLP2,RPS2,RPL3,RPL36AL,RPL27A,RPL21,RPLP1,RPL12,RPS27,RPL7A,RPS4X,RPL11,RPL13A,RPL14,RPS18,RPL6,RPL10,RPL32,RPL37A,RPL29,RPL35A,RPS20,RPL18,RPLP0,RPL28,RPL36,RPL27,RPS15
Reactome	HSA-72764	Eukaryotic Translation Termination	39	91	1.47	3.05e-37	9606.ENSP00000222247,9606.ENSP00000225430,9606.ENSP00000262584,9606.ENSP00000270625,9606.ENSP00000272317,9606.ENSP00000278572,9606.ENSP00000296674,9606.ENSP00000302896,9606.ENSP00000307889,9606.ENSP00000309830,9606.ENSP00000311430,9606.ENSP00000322419,9606.ENSP00000341885,9606.ENSP00000346001,9606.ENSP00000346012,9606.ENSP00000346015,9606.ENSP00000346027,9606.ENSP00000346037,9606.ENSP00000354739,…	RPL18A,RPL19,RPL8,RPS11,RPS27A,RPS3,RPS23,RPS9,RPL13,RPL38,RPL4,RPLP2,RPS2,RPL3,RPL36AL,RPL27A,RPL21,RPLP1,RPL12,RPS27,RPL7A,RPS4X,RPL11,RPL13A,RPL14,RPS18,RPL6,RPL10,RPL32,RPL37A,RPL29,RPL35A,RPS20,RPL18,RPLP0,RPL28,RPL36,RPL27,RPS15
Reactome	HSA-975956	Nonsense Mediated Decay (NMD) independent of the Exon Junction Complex (EJC)	39	93	1.46	4.00e-37	9606.ENSP00000222247,9606.ENSP00000225430,9606.ENSP00000262584,9606.ENSP00000270625,9606.ENSP00000272317,9606.ENSP00000278572,9606.ENSP00000296674,9606.ENSP00000302896,9606.ENSP00000307889,9606.ENSP00000309830,9606.ENSP00000311430,9606.ENSP00000322419,9606.ENSP00000341885,9606.ENSP00000346001,9606.ENSP00000346012,9606.ENSP00000346015,9606.ENSP00000346027,9606.ENSP00000346037,9606.ENSP00000354739,…	RPL18A,RPL19,RPL8,RPS11,RPS27A,RPS3,RPS23,RPS9,RPL13,RPL38,RPL4,RPLP2,RPS2,RPL3,RPL36AL,RPL27A,RPL21,RPLP1,RPL12,RPS27,RPL7A,RPS4X,RPL11,RPL13A,RPL14,RPS18,RPL6,RPL10,RPL32,RPL37A,RPL29,RPL35A,RPS20,RPL18,RPLP0,RPL28,RPL36,RPL27,RPS15
Reactome	HSA-72689	Formation of a pool of free 40S subunits	39	99	1.43	2.45e-36	9606.ENSP00000222247,9606.ENSP00000225430,9606.ENSP00000262584,9606.ENSP00000270625,9606.ENSP00000272317,9606.ENSP00000278572,9606.ENSP00000296674,9606.ENSP00000302896,9606.ENSP00000307889,9606.ENSP00000309830,9606.ENSP00000311430,9606.ENSP00000322419,9606.ENSP00000341885,9606.ENSP00000346001,9606.ENSP00000346012,9606.ENSP00000346015,9606.ENSP00000346027,9606.ENSP00000346037,9606.ENSP00000354739,…	RPL18A,RPL19,RPL8,RPS11,RPS27A,RPS3,RPS23,RPS9,RPL13,RPL38,RPL4,RPLP2,RPS2,RPL3,RPL36AL,RPL27A,RPL21,RPLP1,RPL12,RPS27,RPL7A,RPS4X,RPL11,RPL13A,RPL14,RPS18,RPL6,RPL10,RPL32,RPL37A,RPL29,RPL35A,RPS20,RPL18,RPLP0,RPL28,RPL36,RPL27,RPS15
Reactome	HSA-9633012	Response of EIF2AK4 (GCN2) to amino acid deficiency	39	99	1.43	2.45e-36	9606.ENSP00000222247,9606.ENSP00000225430,9606.ENSP00000262584,9606.ENSP00000270625,9606.ENSP00000272317,9606.ENSP00000278572,9606.ENSP00000296674,9606.ENSP00000302896,9606.ENSP00000307889,9606.ENSP00000309830,9606.ENSP00000311430,9606.ENSP00000322419,9606.ENSP00000341885,9606.ENSP00000346001,9606.ENSP00000346012,9606.ENSP00000346015,9606.ENSP00000346027,9606.ENSP00000346037,9606.ENSP00000354739,…	RPL18A,RPL19,RPL8,RPS11,RPS27A,RPS3,RPS23,RPS9,RPL13,RPL38,RPL4,RPLP2,RPS2,RPL3,RPL36AL,RPL27A,RPL21,RPLP1,RPL12,RPS27,RPL7A,RPS4X,RPL11,RPL13A,RPL14,RPS18,RPL6,RPL10,RPL32,RPL37A,RPL29,RPL35A,RPS20,RPL18,RPLP0,RPL28,RPL36,RPL27,RPS15
Reactome	HSA-156827	L13a-mediated translational silencing of Ceruloplasmin expression	39	108	1.39	3.00e-35	9606.ENSP00000222247,9606.ENSP00000225430,9606.ENSP00000262584,9606.ENSP00000270625,9606.ENSP00000272317,9606.ENSP00000278572,9606.ENSP00000296674,9606.ENSP00000302896,9606.ENSP00000307889,9606.ENSP00000309830,9606.ENSP00000311430,9606.ENSP00000322419,9606.ENSP00000341885,9606.ENSP00000346001,9606.ENSP00000346012,9606.ENSP00000346015,9606.ENSP00000346027,9606.ENSP00000346037,9606.ENSP00000354739,…	RPL18A,RPL19,RPL8,RPS11,RPS27A,RPS3,RPS23,RPS9,RPL13,RPL38,RPL4,RPLP2,RPS2,RPL3,RPL36AL,RPL27A,RPL21,RPLP1,RPL12,RPS27,RPL7A,RPS4X,RPL11,RPL13A,RPL14,RPS18,RPL6,RPL10,RPL32,RPL37A,RPL29,RPL35A,RPS20,RPL18,RPLP0,RPL28,RPL36,RPL27,RPS15
Reactome	HSA-72706	GTP hydrolysis and joining of the 60S ribosomal subunit	39	109	1.39	3.62e-35	9606.ENSP00000222247,9606.ENSP00000225430,9606.ENSP00000262584,9606.ENSP00000270625,9606.ENSP00000272317,9606.ENSP00000278572,9606.ENSP00000296674,9606.ENSP00000302896,9606.ENSP00000307889,9606.ENSP00000309830,9606.ENSP00000311430,9606.ENSP00000322419,9606.ENSP00000341885,9606.ENSP00000346001,9606.ENSP00000346012,9606.ENSP00000346015,9606.ENSP00000346027,9606.ENSP00000346037,9606.ENSP00000354739,…	RPL18A,RPL19,RPL8,RPS11,RPS27A,RPS3,RPS23,RPS9,RPL13,RPL38,RPL4,RPLP2,RPS2,RPL3,RPL36AL,RPL27A,RPL21,RPLP1,RPL12,RPS27,RPL7A,RPS4X,RPL11,RPL13A,RPL14,RPS18,RPL6,RPL10,RPL32,RPL37A,RPL29,RPL35A,RPS20,RPL18,RPLP0,RPL28,RPL36,RPL27,RPS15
Reactome	HSA-1799339	SRP-dependent cotranslational protein targeting to membrane	39	110	1.39	4.40e-35	9606.ENSP00000222247,9606.ENSP00000225430,9606.ENSP00000262584,9606.ENSP00000270625,9606.ENSP00000272317,9606.ENSP00000278572,9606.ENSP00000296674,9606.ENSP00000302896,9606.ENSP00000307889,9606.ENSP00000309830,9606.ENSP00000311430,9606.ENSP00000322419,9606.ENSP00000341885,9606.ENSP00000346001,9606.ENSP00000346012,9606.ENSP00000346015,9606.ENSP00000346027,9606.ENSP00000346037,9606.ENSP00000354739,…	RPL18A,RPL19,RPL8,RPS11,RPS27A,RPS3,RPS23,RPS9,RPL13,RPL38,RPL4,RPLP2,RPS2,RPL3,RPL36AL,RPL27A,RPL21,RPLP1,RPL12,RPS27,RPL7A,RPS4X,RPL11,RPL13A,RPL14,RPS18,RPL6,RPL10,RPL32,RPL37A,RPL29,RPL35A,RPS20,RPL18,RPLP0,RPL28,RPL36,RPL27,RPS15
Reactome	HSA-975957	Nonsense Mediated Decay (NMD) enhanced by the Exon Junction Complex (EJC)	39	113	1.37	9.53e-35	9606.ENSP00000222247,9606.ENSP00000225430,9606.ENSP00000262584,9606.ENSP00000270625,9606.ENSP00000272317,9606.ENSP00000278572,9606.ENSP00000296674,9606.ENSP00000302896,9606.ENSP00000307889,9606.ENSP00000309830,9606.ENSP00000311430,9606.ENSP00000322419,9606.ENSP00000341885,9606.ENSP00000346001,9606.ENSP00000346012,9606.ENSP00000346015,9606.ENSP00000346027,9606.ENSP00000346037,9606.ENSP00000354739,…	RPL18A,RPL19,RPL8,RPS11,RPS27A,RPS3,RPS23,RPS9,RPL13,RPL38,RPL4,RPLP2,RPS2,RPL3,RPL36AL,RPL27A,RPL21,RPLP1,RPL12,RPS27,RPL7A,RPS4X,RPL11,RPL13A,RPL14,RPS18,RPL6,RPL10,RPL32,RPL37A,RPL29,RPL35A,RPS20,RPL18,RPLP0,RPL28,RPL36,RPL27,RPS15
Reactome	HSA-168255	Influenza Infection	41	154	1.26	5.51e-33	9606.ENSP00000221930,9606.ENSP00000222247,9606.ENSP00000225430,9606.ENSP00000262584,9606.ENSP00000270625,9606.ENSP00000272317,9606.ENSP00000278572,9606.ENSP00000296674,9606.ENSP00000302896,9606.ENSP00000307889,9606.ENSP00000309830,9606.ENSP00000311430,9606.ENSP00000322419,9606.ENSP00000341885,9606.ENSP00000346001,9606.ENSP00000346012,9606.ENSP00000346015,9606.ENSP00000346027,9606.ENSP00000346037,…	TGFB1,RPL18A,RPL19,RPL8,RPS11,RPS27A,RPS3,RPS23,RPS9,RPL13,RPL38,RPL4,RPLP2,RPS2,RPL3,RPL36AL,RPL27A,RPL21,RPLP1,RPL12,RPS27,RPL7A,RPS4X,RPL11,SLC25A6,RPL13A,RPL14,RPS18,RPL6,RPL10,RPL32,RPL37A,RPL29,RPL35A,RPS20,RPL18,RPLP0,RPL28,RPL36,RPL27,RPS15
Reactome	HSA-9010553	Regulation of expression of SLITs and ROBOs	41	167	1.23	8.05e-32	9606.ENSP00000222247,9606.ENSP00000225430,9606.ENSP00000262584,9606.ENSP00000270625,9606.ENSP00000272317,9606.ENSP00000278572,9606.ENSP00000296674,9606.ENSP00000302896,9606.ENSP00000304697,9606.ENSP00000307889,9606.ENSP00000309830,9606.ENSP00000311430,9606.ENSP00000322419,9606.ENSP00000341885,9606.ENSP00000346001,9606.ENSP00000346012,9606.ENSP00000346015,9606.ENSP00000346027,9606.ENSP00000346037,…	RPL18A,RPL19,RPL8,RPS11,RPS27A,RPS3,RPS23,RPS9,UBB,RPL13,RPL38,RPL4,RPLP2,RPS2,RPL3,RPL36AL,RPL27A,RPL21,RPLP1,RPL12,RPS27,RPL7A,RPS4X,RPL11,RPL13A,RPL14,RPS18,RPL6,RPL10,RPL32,RPL37A,RPL29,RPL35A,RPS20,UBC,RPL18,RPLP0,RPL28,RPL36,RPL27,RPS15
Reactome	HSA-376176	Signaling by ROBO receptors	43	213	1.14	1.97e-30	9606.ENSP00000222247,9606.ENSP00000225430,9606.ENSP00000262584,9606.ENSP00000270625,9606.ENSP00000272317,9606.ENSP00000278572,9606.ENSP00000296674,9606.ENSP00000302896,9606.ENSP00000304697,9606.ENSP00000307889,9606.ENSP00000309830,9606.ENSP00000311430,9606.ENSP00000322419,9606.ENSP00000332164,9606.ENSP00000341885,9606.ENSP00000346001,9606.ENSP00000346012,9606.ENSP00000346015,9606.ENSP00000346027,…	RPL18A,RPL19,RPL8,RPS11,RPS27A,RPS3,RPS23,RPS9,UBB,RPL13,RPL38,RPL4,RPLP2,SLIT3,RPS2,RPL3,RPL36AL,RPL27A,RPL21,RPLP1,RPL12,RPS27,RPL7A,RPS4X,RPL11,RPL13A,CXCL12,RPL14,RPS18,RPL6,RPL10,RPL32,RPL37A,RPL29,RPL35A,RPS20,UBC,RPL18,RPLP0,RPL28,RPL36,RPL27,RPS15
Reactome	HSA-6791226	Major pathway of rRNA processing in the nucleolus and cytosol	39	180	1.17	2.11e-28	9606.ENSP00000222247,9606.ENSP00000225430,9606.ENSP00000262584,9606.ENSP00000270625,9606.ENSP00000272317,9606.ENSP00000278572,9606.ENSP00000296674,9606.ENSP00000302896,9606.ENSP00000307889,9606.ENSP00000309830,9606.ENSP00000311430,9606.ENSP00000322419,9606.ENSP00000341885,9606.ENSP00000346001,9606.ENSP00000346012,9606.ENSP00000346015,9606.ENSP00000346027,9606.ENSP00000346037,9606.ENSP00000354739,…	RPL18A,RPL19,RPL8,RPS11,RPS27A,RPS3,RPS23,RPS9,RPL13,RPL38,RPL4,RPLP2,RPS2,RPL3,RPL36AL,RPL27A,RPL21,RPLP1,RPL12,RPS27,RPL7A,RPS4X,RPL11,RPL13A,RPL14,RPS18,RPL6,RPL10,RPL32,RPL37A,RPL29,RPL35A,RPS20,RPL18,RPLP0,RPL28,RPL36,RPL27,RPS15
Reactome	HSA-422475	Axon guidance	57	547	0.85	1.75e-27	9606.ENSP00000216181,9606.ENSP00000219070,9606.ENSP00000222247,9606.ENSP00000225430,9606.ENSP00000258341,9606.ENSP00000262584,9606.ENSP00000270625,9606.ENSP00000272317,9606.ENSP00000278572,9606.ENSP00000279022,9606.ENSP00000292807,9606.ENSP00000296674,9606.ENSP00000300527,9606.ENSP00000302896,9606.ENSP00000304408,9606.ENSP00000304697,9606.ENSP00000307889,9606.ENSP00000309830,9606.ENSP00000311430,…	MYH9,MMP2,RPL18A,RPL19,LAMC1,RPL8,RPS11,RPS27A,RPS3,MYL9,AP2M1,RPS23,COL6A2,RPS9,COL3A1,UBB,RPL13,RPL38,RPL4,TLN1,PLXND1,RPLP2,SLIT3,RPS2,RPL3,RPL36AL,RPL27A,RPL21,RPLP1,COL4A2,RPL12,COL6A1,RPS27,COL5A1,RPL7A,SPTAN1,RPS4X,RPL11,RPL13A,CXCL12,RPL14,MYH11,RPS18,RPL6,RPL10,RPL32,RPL37A,RPL29,RPL35A,RPS20,UBC,RPL18,RPLP0,RPL28,RPL36,RPL27,RPS15
Reactome	HSA-1474244	Extracellular matrix organization	43	301	0.99	4.66e-25	9606.ENSP00000052754,9606.ENSP00000196061,9606.ENSP00000215743,9606.ENSP00000216286,9606.ENSP00000219070,9606.ENSP00000221930,9606.ENSP00000223061,9606.ENSP00000225964,9606.ENSP00000230538,9606.ENSP00000246533,9606.ENSP00000258341,9606.ENSP00000262768,9606.ENSP00000264187,9606.ENSP00000266718,9606.ENSP00000271651,9606.ENSP00000296181,9606.ENSP00000297268,9606.ENSP00000297848,9606.ENSP00000300527,…	DCN,PLOD1,MMP11,NID2,MMP2,TGFB1,PCOLCE,COL1A1,LAMA4,CAPNS1,LAMC1,TIMP2,NID1,LUM,CTSK,ITGB5,COL1A2,COL14A1,COL6A2,LTBP3,COL3A1,MMP14,CRTAP,A2M,FBN1,ITGA11,BGN,FBLN1,FMOD,COL18A1,PTPRS,COL4A2,COL6A1,HTRA1,COL5A1,HSPG2,MFAP2,EMILIN1,EFEMP1,MFAP4,FBLN2,LAMB2,PECAM1
Reactome	HSA-5663205	Infectious disease	56	826	0.67	1.76e-18	9606.ENSP00000216181,9606.ENSP00000221930,9606.ENSP00000222247,9606.ENSP00000225430,9606.ENSP00000245907,9606.ENSP00000262584,9606.ENSP00000270625,9606.ENSP00000272317,9606.ENSP00000278572,9606.ENSP00000291295,9606.ENSP00000292807,9606.ENSP00000296674,9606.ENSP00000302896,9606.ENSP00000304697,9606.ENSP00000306185,9606.ENSP00000307889,9606.ENSP00000307940,9606.ENSP00000309830,9606.ENSP00000311430,…	MYH9,TGFB1,RPL18A,RPL19,C3,RPL8,RPS11,RPS27A,RPS3,CALM3,AP2M1,RPS23,RPS9,UBB,ANTXR2,RPL13,EEF2,RPL38,RPL4,GNAI2,STAT2,RPLP2,HIST2H2AC,RPS2,RPL3,RPL36AL,RPL27A,RPL21,RPLP1,RPL12,RPS27,GNAS,RPL7A,RPS4X,RPL11,SLC25A6,RPL13A,RPL14,RPS18,RPL6,RPL10,RPL32,RPL37A,RPL29,RPL35A,RPS20,UBC,RPL18,RPLP0,B2M,RPL28,RPL36,RPL27,PRKCSH,RPS15,WASF2
Reactome	HSA-2262752	Cellular responses to stress	46	544	0.76	2.74e-18	9606.ENSP00000216218,9606.ENSP00000222247,9606.ENSP00000225430,9606.ENSP00000262584,9606.ENSP00000270625,9606.ENSP00000272317,9606.ENSP00000278572,9606.ENSP00000295666,9606.ENSP00000296674,9606.ENSP00000302896,9606.ENSP00000304697,9606.ENSP00000307889,9606.ENSP00000309830,9606.ENSP00000311430,9606.ENSP00000322419,9606.ENSP00000332194,9606.ENSP00000341885,9606.ENSP00000346001,9606.ENSP00000346012,…	ST13,RPL18A,RPL19,RPL8,RPS11,RPS27A,RPS3,IGFBP7,RPS23,RPS9,UBB,RPL13,RPL38,RPL4,RPLP2,HIST2H2AC,RPS2,RPL3,RPL36AL,RPL27A,RPL21,RPLP1,RPL12,RPS27,RPL7A,RPS4X,RPL11,RPL13A,RPL14,CBX6,RPS18,RPL6,RPL10,RPL32,RPL37A,RPL29,RPL35A,RPS20,UBC,RPL18,RPLP0,RPL28,RPL36,RPL27,RPS15,GATSL2
Reactome	HSA-1266738	Developmental Biology	63	1087	0.6	7.02e-18	9606.ENSP00000216181,9606.ENSP00000219070,9606.ENSP00000221930,9606.ENSP00000222247,9606.ENSP00000225430,9606.ENSP00000246533,9606.ENSP00000258341,9606.ENSP00000262584,9606.ENSP00000270625,9606.ENSP00000272317,9606.ENSP00000278572,9606.ENSP00000279022,9606.ENSP00000292807,9606.ENSP00000296674,9606.ENSP00000300527,9606.ENSP00000302896,9606.ENSP00000304408,9606.ENSP00000304697,9606.ENSP00000307889,…	MYH9,MMP2,TGFB1,RPL18A,RPL19,CAPNS1,LAMC1,RPL8,RPS11,RPS27A,RPS3,MYL9,AP2M1,RPS23,COL6A2,RPS9,COL3A1,UBB,RPL13,RPL38,RPL4,TLN1,PLXND1,RPLP2,SLIT3,HIST2H2AC,RPS2,RPL3,RPL36AL,RPL27A,RPL21,RPLP1,COL4A2,RPL12,COL6A1,RPS27,PTGDS,COL5A1,RPL7A,SPTAN1,MAFB,RPS4X,RPL11,RPL13A,NR2F2,CXCL12,RPL14,MYH11,RPS18,RPL6,RPL10,RPL32,RPL37A,RPL29,RPL35A,RPS20,UBC,RPL18,RPLP0,RPL28,RPL36,RPL27,RPS15
Reactome	HSA-1643685	Disease	73	1548	0.51	2.37e-16	9606.ENSP00000052754,9606.ENSP00000216181,9606.ENSP00000221930,9606.ENSP00000222247,9606.ENSP00000225430,9606.ENSP00000245907,9606.ENSP00000246533,9606.ENSP00000256646,9606.ENSP00000258145,9606.ENSP00000261024,9606.ENSP00000261799,9606.ENSP00000262584,9606.ENSP00000263388,9606.ENSP00000266718,9606.ENSP00000270625,9606.ENSP00000272317,9606.ENSP00000278407,9606.ENSP00000278572,9606.ENSP00000291295,…	DCN,MYH9,TGFB1,RPL18A,RPL19,C3,CAPNS1,NOTCH2,GNS,SLC40A1,PDGFRB,RPL8,NOTCH3,LUM,RPS11,RPS27A,SERPING1,RPS3,CALM3,AP2M1,RPS23,RPS9,UBB,ANTXR2,RPL13,EEF2,RPL38,RPL4,GNAI2,STAT2,TLN1,RPLP2,BGN,HIST2H2AC,RPS2,PRELP,RPL3,RPL36AL,RPL27A,RPL21,RPLP1,FMOD,RPL12,THBS2,RPS27,GNAS,RPL7A,RPS4X,RPL11,HSPG2,ABCA1,GPC6,SLC25A6,RPL13A,RPL14,RPS18,RPL6,RPL10,RPL32,RPL37A,RPL29,RPL35A,RPS20,UBC,RPL18,RPLP0,B2M,RPL…
Reactome	HSA-8953854	Metabolism of RNA	44	659	0.66	7.74e-14	9606.ENSP00000222247,9606.ENSP00000225430,9606.ENSP00000262584,9606.ENSP00000270625,9606.ENSP00000272317,9606.ENSP00000278572,9606.ENSP00000296674,9606.ENSP00000302896,9606.ENSP00000304697,9606.ENSP00000307889,9606.ENSP00000309830,9606.ENSP00000311430,9606.ENSP00000317123,9606.ENSP00000318861,9606.ENSP00000322419,9606.ENSP00000341885,9606.ENSP00000346001,9606.ENSP00000346012,9606.ENSP00000346015,…	RPL18A,RPL19,RPL8,RPS11,RPS27A,RPS3,RPS23,RPS9,UBB,RPL13,RPL38,RPL4,SNRNP200,SF3B2,RPLP2,RPS2,RPL3,RPL36AL,RPL27A,RPL21,RPLP1,RPL12,RPS27,RPL7A,RPS4X,RPL11,RPL13A,HNRNPUL1,RPL14,RPS18,RPL6,RPL10,RPL32,RPL37A,RPL29,RPL35A,RPS20,UBC,RPL18,RPLP0,RPL28,RPL36,RPL27,RPS15
Reactome	HSA-392499	Metabolism of proteins	78	1977	0.43	1.92e-13	9606.ENSP00000215909,9606.ENSP00000217131,9606.ENSP00000219070,9606.ENSP00000221930,9606.ENSP00000222247,9606.ENSP00000225430,9606.ENSP00000230085,9606.ENSP00000245907,9606.ENSP00000252486,9606.ENSP00000258341,9606.ENSP00000262584,9606.ENSP00000263574,9606.ENSP00000264637,9606.ENSP00000264758,9606.ENSP00000268150,9606.ENSP00000269593,9606.ENSP00000270625,9606.ENSP00000272317,9606.ENSP00000278572,…	LGALS1,CTSZ,MMP2,TGFB1,RPL18A,RPL19,SNX3,C3,APOE,LAMC1,RPL8,APLP2,THRA,ADD1,MFGE8,IGFBP4,RPS11,RPS27A,RPS3,THY1,CALM3,IGFBP7,RPS23,IGF1,RPS9,UBB,RPL13,EEF2,RPL38,RPL4,GNAI2,TLN1,RNF144A,RPLP2,FBN1,GAS6,HIST2H2AC,RPS2,RPL3,RPL36AL,RPL27A,RPL21,RPLP1,RPL12,THBS2,RPS27,RPL7A,SPTAN1,RPS4X,GSN,RPL11,HSPG2,RPL13A,RPL14,CST3,NUCB1,LAMB2,RPS18,MXRA8,RPL6,RPL10,SPARCL1,RPL32,RPL37A,RPL29,RPL35A,RPS20,UBC,…
Reactome	HSA-3000178	ECM proteoglycans	18	76	1.21	6.41e-13	9606.ENSP00000052754,9606.ENSP00000221930,9606.ENSP00000225964,9606.ENSP00000230538,9606.ENSP00000258341,9606.ENSP00000266718,9606.ENSP00000296181,9606.ENSP00000297268,9606.ENSP00000300527,9606.ENSP00000304408,9606.ENSP00000327336,9606.ENSP00000347041,9606.ENSP00000349932,9606.ENSP00000353654,9606.ENSP00000355180,9606.ENSP00000360882,9606.ENSP00000363827,9606.ENSP00000388325	DCN,TGFB1,COL1A1,LAMA4,LAMC1,LUM,ITGB5,COL1A2,COL6A2,COL3A1,BGN,FMOD,PTPRS,COL4A2,COL6A1,COL5A1,HSPG2,LAMB2
Reactome	HSA-1474228	Degradation of the extracellular matrix	22	140	1.03	8.00e-13	9606.ENSP00000052754,9606.ENSP00000215743,9606.ENSP00000219070,9606.ENSP00000225964,9606.ENSP00000246533,9606.ENSP00000258341,9606.ENSP00000262768,9606.ENSP00000264187,9606.ENSP00000271651,9606.ENSP00000297268,9606.ENSP00000297848,9606.ENSP00000300527,9606.ENSP00000304408,9606.ENSP00000308208,9606.ENSP00000323929,9606.ENSP00000325527,9606.ENSP00000347665,9606.ENSP00000353654,9606.ENSP00000355180,…	DCN,MMP11,MMP2,COL1A1,CAPNS1,LAMC1,TIMP2,NID1,CTSK,COL1A2,COL14A1,COL6A2,COL3A1,MMP14,A2M,FBN1,COL18A1,COL4A2,COL6A1,HTRA1,COL5A1,HSPG2
Reactome	HSA-445355	Smooth Muscle Contraction	14	38	1.4	5.70e-12	9606.ENSP00000240123,9606.ENSP00000279022,9606.ENSP00000291295,9606.ENSP00000296181,9606.ENSP00000296518,9606.ENSP00000316029,9606.ENSP00000346550,9606.ENSP00000353452,9606.ENSP00000356257,9606.ENSP00000360293,9606.ENSP00000367542,9606.ENSP00000379616,9606.ENSP00000386857,9606.ENSP00000402373	SORBS3,MYL9,CALM3,ITGB5,GUCY1A3,TLN1,ANXA6,MYLK,LMOD1,SORBS1,TPM2,MYH11,ACTG2,ACTA2
Reactome	HSA-381426	Regulation of Insulin-like Growth Factor (IGF) transport and uptake by Insulin-like Growth Factor Binding Proteins (IGFBPs)	18	124	1.0	9.91e-10	9606.ENSP00000215909,9606.ENSP00000219070,9606.ENSP00000245907,9606.ENSP00000252486,9606.ENSP00000258341,9606.ENSP00000263574,9606.ENSP00000268150,9606.ENSP00000269593,9606.ENSP00000295666,9606.ENSP00000302665,9606.ENSP00000325527,9606.ENSP00000331831,9606.ENSP00000381448,9606.ENSP00000385923,9606.ENSP00000388325,9606.ENSP00000399229,9606.ENSP00000414856,9606.ENSP00000466134	LGALS1,MMP2,C3,APOE,LAMC1,APLP2,MFGE8,IGFBP4,IGFBP7,IGF1,FBN1,GAS6,CST3,NUCB1,LAMB2,MXRA8,SPARCL1,PRKCSH
Reactome	HSA-8957275	Post-translational protein phosphorylation	16	107	1.01	1.11e-08	9606.ENSP00000215909,9606.ENSP00000245907,9606.ENSP00000252486,9606.ENSP00000258341,9606.ENSP00000263574,9606.ENSP00000268150,9606.ENSP00000269593,9606.ENSP00000295666,9606.ENSP00000325527,9606.ENSP00000331831,9606.ENSP00000381448,9606.ENSP00000385923,9606.ENSP00000388325,9606.ENSP00000399229,9606.ENSP00000414856,9606.ENSP00000466134	LGALS1,C3,APOE,LAMC1,APLP2,MFGE8,IGFBP4,IGFBP7,FBN1,GAS6,CST3,NUCB1,LAMB2,MXRA8,SPARCL1,PRKCSH
Reactome	HSA-1442490	Collagen degradation	13	64	1.14	2.87e-08	9606.ENSP00000215743,9606.ENSP00000219070,9606.ENSP00000225964,9606.ENSP00000271651,9606.ENSP00000297268,9606.ENSP00000297848,9606.ENSP00000300527,9606.ENSP00000304408,9606.ENSP00000308208,9606.ENSP00000347665,9606.ENSP00000353654,9606.ENSP00000355180,9606.ENSP00000360882	MMP11,MMP2,COL1A1,CTSK,COL1A2,COL14A1,COL6A2,COL3A1,MMP14,COL18A1,COL4A2,COL6A1,COL5A1
Reactome	HSA-216083	Integrin cell surface interactions	14	85	1.05	6.07e-08	9606.ENSP00000225964,9606.ENSP00000266718,9606.ENSP00000296181,9606.ENSP00000297268,9606.ENSP00000300527,9606.ENSP00000304408,9606.ENSP00000325527,9606.ENSP00000327290,9606.ENSP00000347665,9606.ENSP00000353654,9606.ENSP00000355180,9606.ENSP00000360882,9606.ENSP00000363827,9606.ENSP00000457421	COL1A1,LUM,ITGB5,COL1A2,COL6A2,COL3A1,FBN1,ITGA11,COL18A1,COL4A2,COL6A1,COL5A1,HSPG2,PECAM1
Reactome	HSA-114608	Platelet degranulation	16	127	0.94	1.03e-07	9606.ENSP00000221930,9606.ENSP00000262776,9606.ENSP00000263574,9606.ENSP00000264870,9606.ENSP00000278407,9606.ENSP00000291295,9606.ENSP00000302665,9606.ENSP00000316029,9606.ENSP00000323929,9606.ENSP00000331831,9606.ENSP00000358866,9606.ENSP00000370010,9606.ENSP00000378394,9606.ENSP00000418009,9606.ENSP00000420939,9606.ENSP00000457421	TGFB1,LGALS3BP,APLP2,F13A1,SERPING1,CALM3,IGF1,TLN1,A2M,GAS6,FLNA,TMSB4X,PSAP,RARRES2,SEPP1,PECAM1
Reactome	HSA-72695	Formation of the ternary complex, and subsequently, the 43S complex	11	49	1.19	3.12e-07	9606.ENSP00000270625,9606.ENSP00000272317,9606.ENSP00000278572,9606.ENSP00000296674,9606.ENSP00000302896,9606.ENSP00000341885,9606.ENSP00000357555,9606.ENSP00000362744,9606.ENSP00000393241,9606.ENSP00000429374,9606.ENSP00000467466	RPS11,RPS27A,RPS3,RPS23,RPS9,RPS2,RPS27,RPS4X,RPS18,RPS20,RPS15
Reactome	HSA-2129379	Molecules associated with elastic fibres	10	38	1.26	4.85e-07	9606.ENSP00000221930,9606.ENSP00000296181,9606.ENSP00000301873,9606.ENSP00000325527,9606.ENSP00000331544,9606.ENSP00000364685,9606.ENSP00000369677,9606.ENSP00000378058,9606.ENSP00000378957,9606.ENSP00000384169	TGFB1,ITGB5,LTBP3,FBN1,FBLN1,MFAP2,EMILIN1,EFEMP1,MFAP4,FBLN2
Reactome	HSA-1650814	Collagen biosynthesis and modifying enzymes	12	67	1.09	4.90e-07	9606.ENSP00000196061,9606.ENSP00000223061,9606.ENSP00000225964,9606.ENSP00000297268,9606.ENSP00000297848,9606.ENSP00000300527,9606.ENSP00000304408,9606.ENSP00000323696,9606.ENSP00000347665,9606.ENSP00000353654,9606.ENSP00000355180,9606.ENSP00000360882	PLOD1,PCOLCE,COL1A1,COL1A2,COL14A1,COL6A2,COL3A1,CRTAP,COL18A1,COL4A2,COL6A1,COL5A1
Reactome	HSA-2173782	Binding and Uptake of Ligands by Scavenger Receptors	10	41	1.22	8.51e-07	9606.ENSP00000225964,9606.ENSP00000243077,9606.ENSP00000252486,9606.ENSP00000254801,9606.ENSP00000273550,9606.ENSP00000297268,9606.ENSP00000304408,9606.ENSP00000312946,9606.ENSP00000353654,9606.ENSP00000366525	COL1A1,LRP1,APOE,IGJ,FTH1,COL1A2,COL3A1,STAB1,COL4A2,FTL
Reactome	HSA-72649	Translation initiation complex formation	11	55	1.14	8.51e-07	9606.ENSP00000270625,9606.ENSP00000272317,9606.ENSP00000278572,9606.ENSP00000296674,9606.ENSP00000302896,9606.ENSP00000341885,9606.ENSP00000357555,9606.ENSP00000362744,9606.ENSP00000393241,9606.ENSP00000429374,9606.ENSP00000467466	RPS11,RPS27A,RPS3,RPS23,RPS9,RPS2,RPS27,RPS4X,RPS18,RPS20,RPS15
Reactome	HSA-72702	Ribosomal scanning and start codon recognition	11	55	1.14	8.51e-07	9606.ENSP00000270625,9606.ENSP00000272317,9606.ENSP00000278572,9606.ENSP00000296674,9606.ENSP00000302896,9606.ENSP00000341885,9606.ENSP00000357555,9606.ENSP00000362744,9606.ENSP00000393241,9606.ENSP00000429374,9606.ENSP00000467466	RPS11,RPS27A,RPS3,RPS23,RPS9,RPS2,RPS27,RPS4X,RPS18,RPS20,RPS15
Reactome	HSA-1430728	Metabolism	65	2089	0.33	1.42e-06	9606.ENSP00000052754,9606.ENSP00000222247,9606.ENSP00000225430,9606.ENSP00000229239,9606.ENSP00000243077,9606.ENSP00000244043,9606.ENSP00000252486,9606.ENSP00000258145,9606.ENSP00000262584,9606.ENSP00000266718,9606.ENSP00000270625,9606.ENSP00000272317,9606.ENSP00000278572,9606.ENSP00000291295,9606.ENSP00000296674,9606.ENSP00000302896,9606.ENSP00000303192,9606.ENSP00000304697,9606.ENSP00000307889,…	DCN,RPL18A,RPL19,GAPDH,LRP1,PTGIS,APOE,GNS,RPL8,LUM,RPS11,RPS27A,RPS3,CALM3,RPS23,RPS9,RGL1,UBB,RPL13,RPL38,RPL4,AOC3,GNAI2,RPLP2,BGN,RPS2,PRELP,RPL3,RPL36AL,RPL27A,RPL21,RPLP1,GPX4,FMOD,CYB5R3,RPL12,RPS27,GNAS,PTGDS,RPL7A,RPS4X,RPL11,HSPG2,ABCA1,GPC6,RPL13A,CEMIP,PSAP,RPL14,PLD3,RPS18,RPL6,RPL10,RPL32,RPL37A,RPL29,RPL35A,RPS20,UBC,RPL18,RPLP0,RPL28,RPL36,RPL27,RPS15
Reactome	HSA-3000171	Non-integrin membrane-ECM interactions	11	59	1.11	1.48e-06	9606.ENSP00000221930,9606.ENSP00000225964,9606.ENSP00000230538,9606.ENSP00000258341,9606.ENSP00000296181,9606.ENSP00000297268,9606.ENSP00000304408,9606.ENSP00000353654,9606.ENSP00000360882,9606.ENSP00000363827,9606.ENSP00000388325	TGFB1,COL1A1,LAMA4,LAMC1,ITGB5,COL1A2,COL3A1,COL4A2,COL5A1,HSPG2,LAMB2
Reactome	HSA-977606	Regulation of Complement cascade	10	47	1.16	2.39e-06	9606.ENSP00000245907,9606.ENSP00000263645,9606.ENSP00000278407,9606.ENSP00000313967,9606.ENSP00000322061,9606.ENSP00000356399,9606.ENSP00000363770,9606.ENSP00000363773,9606.ENSP00000385035,9606.ENSP00000438615	C3,CD81,SERPING1,C1QB,C7,CFH,C1QC,C1QA,C1S,C1R
Reactome	HSA-76002	Platelet activation, signaling and aggregation	19	260	0.7	7.45e-06	9606.ENSP00000221930,9606.ENSP00000225964,9606.ENSP00000262776,9606.ENSP00000263574,9606.ENSP00000264870,9606.ENSP00000278407,9606.ENSP00000291295,9606.ENSP00000297268,9606.ENSP00000302665,9606.ENSP00000312999,9606.ENSP00000316029,9606.ENSP00000323929,9606.ENSP00000331831,9606.ENSP00000358866,9606.ENSP00000370010,9606.ENSP00000378394,9606.ENSP00000418009,9606.ENSP00000420939,9606.ENSP00000457421	TGFB1,COL1A1,LGALS3BP,APLP2,F13A1,SERPING1,CALM3,COL1A2,IGF1,GNAI2,TLN1,A2M,GAS6,FLNA,TMSB4X,PSAP,RARRES2,SEPP1,PECAM1
Reactome	HSA-3000480	Scavenging by Class A Receptors	7	18	1.43	1.33e-05	9606.ENSP00000225964,9606.ENSP00000252486,9606.ENSP00000273550,9606.ENSP00000297268,9606.ENSP00000304408,9606.ENSP00000353654,9606.ENSP00000366525	COL1A1,APOE,FTH1,COL1A2,COL3A1,COL4A2,FTL
Reactome	HSA-3000157	Laminin interactions	8	30	1.26	1.60e-05	9606.ENSP00000216286,9606.ENSP00000230538,9606.ENSP00000258341,9606.ENSP00000264187,9606.ENSP00000347665,9606.ENSP00000353654,9606.ENSP00000363827,9606.ENSP00000388325	NID2,LAMA4,LAMC1,NID1,COL18A1,COL4A2,HSPG2,LAMB2
Reactome	HSA-8948216	Collagen chain trimerization	9	44	1.15	1.66e-05	9606.ENSP00000225964,9606.ENSP00000297268,9606.ENSP00000297848,9606.ENSP00000300527,9606.ENSP00000304408,9606.ENSP00000347665,9606.ENSP00000353654,9606.ENSP00000355180,9606.ENSP00000360882	COL1A1,COL1A2,COL14A1,COL6A2,COL3A1,COL18A1,COL4A2,COL6A1,COL5A1
Reactome	HSA-397014	Muscle contraction	16	193	0.76	1.76e-05	9606.ENSP00000240123,9606.ENSP00000279022,9606.ENSP00000291295,9606.ENSP00000296181,9606.ENSP00000296518,9606.ENSP00000316029,9606.ENSP00000346550,9606.ENSP00000353452,9606.ENSP00000356257,9606.ENSP00000360293,9606.ENSP00000363071,9606.ENSP00000367542,9606.ENSP00000379616,9606.ENSP00000386857,9606.ENSP00000402373,9606.ENSP00000446007	SORBS3,MYL9,CALM3,ITGB5,GUCY1A3,TLN1,ANXA6,MYLK,LMOD1,SORBS1,DES,TPM2,MYH11,ACTG2,ACTA2,VIM
Reactome	HSA-2022090	Assembly of collagen fibrils and other multimeric structures	10	61	1.05	1.87e-05	9606.ENSP00000223061,9606.ENSP00000225964,9606.ENSP00000297268,9606.ENSP00000297848,9606.ENSP00000300527,9606.ENSP00000304408,9606.ENSP00000347665,9606.ENSP00000353654,9606.ENSP00000355180,9606.ENSP00000360882	PCOLCE,COL1A1,COL1A2,COL14A1,COL6A2,COL3A1,COL18A1,COL4A2,COL6A1,COL5A1
Reactome	HSA-109582	Hemostasis	28	605	0.5	3.94e-05	9606.ENSP00000009530,9606.ENSP00000205061,9606.ENSP00000221930,9606.ENSP00000225964,9606.ENSP00000254801,9606.ENSP00000262776,9606.ENSP00000263277,9606.ENSP00000263574,9606.ENSP00000264870,9606.ENSP00000278407,9606.ENSP00000291295,9606.ENSP00000296518,9606.ENSP00000297268,9606.ENSP00000302665,9606.ENSP00000312999,9606.ENSP00000316029,9606.ENSP00000320378,9606.ENSP00000323929,9606.ENSP00000331831,…	CD74,GLG1,TGFB1,COL1A1,IGJ,LGALS3BP,EHD2,APLP2,F13A1,SERPING1,CALM3,GUCY1A3,COL1A2,IGF1,GNAI2,TLN1,SLC7A8,A2M,GAS6,FLNA,GNAS,TMSB4X,CD99,PSAP,MRVI1,RARRES2,SEPP1,PECAM1
Reactome	HSA-173623	Classical antibody-mediated complement activation	5	7	1.69	0.00011	9606.ENSP00000313967,9606.ENSP00000363770,9606.ENSP00000363773,9606.ENSP00000385035,9606.ENSP00000438615	C1QB,C1QC,C1QA,C1S,C1R
Reactome	HSA-6806834	Signaling by MET	10	79	0.94	0.00016	9606.ENSP00000225964,9606.ENSP00000230538,9606.ENSP00000258341,9606.ENSP00000272317,9606.ENSP00000297268,9606.ENSP00000304408,9606.ENSP00000304697,9606.ENSP00000360882,9606.ENSP00000388325,9606.ENSP00000441543	COL1A1,LAMA4,LAMC1,RPS27A,COL1A2,COL3A1,UBB,COL5A1,LAMB2,UBC
Reactome	HSA-8874081	MET activates PTK2 signaling	7	30	1.2	0.00022	9606.ENSP00000225964,9606.ENSP00000230538,9606.ENSP00000258341,9606.ENSP00000297268,9606.ENSP00000304408,9606.ENSP00000360882,9606.ENSP00000388325	COL1A1,LAMA4,LAMC1,COL1A2,COL3A1,COL5A1,LAMB2
Reactome	HSA-5627123	RHO GTPases activate PAKs	6	21	1.29	0.00049	9606.ENSP00000216181,9606.ENSP00000279022,9606.ENSP00000291295,9606.ENSP00000353452,9606.ENSP00000358866,9606.ENSP00000379616	MYH9,MYL9,CALM3,MYLK,FLNA,MYH11
Reactome	HSA-166663	Initial triggering of complement	6	22	1.27	0.00060	9606.ENSP00000245907,9606.ENSP00000313967,9606.ENSP00000363770,9606.ENSP00000363773,9606.ENSP00000385035,9606.ENSP00000438615	C3,C1QB,C1QC,C1QA,C1S,C1R
Reactome	HSA-168249	Innate Immune System	35	1025	0.37	0.00097	9606.ENSP00000053867,9606.ENSP00000216181,9606.ENSP00000217131,9606.ENSP00000245907,9606.ENSP00000258145,9606.ENSP00000262768,9606.ENSP00000263645,9606.ENSP00000271651,9606.ENSP00000272317,9606.ENSP00000273550,9606.ENSP00000278407,9606.ENSP00000291295,9606.ENSP00000304697,9606.ENSP00000307940,9606.ENSP00000313967,9606.ENSP00000322061,9606.ENSP00000333298,9606.ENSP00000347872,9606.ENSP00000354468,…	GRN,MYH9,CTSZ,C3,GNS,TIMP2,CD81,CTSK,RPS27A,FTH1,SERPING1,CALM3,UBB,EEF2,C1QB,C7,LAMP1,VAT1,CYB5R3,CFH,SPTAN1,GSN,C1QC,C1QA,FTL,PSAP,CST3,C1S,PLD3,C1R,UBC,B2M,PECAM1,PRKCSH,WASF2
Reactome	HSA-3560782	Diseases associated with glycosaminoglycan metabolism	7	40	1.08	0.0011	9606.ENSP00000052754,9606.ENSP00000266718,9606.ENSP00000327336,9606.ENSP00000343924,9606.ENSP00000347041,9606.ENSP00000363827,9606.ENSP00000366246	DCN,LUM,BGN,PRELP,FMOD,HSPG2,GPC6
Reactome	HSA-977225	Amyloid fiber formation	9	78	0.9	0.0011	9606.ENSP00000268150,9606.ENSP00000272317,9606.ENSP00000304697,9606.ENSP00000332194,9606.ENSP00000362924,9606.ENSP00000363827,9606.ENSP00000381448,9606.ENSP00000441543,9606.ENSP00000452780	MFGE8,RPS27A,UBB,HIST2H2AC,GSN,HSPG2,CST3,UBC,B2M
Reactome	HSA-3000170	Syndecan interactions	6	27	1.18	0.0015	9606.ENSP00000221930,9606.ENSP00000225964,9606.ENSP00000296181,9606.ENSP00000297268,9606.ENSP00000304408,9606.ENSP00000360882	TGFB1,COL1A1,ITGB5,COL1A2,COL3A1,COL5A1
Reactome	HSA-9006934	Signaling by Receptor Tyrosine Kinases	22	502	0.48	0.0017	9606.ENSP00000225964,9606.ENSP00000230538,9606.ENSP00000252486,9606.ENSP00000258341,9606.ENSP00000261799,9606.ENSP00000272317,9606.ENSP00000291295,9606.ENSP00000292807,9606.ENSP00000297268,9606.ENSP00000300527,9606.ENSP00000302665,9606.ENSP00000304408,9606.ENSP00000304697,9606.ENSP00000349932,9606.ENSP00000353654,9606.ENSP00000355180,9606.ENSP00000355751,9606.ENSP00000360882,9606.ENSP00000379140,…	COL1A1,LAMA4,APOE,LAMC1,PDGFRB,RPS27A,CALM3,AP2M1,COL1A2,COL6A2,IGF1,COL3A1,UBB,PTPRS,COL4A2,COL6A1,THBS2,COL5A1,CXCL12,LAMB2,UBC,WASF2
Reactome	HSA-168256	Immune System	53	1956	0.27	0.0021	9606.ENSP00000009530,9606.ENSP00000053867,9606.ENSP00000216181,9606.ENSP00000217131,9606.ENSP00000219070,9606.ENSP00000221930,9606.ENSP00000225964,9606.ENSP00000245907,9606.ENSP00000258145,9606.ENSP00000262768,9606.ENSP00000263645,9606.ENSP00000264870,9606.ENSP00000271651,9606.ENSP00000272317,9606.ENSP00000273550,9606.ENSP00000278407,9606.ENSP00000286301,9606.ENSP00000291295,9606.ENSP00000292807,…	CD74,GRN,MYH9,CTSZ,MMP2,TGFB1,COL1A1,C3,GNS,TIMP2,CD81,F13A1,CTSK,RPS27A,FTH1,SERPING1,CSF1R,CALM3,AP2M1,ITGB5,COL1A2,COL3A1,UBB,MRC2,EEF2,C1QB,STAT2,C7,LAMP1,VAT1,CYB5R3,CFH,FLNA,SPTAN1,GSN,C1QC,C1QA,FTL,CD99,PSAP,HLA-DRA,CST3,C1S,PLD3,HLA-DPA1,C1R,UBC,VIM,RPLP0,B2M,PECAM1,PRKCSH,WASF2
Reactome	HSA-9637628	Modulation by Mtb of host immune system	4	7	1.59	0.0028	9606.ENSP00000272317,9606.ENSP00000304697,9606.ENSP00000441543,9606.ENSP00000452780	RPS27A,UBB,UBC,B2M
Reactome	HSA-1592389	Activation of Matrix Metalloproteinases	6	33	1.1	0.0040	9606.ENSP00000215743,9606.ENSP00000219070,9606.ENSP00000262768,9606.ENSP00000271651,9606.ENSP00000308208,9606.ENSP00000347665	MMP11,MMP2,TIMP2,CTSK,MMP14,COL18A1
Reactome	HSA-5668914	Diseases of metabolism	14	244	0.6	0.0051	9606.ENSP00000052754,9606.ENSP00000256646,9606.ENSP00000258145,9606.ENSP00000263388,9606.ENSP00000266718,9606.ENSP00000272317,9606.ENSP00000304697,9606.ENSP00000327336,9606.ENSP00000343924,9606.ENSP00000347041,9606.ENSP00000355751,9606.ENSP00000363827,9606.ENSP00000366246,9606.ENSP00000441543	DCN,NOTCH2,GNS,NOTCH3,LUM,RPS27A,UBB,BGN,PRELP,FMOD,THBS2,HSPG2,GPC6,UBC
Reactome	HSA-186797	Signaling by PDGF	7	58	0.92	0.0086	9606.ENSP00000261799,9606.ENSP00000300527,9606.ENSP00000304408,9606.ENSP00000353654,9606.ENSP00000355180,9606.ENSP00000355751,9606.ENSP00000360882	PDGFRB,COL6A2,COL3A1,COL4A2,COL6A1,THBS2,COL5A1
Reactome	HSA-202733	Cell surface interactions at the vascular wall	10	138	0.7	0.0120	9606.ENSP00000009530,9606.ENSP00000205061,9606.ENSP00000221930,9606.ENSP00000225964,9606.ENSP00000254801,9606.ENSP00000297268,9606.ENSP00000320378,9606.ENSP00000331831,9606.ENSP00000370588,9606.ENSP00000457421	CD74,GLG1,TGFB1,COL1A1,IGJ,COL1A2,SLC7A8,GAS6,CD99,PECAM1
Reactome	HSA-264870	Caspase-mediated cleavage of cytoskeletal proteins	4	12	1.36	0.0138	9606.ENSP00000264758,9606.ENSP00000361824,9606.ENSP00000362924,9606.ENSP00000446007	ADD1,SPTAN1,GSN,VIM
Reactome	HSA-3781865	Diseases of glycosylation	10	141	0.69	0.0139	9606.ENSP00000052754,9606.ENSP00000256646,9606.ENSP00000263388,9606.ENSP00000266718,9606.ENSP00000327336,9606.ENSP00000343924,9606.ENSP00000347041,9606.ENSP00000355751,9606.ENSP00000363827,9606.ENSP00000366246	DCN,NOTCH2,NOTCH3,LUM,BGN,PRELP,FMOD,THBS2,HSPG2,GPC6
Reactome	HSA-2022857	Keratan sulfate degradation	4	13	1.32	0.0175	9606.ENSP00000258145,9606.ENSP00000266718,9606.ENSP00000343924,9606.ENSP00000347041	GNS,LUM,PRELP,FMOD
Reactome	HSA-9683683	Maturation of protein E	3	4	1.71	0.0198	9606.ENSP00000272317,9606.ENSP00000304697,9606.ENSP00000441543	RPS27A,UBB,UBC
Reactome	HSA-9694493	Maturation of protein E	3	4	1.71	0.0198	9606.ENSP00000272317,9606.ENSP00000304697,9606.ENSP00000441543	RPS27A,UBB,UBC
Reactome	HSA-1630316	Glycosaminoglycan metabolism	9	123	0.7	0.0245	9606.ENSP00000052754,9606.ENSP00000258145,9606.ENSP00000266718,9606.ENSP00000327336,9606.ENSP00000343924,9606.ENSP00000347041,9606.ENSP00000363827,9606.ENSP00000366246,9606.ENSP00000378177	DCN,GNS,LUM,BGN,PRELP,FMOD,HSPG2,GPC6,CEMIP
Reactome	HSA-71387	Metabolism of carbohydrates	14	292	0.52	0.0286	9606.ENSP00000052754,9606.ENSP00000229239,9606.ENSP00000258145,9606.ENSP00000266718,9606.ENSP00000272317,9606.ENSP00000291295,9606.ENSP00000304697,9606.ENSP00000327336,9606.ENSP00000343924,9606.ENSP00000347041,9606.ENSP00000363827,9606.ENSP00000366246,9606.ENSP00000378177,9606.ENSP00000441543	DCN,GAPDH,GNS,LUM,RPS27A,CALM3,UBB,BGN,PRELP,FMOD,HSPG2,GPC6,CEMIP,UBC
Reactome	HSA-2173791	TGF-beta receptor signaling in EMT (epithelial to mesenchymal transition)	4	16	1.23	0.0325	9606.ENSP00000221930,9606.ENSP00000272317,9606.ENSP00000304697,9606.ENSP00000441543	TGFB1,RPS27A,UBB,UBC
Reactome	HSA-2243919	Crosslinking of collagen fibrils	4	18	1.18	0.0474	9606.ENSP00000223061,9606.ENSP00000225964,9606.ENSP00000297268,9606.ENSP00000353654	PCOLCE,COL1A1,COL1A2,COL4A2
Reactome	HSA-917937	Iron uptake and transport	6	56	0.87	0.0491	9606.ENSP00000261024,9606.ENSP00000272317,9606.ENSP00000273550,9606.ENSP00000304697,9606.ENSP00000366525,9606.ENSP00000441543	SLC40A1,RPS27A,FTH1,UBB,FTL,UBC
WikiPathways	WP477	Cytoplasmic ribosomal proteins	38	86	1.48	5.28e-37	9606.ENSP00000222247,9606.ENSP00000225430,9606.ENSP00000262584,9606.ENSP00000270625,9606.ENSP00000272317,9606.ENSP00000278572,9606.ENSP00000296674,9606.ENSP00000302896,9606.ENSP00000307889,9606.ENSP00000309830,9606.ENSP00000311430,9606.ENSP00000322419,9606.ENSP00000341885,9606.ENSP00000346001,9606.ENSP00000346015,9606.ENSP00000346027,9606.ENSP00000346037,9606.ENSP00000354739,9606.ENSP00000357555,…	RPL18A,RPL19,RPL8,RPS11,RPS27A,RPS3,RPS23,RPS9,RPL13,RPL38,RPL4,RPLP2,RPS2,RPL3,RPL27A,RPL21,RPLP1,RPL12,RPS27,RPL7A,RPS4X,RPL11,RPL13A,RPL14,RPS18,RPL6,RPL10,RPL32,RPL37A,RPL29,RPL35A,RPS20,RPL18,RPLP0,RPL28,RPL36,RPL27,RPS15
WikiPathways	WP2911	miRNA targets in ECM and membrane receptors	12	22	1.57	2.20e-11	9606.ENSP00000230538,9606.ENSP00000258341,9606.ENSP00000296181,9606.ENSP00000297268,9606.ENSP00000300527,9606.ENSP00000304408,9606.ENSP00000327290,9606.ENSP00000353654,9606.ENSP00000355180,9606.ENSP00000355751,9606.ENSP00000360882,9606.ENSP00000388325	LAMA4,LAMC1,ITGB5,COL1A2,COL6A2,COL3A1,ITGA11,COL4A2,COL6A1,THBS2,COL5A1,LAMB2
WikiPathways	WP2328	Allograft Rejection	12	89	0.97	1.36e-05	9606.ENSP00000221930,9606.ENSP00000245907,9606.ENSP00000259607,9606.ENSP00000313967,9606.ENSP00000322061,9606.ENSP00000360882,9606.ENSP00000363770,9606.ENSP00000363773,9606.ENSP00000378786,9606.ENSP00000379140,9606.ENSP00000393566,9606.ENSP00000446007	TGFB1,C3,CCL21,C1QB,C7,COL5A1,C1QC,C1QA,HLA-DRA,CXCL12,HLA-DPA1,VIM
WikiPathways	WP306	Focal adhesion	16	196	0.75	3.35e-05	9606.ENSP00000225964,9606.ENSP00000230538,9606.ENSP00000258341,9606.ENSP00000261799,9606.ENSP00000279022,9606.ENSP00000296181,9606.ENSP00000297268,9606.ENSP00000300527,9606.ENSP00000302665,9606.ENSP00000316029,9606.ENSP00000327290,9606.ENSP00000353452,9606.ENSP00000353654,9606.ENSP00000355751,9606.ENSP00000358866,9606.ENSP00000388325	COL1A1,LAMA4,LAMC1,PDGFRB,MYL9,ITGB5,COL1A2,COL6A2,IGF1,TLN1,ITGA11,MYLK,COL4A2,THBS2,FLNA,LAMB2
WikiPathways	WP5090	Complement system in neuronal development and plasticity	12	105	0.89	4.27e-05	9606.ENSP00000221930,9606.ENSP00000245907,9606.ENSP00000268150,9606.ENSP00000278407,9606.ENSP00000313967,9606.ENSP00000322061,9606.ENSP00000331831,9606.ENSP00000356399,9606.ENSP00000363770,9606.ENSP00000363773,9606.ENSP00000385035,9606.ENSP00000438615	TGFB1,C3,MFGE8,SERPING1,C1QB,C7,GAS6,CFH,C1QC,C1QA,C1S,C1R
WikiPathways	WP545	Complement activation	7	22	1.34	4.27e-05	9606.ENSP00000245907,9606.ENSP00000313967,9606.ENSP00000322061,9606.ENSP00000363770,9606.ENSP00000363773,9606.ENSP00000385035,9606.ENSP00000438615	C3,C1QB,C7,C1QC,C1QA,C1S,C1R
WikiPathways	WP2806	Complement system	11	97	0.89	0.00011	9606.ENSP00000052754,9606.ENSP00000245907,9606.ENSP00000258341,9606.ENSP00000264870,9606.ENSP00000278407,9606.ENSP00000312999,9606.ENSP00000322061,9606.ENSP00000356399,9606.ENSP00000363869,9606.ENSP00000385035,9606.ENSP00000438615	DCN,C3,LAMC1,F13A1,SERPING1,GNAI2,C7,CFH,VSIG4,C1S,C1R
WikiPathways	WP558	Complement and coagulation cascades	9	58	1.03	0.00011	9606.ENSP00000245907,9606.ENSP00000278407,9606.ENSP00000313967,9606.ENSP00000322061,9606.ENSP00000356399,9606.ENSP00000363770,9606.ENSP00000363773,9606.ENSP00000385035,9606.ENSP00000438615	C3,SERPING1,C1QB,C7,CFH,C1QC,C1QA,C1S,C1R
WikiPathways	WP3967	miR-509-3p alteration of YAP1/ECM axis	6	17	1.38	0.00013	9606.ENSP00000225964,9606.ENSP00000304408,9606.ENSP00000355751,9606.ENSP00000360882,9606.ENSP00000366246,9606.ENSP00000380034	COL1A1,COL3A1,THBS2,COL5A1,GPC6,SNAI2
WikiPathways	WP4754	IL-18 signaling pathway	15	270	0.58	0.0030	9606.ENSP00000053867,9606.ENSP00000219070,9606.ENSP00000225964,9606.ENSP00000263645,9606.ENSP00000270625,9606.ENSP00000297268,9606.ENSP00000304408,9606.ENSP00000307940,9606.ENSP00000308208,9606.ENSP00000322730,9606.ENSP00000355330,9606.ENSP00000363071,9606.ENSP00000370010,9606.ENSP00000402373,9606.ENSP00000452780	GRN,MMP2,COL1A1,CD81,RPS11,COL1A2,COL3A1,EEF2,MMP14,ITM2C,TGM2,DES,TMSB4X,ACTA2,B2M
WikiPathways	WP4786	Type I collagen synthesis in the context of osteogenesis imperfecta	6	33	1.1	0.0030	9606.ENSP00000196061,9606.ENSP00000225964,9606.ENSP00000254722,9606.ENSP00000297268,9606.ENSP00000317232,9606.ENSP00000323696	PLOD1,COL1A1,SERPINF1,COL1A2,FKBP10,CRTAP
WikiPathways	WP3888	VEGFA-VEGFR2 signaling pathway	19	428	0.48	0.0040	9606.ENSP00000216181,9606.ENSP00000219070,9606.ENSP00000222247,9606.ENSP00000229239,9606.ENSP00000233143,9606.ENSP00000265773,9606.ENSP00000270625,9606.ENSP00000281282,9606.ENSP00000295666,9606.ENSP00000296181,9606.ENSP00000308208,9606.ENSP00000322419,9606.ENSP00000357980,9606.ENSP00000362299,9606.ENSP00000370010,9606.ENSP00000375730,9606.ENSP00000379616,9606.ENSP00000426909,9606.ENSP00000464813	MYH9,MMP2,RPL18A,GAPDH,TMSB10,SMARCA2,RPS11,CGNL1,IGFBP7,ITGB5,MMP14,RPLP2,HTRA1,ENG,TMSB4X,RPL13A,MYH11,GNB2L1,RPL27
WikiPathways	WP615	Senescence and autophagy in cancer	9	105	0.77	0.0053	9606.ENSP00000221930,9606.ENSP00000225964,9606.ENSP00000295666,9606.ENSP00000302665,9606.ENSP00000304408,9606.ENSP00000308208,9606.ENSP00000333298,9606.ENSP00000362924,9606.ENSP00000476767	TGFB1,COL1A1,IGFBP7,IGF1,COL3A1,MMP14,LAMP1,GSN,FKBP8
WikiPathways	WP3932	Focal adhesion: PI3K-Akt-mTOR-signaling pathway	15	302	0.53	0.0073	9606.ENSP00000225964,9606.ENSP00000230538,9606.ENSP00000258341,9606.ENSP00000261799,9606.ENSP00000286301,9606.ENSP00000296181,9606.ENSP00000297268,9606.ENSP00000300527,9606.ENSP00000302665,9606.ENSP00000304408,9606.ENSP00000327290,9606.ENSP00000353654,9606.ENSP00000355751,9606.ENSP00000360882,9606.ENSP00000388325	COL1A1,LAMA4,LAMC1,PDGFRB,CSF1R,ITGB5,COL1A2,COL6A2,IGF1,COL3A1,ITGA11,COL4A2,THBS2,COL5A1,LAMB2
WikiPathways	WP453	Inflammatory response pathway	5	30	1.06	0.0157	9606.ENSP00000225964,9606.ENSP00000258341,9606.ENSP00000297268,9606.ENSP00000304408,9606.ENSP00000388325	COL1A1,LAMC1,COL1A2,COL3A1,LAMB2
WikiPathways	WP383	Striated muscle contraction pathway	5	37	0.97	0.0354	9606.ENSP00000279022,9606.ENSP00000363071,9606.ENSP00000367542,9606.ENSP00000402373,9606.ENSP00000446007	MYL9,DES,TPM2,ACTA2,VIM
WikiPathways	WP3941	Oxidative damage response	5	40	0.93	0.0462	9606.ENSP00000313967,9606.ENSP00000363770,9606.ENSP00000363773,9606.ENSP00000385035,9606.ENSP00000438615	C1QB,C1QC,C1QA,C1S,C1R
DISEASES	DOID:7	Disease of anatomical entity	130	4452	0.3	1.33e-13	9606.ENSP00000052754,9606.ENSP00000053867,9606.ENSP00000171887,9606.ENSP00000196061,9606.ENSP00000206423,9606.ENSP00000215909,9606.ENSP00000216181,9606.ENSP00000217131,9606.ENSP00000219070,9606.ENSP00000221466,9606.ENSP00000221930,9606.ENSP00000223357,9606.ENSP00000225430,9606.ENSP00000225964,9606.ENSP00000229239,9606.ENSP00000230085,9606.ENSP00000230538,9606.ENSP00000240123,9606.ENSP00000244043,…	DCN,GRN,TNS1,PLOD1,CCDC80,LGALS1,MYH9,CTSZ,MMP2,FCGRT,TGFB1,AEBP1,RPL19,COL1A1,GAPDH,SNX3,LAMA4,SORBS3,PTGIS,C3,APOE,SERPINF1,IGJ,RIN2,NOTCH2,LAMC1,CCL21,PDGFRB,RPL8,NOTCH3,CD81,THRA,F13A1,EVC,SMARCA2,LUM,MFGE8,CTSK,RPS27A,FTH1,SFRP2,SERPING1,THY1,CSF1R,CALM3,GUCY1A3,COL1A2,COL14A1,COL6A2,LTBP3,IGF1,RGL1,COL3A1,ANTXR2,RPL13,EEF2,C1QB,SNRNP200,FKBP10,CRTAP,A2M,FBN1,MAF,BGN,RPS2,FAM180A,RPL21,SMOC2…
DISEASES	DOID:4	Disease	144	5921	0.22	2.45e-09	9606.ENSP00000052754,9606.ENSP00000053867,9606.ENSP00000171887,9606.ENSP00000196061,9606.ENSP00000206423,9606.ENSP00000215909,9606.ENSP00000216181,9606.ENSP00000217131,9606.ENSP00000219070,9606.ENSP00000221466,9606.ENSP00000221930,9606.ENSP00000223357,9606.ENSP00000225430,9606.ENSP00000225964,9606.ENSP00000228938,9606.ENSP00000229239,9606.ENSP00000230085,9606.ENSP00000230538,9606.ENSP00000240123,…	DCN,GRN,TNS1,PLOD1,CCDC80,LGALS1,MYH9,CTSZ,MMP2,FCGRT,TGFB1,AEBP1,RPL19,COL1A1,MGP,GAPDH,SNX3,LAMA4,SORBS3,PTGIS,C3,APOE,SERPINF1,IGJ,RIN2,NOTCH2,GNS,LAMC1,CCL21,SLC40A1,PDGFRB,RPL8,NOTCH3,CD81,NID1,THRA,F13A1,EVC,SMARCA2,LUM,MFGE8,CTSK,RPS27A,FTH1,SFRP2,NONO,SERPING1,THY1,CSF1R,CALM3,ITGB5,GUCY1A3,COL1A2,COL14A1,COL6A2,LTBP3,IGF1,RGL1,COL3A1,ANTXR2,RPL13,EEF2,MMP14,DAB2,C1QB,SNRNP200,FKBP10,CRTA…
DISEASES	DOID:65	Connective tissue disease	37	715	0.55	9.04e-08	9606.ENSP00000196061,9606.ENSP00000219070,9606.ENSP00000221930,9606.ENSP00000223357,9606.ENSP00000225964,9606.ENSP00000254722,9606.ENSP00000256646,9606.ENSP00000259607,9606.ENSP00000261799,9606.ENSP00000264956,9606.ENSP00000265773,9606.ENSP00000271651,9606.ENSP00000286301,9606.ENSP00000297268,9606.ENSP00000301873,9606.ENSP00000304408,9606.ENSP00000306185,9606.ENSP00000317232,9606.ENSP00000323696,…	PLOD1,MMP2,TGFB1,AEBP1,COL1A1,SERPINF1,NOTCH2,CCL21,PDGFRB,EVC,SMARCA2,CTSK,CSF1R,COL1A2,LTBP3,COL3A1,ANTXR2,FKBP10,CRTAP,FBN1,FAM180A,RPL21,PTRF,COL6A1,TGM2,THBS2,HTRA1,FLNA,GNAS,COL5A1,HSPG2,GPC6,CD99,HLA-DRA,C1S,CLSTN2,C1R
DISEASES	DOID:0050736	Autosomal dominant disease	46	1163	0.43	1.18e-06	9606.ENSP00000171887,9606.ENSP00000216181,9606.ENSP00000225964,9606.ENSP00000245907,9606.ENSP00000252486,9606.ENSP00000256646,9606.ENSP00000262584,9606.ENSP00000263388,9606.ENSP00000264956,9606.ENSP00000265773,9606.ENSP00000286301,9606.ENSP00000291295,9606.ENSP00000297268,9606.ENSP00000300527,9606.ENSP00000301873,9606.ENSP00000304408,9606.ENSP00000307940,9606.ENSP00000317123,9606.ENSP00000317232,…	TNS1,MYH9,COL1A1,C3,APOE,NOTCH2,RPL8,NOTCH3,EVC,SMARCA2,CSF1R,CALM3,COL1A2,COL6A2,LTBP3,COL3A1,EEF2,SNRNP200,FKBP10,FBN1,MAF,ATN1,COL4A2,COL6A1,CFH,S100A4,HTRA1,FLNA,GNAS,ENG,MAFB,GSN,RPL11,HSPG2,ABCA1,FTL,SLC25A6,EFEMP1,CXCL12,SNAI2,NFIX,CST3,PLD3,ACTA2,ZEB2,PRKCSH
DISEASES	DOID:17	Musculoskeletal system disease	44	1074	0.45	1.18e-06	9606.ENSP00000196061,9606.ENSP00000219070,9606.ENSP00000221930,9606.ENSP00000223357,9606.ENSP00000225964,9606.ENSP00000252486,9606.ENSP00000254722,9606.ENSP00000256646,9606.ENSP00000259607,9606.ENSP00000261799,9606.ENSP00000264956,9606.ENSP00000265773,9606.ENSP00000271651,9606.ENSP00000286301,9606.ENSP00000297268,9606.ENSP00000300527,9606.ENSP00000301873,9606.ENSP00000304408,9606.ENSP00000306185,…	PLOD1,MMP2,TGFB1,AEBP1,COL1A1,APOE,SERPINF1,NOTCH2,CCL21,PDGFRB,EVC,SMARCA2,CTSK,CSF1R,COL1A2,COL6A2,LTBP3,COL3A1,ANTXR2,FKBP10,CRTAP,A2M,FBN1,FAM180A,RPL21,PTRF,COL6A1,TGM2,THBS2,HTRA1,FLNA,GNAS,COL5A1,DES,HSPG2,GPC6,TPM2,CD99,HLA-DRA,C1S,CLSTN2,TOR1AIP1,C1R,B2M
DISEASES	DOID:0050828	Artery disease	14	118	0.91	5.04e-06	9606.ENSP00000221466,9606.ENSP00000244043,9606.ENSP00000252486,9606.ENSP00000268150,9606.ENSP00000296518,9606.ENSP00000304408,9606.ENSP00000325527,9606.ENSP00000327336,9606.ENSP00000353452,9606.ENSP00000362299,9606.ENSP00000363868,9606.ENSP00000379140,9606.ENSP00000379616,9606.ENSP00000402373	FCGRT,PTGIS,APOE,MFGE8,GUCY1A3,COL3A1,FBN1,BGN,MYLK,ENG,ABCA1,CXCL12,MYH11,ACTA2
DISEASES	DOID:13359	Ehlers-Danlos syndrome	8	23	1.38	6.05e-06	9606.ENSP00000196061,9606.ENSP00000223357,9606.ENSP00000225964,9606.ENSP00000297268,9606.ENSP00000304408,9606.ENSP00000360882,9606.ENSP00000385035,9606.ENSP00000438615	PLOD1,AEBP1,COL1A1,COL1A2,COL3A1,COL5A1,C1S,C1R
DISEASES	DOID:3627	Aortic aneurysm	7	19	1.4	2.95e-05	9606.ENSP00000252486,9606.ENSP00000304408,9606.ENSP00000325527,9606.ENSP00000327336,9606.ENSP00000353452,9606.ENSP00000379616,9606.ENSP00000402373	APOE,COL3A1,FBN1,BGN,MYLK,MYH11,ACTA2
DISEASES	DOID:520	Aortic disease	8	31	1.25	2.99e-05	9606.ENSP00000252486,9606.ENSP00000268150,9606.ENSP00000304408,9606.ENSP00000325527,9606.ENSP00000327336,9606.ENSP00000353452,9606.ENSP00000379616,9606.ENSP00000402373	APOE,MFGE8,COL3A1,FBN1,BGN,MYLK,MYH11,ACTA2
DISEASES	DOID:0080001	Bone disease	26	523	0.53	4.27e-05	9606.ENSP00000219070,9606.ENSP00000221930,9606.ENSP00000225964,9606.ENSP00000254722,9606.ENSP00000256646,9606.ENSP00000259607,9606.ENSP00000264956,9606.ENSP00000265773,9606.ENSP00000271651,9606.ENSP00000286301,9606.ENSP00000297268,9606.ENSP00000301873,9606.ENSP00000317232,9606.ENSP00000323696,9606.ENSP00000325527,9606.ENSP00000342336,9606.ENSP00000346027,9606.ENSP00000355180,9606.ENSP00000355751,…	MMP2,TGFB1,COL1A1,SERPINF1,NOTCH2,CCL21,EVC,SMARCA2,CTSK,CSF1R,COL1A2,LTBP3,FKBP10,CRTAP,FBN1,FAM180A,RPL21,COL6A1,THBS2,HTRA1,FLNA,GNAS,HSPG2,GPC6,CD99,CLSTN2
DISEASES	DOID:1339	Diamond-Blackfan anemia	8	34	1.21	4.27e-05	9606.ENSP00000272317,9606.ENSP00000357555,9606.ENSP00000363676,9606.ENSP00000419117,9606.ENSP00000447001,9606.ENSP00000464342,9606.ENSP00000464813,9606.ENSP00000467466	RPS27A,RPS27,RPL11,RPL35A,RPL18,RPL36,RPL27,RPS15
DISEASES	DOID:630	Genetic disease	78	2962	0.26	4.27e-05	9606.ENSP00000053867,9606.ENSP00000171887,9606.ENSP00000216181,9606.ENSP00000221466,9606.ENSP00000221930,9606.ENSP00000225964,9606.ENSP00000229239,9606.ENSP00000230538,9606.ENSP00000240123,9606.ENSP00000245907,9606.ENSP00000252486,9606.ENSP00000254722,9606.ENSP00000255006,9606.ENSP00000256646,9606.ENSP00000258145,9606.ENSP00000261024,9606.ENSP00000262584,9606.ENSP00000263388,9606.ENSP00000264187,…	GRN,TNS1,MYH9,FCGRT,TGFB1,COL1A1,GAPDH,LAMA4,SORBS3,C3,APOE,SERPINF1,RIN2,NOTCH2,GNS,SLC40A1,RPL8,NOTCH3,NID1,F13A1,EVC,SMARCA2,CTSK,RPS27A,NONO,CSF1R,CALM3,COL1A2,COL6A2,LTBP3,IGF1,COL3A1,ANTXR2,RPL13,EEF2,DAB2,C1QB,SNRNP200,FKBP10,CRTAP,FBN1,MAF,RERE,RPL21,ATN1,PTRF,COL4A2,COL6A1,TGM2,CFH,S100A4,HTRA1,FLNA,GNAS,ENG,MAFB,GSN,RPL11,C1QA,HSPG2,ABCA1,FTL,TPM2,SLC25A6,EFEMP1,PSAP,CXCL12,SNAI2,NFIX,C…
DISEASES	DOID:0080072	Intestinal pseudo-obstruction	5	5	1.84	4.37e-05	9606.ENSP00000353452,9606.ENSP00000356257,9606.ENSP00000358866,9606.ENSP00000379616,9606.ENSP00000386857	MYLK,LMOD1,FLNA,MYH11,ACTG2
DISEASES	DOID:0050739	Autosomal genetic disease	65	2323	0.28	6.28e-05	9606.ENSP00000171887,9606.ENSP00000216181,9606.ENSP00000221466,9606.ENSP00000225964,9606.ENSP00000230538,9606.ENSP00000245907,9606.ENSP00000252486,9606.ENSP00000255006,9606.ENSP00000256646,9606.ENSP00000258145,9606.ENSP00000262584,9606.ENSP00000263388,9606.ENSP00000264187,9606.ENSP00000264870,9606.ENSP00000264956,9606.ENSP00000265773,9606.ENSP00000271651,9606.ENSP00000272317,9606.ENSP00000286301,…	TNS1,MYH9,FCGRT,COL1A1,LAMA4,C3,APOE,RIN2,NOTCH2,GNS,RPL8,NOTCH3,NID1,F13A1,EVC,SMARCA2,CTSK,RPS27A,CSF1R,CALM3,COL1A2,COL6A2,LTBP3,IGF1,COL3A1,ANTXR2,RPL13,EEF2,SNRNP200,FKBP10,CRTAP,FBN1,MAF,RPL21,ATN1,PTRF,COL4A2,COL6A1,TGM2,CFH,S100A4,HTRA1,FLNA,GNAS,ENG,MAFB,GSN,RPL11,HSPG2,ABCA1,FTL,TPM2,SLC25A6,EFEMP1,PSAP,CXCL12,SNAI2,NFIX,CST3,PLD3,ACTA2,TOR1AIP1,ZEB2,PRKCSH,NBPF26
DISEASES	DOID:9120	Amyloidosis	10	70	0.99	6.28e-05	9606.ENSP00000245907,9606.ENSP00000252486,9606.ENSP00000268150,9606.ENSP00000323929,9606.ENSP00000362924,9606.ENSP00000363827,9606.ENSP00000371420,9606.ENSP00000381448,9606.ENSP00000402373,9606.ENSP00000452780	C3,APOE,MFGE8,A2M,GSN,HSPG2,GPNMB,CST3,ACTA2,B2M
DISEASES	DOID:0050177	Monogenic disease	72	2778	0.25	0.00018	9606.ENSP00000171887,9606.ENSP00000216181,9606.ENSP00000221466,9606.ENSP00000221930,9606.ENSP00000225964,9606.ENSP00000229239,9606.ENSP00000230538,9606.ENSP00000240123,9606.ENSP00000245907,9606.ENSP00000252486,9606.ENSP00000254722,9606.ENSP00000255006,9606.ENSP00000256646,9606.ENSP00000258145,9606.ENSP00000262584,9606.ENSP00000263388,9606.ENSP00000264187,9606.ENSP00000264870,9606.ENSP00000264956,…	TNS1,MYH9,FCGRT,TGFB1,COL1A1,GAPDH,LAMA4,SORBS3,C3,APOE,SERPINF1,RIN2,NOTCH2,GNS,RPL8,NOTCH3,NID1,F13A1,EVC,SMARCA2,CTSK,RPS27A,NONO,CSF1R,CALM3,COL1A2,COL6A2,LTBP3,IGF1,COL3A1,ANTXR2,RPL13,EEF2,SNRNP200,FKBP10,CRTAP,FBN1,MAF,RPL21,ATN1,PTRF,COL4A2,COL6A1,TGM2,CFH,S100A4,HTRA1,FLNA,GNAS,ENG,MAFB,GSN,RPL11,HSPG2,ABCA1,FTL,TPM2,SLC25A6,EFEMP1,PSAP,CXCL12,SNAI2,NFIX,CST3,PLD3,LAMB2,ACTA2,TOR1AIP1,VI…
DISEASES	DOID:0050637	Finnish type amyloidosis	5	8	1.63	0.00018	9606.ENSP00000245907,9606.ENSP00000252486,9606.ENSP00000362924,9606.ENSP00000381448,9606.ENSP00000402373	C3,APOE,GSN,CST3,ACTA2
DISEASES	DOID:11949	Creutzfeldt-Jakob disease	5	9	1.58	0.00024	9606.ENSP00000245907,9606.ENSP00000252486,9606.ENSP00000313967,9606.ENSP00000363770,9606.ENSP00000363773	C3,APOE,C1QB,C1QC,C1QA
DISEASES	DOID:2256	Osteochondrodysplasia	11	108	0.84	0.00026	9606.ENSP00000225964,9606.ENSP00000254722,9606.ENSP00000265773,9606.ENSP00000271651,9606.ENSP00000297268,9606.ENSP00000317232,9606.ENSP00000323696,9606.ENSP00000325527,9606.ENSP00000346027,9606.ENSP00000363827,9606.ENSP00000366246	COL1A1,SERPINF1,SMARCA2,CTSK,COL1A2,FKBP10,CRTAP,FBN1,RPL21,HSPG2,GPC6
DISEASES	DOID:0080006	Bone development disease	15	220	0.67	0.00035	9606.ENSP00000225964,9606.ENSP00000254722,9606.ENSP00000264956,9606.ENSP00000265773,9606.ENSP00000271651,9606.ENSP00000297268,9606.ENSP00000301873,9606.ENSP00000317232,9606.ENSP00000323696,9606.ENSP00000325527,9606.ENSP00000346027,9606.ENSP00000358866,9606.ENSP00000360141,9606.ENSP00000363827,9606.ENSP00000366246	COL1A1,SERPINF1,EVC,SMARCA2,CTSK,COL1A2,LTBP3,FKBP10,CRTAP,FBN1,RPL21,FLNA,GNAS,HSPG2,GPC6
DISEASES	DOID:178	Vascular disease	15	223	0.66	0.00039	9606.ENSP00000221466,9606.ENSP00000244043,9606.ENSP00000252486,9606.ENSP00000268150,9606.ENSP00000296518,9606.ENSP00000304408,9606.ENSP00000325527,9606.ENSP00000327336,9606.ENSP00000353452,9606.ENSP00000362299,9606.ENSP00000363868,9606.ENSP00000379140,9606.ENSP00000379616,9606.ENSP00000402373,9606.ENSP00000457421	FCGRT,PTGIS,APOE,MFGE8,GUCY1A3,COL3A1,FBN1,BGN,MYLK,ENG,ABCA1,CXCL12,MYH11,ACTA2,PECAM1
DISEASES	DOID:0060610	Megacystis-microcolon-intestinal hypoperistalsis syndrome	4	4	1.84	0.00053	9606.ENSP00000353452,9606.ENSP00000356257,9606.ENSP00000379616,9606.ENSP00000386857	MYLK,LMOD1,MYH11,ACTG2
DISEASES	DOID:0060158	Acquired metabolic disease	17	320	0.56	0.0015	9606.ENSP00000228938,9606.ENSP00000245907,9606.ENSP00000252486,9606.ENSP00000268150,9606.ENSP00000302665,9606.ENSP00000323929,9606.ENSP00000346537,9606.ENSP00000349541,9606.ENSP00000355180,9606.ENSP00000360141,9606.ENSP00000362924,9606.ENSP00000363827,9606.ENSP00000371420,9606.ENSP00000381448,9606.ENSP00000402373,9606.ENSP00000420939,9606.ENSP00000452780	MGP,C3,APOE,MFGE8,IGF1,A2M,SMOC2,PTRF,COL6A1,GNAS,GSN,HSPG2,GPNMB,CST3,ACTA2,SEPP1,B2M
DISEASES	DOID:12347	Osteogenesis imperfecta	6	30	1.14	0.0019	9606.ENSP00000225964,9606.ENSP00000254722,9606.ENSP00000297268,9606.ENSP00000317232,9606.ENSP00000323696,9606.ENSP00000346027	COL1A1,SERPINF1,COL1A2,FKBP10,CRTAP,RPL21
DISEASES	DOID:1287	Cardiovascular system disease	20	454	0.48	0.0029	9606.ENSP00000221466,9606.ENSP00000230538,9606.ENSP00000244043,9606.ENSP00000252486,9606.ENSP00000268150,9606.ENSP00000273550,9606.ENSP00000291295,9606.ENSP00000296518,9606.ENSP00000304408,9606.ENSP00000325527,9606.ENSP00000327336,9606.ENSP00000353452,9606.ENSP00000358866,9606.ENSP00000362299,9606.ENSP00000363071,9606.ENSP00000363868,9606.ENSP00000379140,9606.ENSP00000379616,9606.ENSP00000402373,…	FCGRT,LAMA4,PTGIS,APOE,MFGE8,FTH1,CALM3,GUCY1A3,COL3A1,FBN1,BGN,MYLK,FLNA,ENG,DES,ABCA1,CXCL12,MYH11,ACTA2,PECAM1
DISEASES	DOID:14004	Thoracic aortic aneurysm	4	8	1.54	0.0029	9606.ENSP00000325527,9606.ENSP00000353452,9606.ENSP00000379616,9606.ENSP00000402373	FBN1,MYLK,MYH11,ACTA2
DISEASES	DOID:14250	Down syndrome	4	9	1.48	0.0038	9606.ENSP00000252486,9606.ENSP00000313967,9606.ENSP00000363773,9606.ENSP00000381448	APOE,C1QB,C1QA,CST3
DISEASES	DOID:77	Gastrointestinal system disease	21	510	0.45	0.0041	9606.ENSP00000225964,9606.ENSP00000229239,9606.ENSP00000255006,9606.ENSP00000256646,9606.ENSP00000268150,9606.ENSP00000274063,9606.ENSP00000297268,9606.ENSP00000301873,9606.ENSP00000306185,9606.ENSP00000323696,9606.ENSP00000353452,9606.ENSP00000354855,9606.ENSP00000355330,9606.ENSP00000356257,9606.ENSP00000358866,9606.ENSP00000360141,9606.ENSP00000362410,9606.ENSP00000379616,9606.ENSP00000386857,…	COL1A1,GAPDH,RIN2,NOTCH2,MFGE8,SFRP2,COL1A2,LTBP3,ANTXR2,CRTAP,MYLK,NFE2L1,TGM2,LMOD1,FLNA,GNAS,MAFB,MYH11,ACTG2,ZEB2,PRKCSH
DISEASES	DOID:5614	Eye disease	25	715	0.38	0.0094	9606.ENSP00000052754,9606.ENSP00000216181,9606.ENSP00000229239,9606.ENSP00000230085,9606.ENSP00000245907,9606.ENSP00000252486,9606.ENSP00000258341,9606.ENSP00000266718,9606.ENSP00000301873,9606.ENSP00000302665,9606.ENSP00000307889,9606.ENSP00000317123,9606.ENSP00000325527,9606.ENSP00000327048,9606.ENSP00000347665,9606.ENSP00000356399,9606.ENSP00000357980,9606.ENSP00000360882,9606.ENSP00000366525,…	DCN,MYH9,GAPDH,SNX3,C3,APOE,LAMC1,LUM,LTBP3,IGF1,RPL13,SNRNP200,FBN1,MAF,COL18A1,CFH,HTRA1,COL5A1,FTL,GPNMB,EFEMP1,CST3,PLD3,VIM,ZEB2
DISEASES	DOID:5353	Colonic disease	6	44	0.97	0.0100	9606.ENSP00000353452,9606.ENSP00000356257,9606.ENSP00000358866,9606.ENSP00000379616,9606.ENSP00000386857,9606.ENSP00000454157	MYLK,LMOD1,FLNA,MYH11,ACTG2,ZEB2
DISEASES	DOID:2007	Degeneration of macula and posterior pole	6	45	0.96	0.0109	9606.ENSP00000245907,9606.ENSP00000252486,9606.ENSP00000356399,9606.ENSP00000357980,9606.ENSP00000378058,9606.ENSP00000381448	C3,APOE,CFH,HTRA1,EFEMP1,CST3
DISEASES	DOID:0080685	Aortic dissection	3	4	1.71	0.0119	9606.ENSP00000325527,9606.ENSP00000379616,9606.ENSP00000402373	FBN1,MYH11,ACTA2
DISEASES	DOID:2355	Anemia	10	152	0.65	0.0143	9606.ENSP00000265773,9606.ENSP00000272317,9606.ENSP00000354468,9606.ENSP00000357555,9606.ENSP00000363676,9606.ENSP00000419117,9606.ENSP00000447001,9606.ENSP00000464342,9606.ENSP00000464813,9606.ENSP00000467466	SMARCA2,RPS27A,CYB5R3,RPS27,RPL11,RPL35A,RPL18,RPL36,RPL27,RPS15
DISEASES	DOID:4154	Dentinogenesis imperfecta	3	5	1.61	0.0178	9606.ENSP00000225964,9606.ENSP00000297268,9606.ENSP00000323696	COL1A1,COL1A2,CRTAP
DISEASES	DOID:74	Hematopoietic system disease	17	409	0.46	0.0178	9606.ENSP00000216181,9606.ENSP00000261799,9606.ENSP00000264870,9606.ENSP00000265773,9606.ENSP00000272317,9606.ENSP00000327048,9606.ENSP00000354468,9606.ENSP00000354855,9606.ENSP00000357555,9606.ENSP00000363676,9606.ENSP00000377298,9606.ENSP00000419117,9606.ENSP00000447001,9606.ENSP00000452780,9606.ENSP00000464342,9606.ENSP00000464813,9606.ENSP00000467466	MYH9,PDGFRB,F13A1,SMARCA2,RPS27A,MAF,CYB5R3,NFE2L1,RPS27,RPL11,NUMA1,RPL35A,RPL18,B2M,RPL36,RPL27,RPS15
DISEASES	DOID:2921	Glomerulonephritis	5	32	1.03	0.0192	9606.ENSP00000245907,9606.ENSP00000273550,9606.ENSP00000284240,9606.ENSP00000341885,9606.ENSP00000356399	C3,FTH1,THY1,RPS2,CFH
DISEASES	DOID:12169	Carpal tunnel syndrome	3	8	1.41	0.0451	9606.ENSP00000225964,9606.ENSP00000327336,9606.ENSP00000360882	COL1A1,BGN,COL5A1
DISEASES	DOID:0080010	Bone structure disease	4	22	1.1	0.0470	9606.ENSP00000219070,9606.ENSP00000225964,9606.ENSP00000355751,9606.ENSP00000357980	MMP2,COL1A1,THBS2,HTRA1
DISEASES	DOID:10871	Age related macular degeneration	5	41	0.92	0.0473	9606.ENSP00000245907,9606.ENSP00000252486,9606.ENSP00000356399,9606.ENSP00000357980,9606.ENSP00000381448	C3,APOE,CFH,HTRA1,CST3
TISSUES	BTO:0000345	Digestive gland	163	2645	0.63	6.33e-62	9606.ENSP00000009530,9606.ENSP00000052754,9606.ENSP00000053867,9606.ENSP00000171887,9606.ENSP00000196061,9606.ENSP00000205061,9606.ENSP00000215909,9606.ENSP00000216181,9606.ENSP00000216218,9606.ENSP00000217131,9606.ENSP00000221466,9606.ENSP00000221930,9606.ENSP00000222247,9606.ENSP00000225430,9606.ENSP00000225964,9606.ENSP00000229239,9606.ENSP00000230085,9606.ENSP00000230538,9606.ENSP00000233143,…	CD74,DCN,GRN,TNS1,PLOD1,GLG1,LGALS1,MYH9,ST13,CTSZ,FCGRT,TGFB1,RPL18A,RPL19,COL1A1,GAPDH,SNX3,LAMA4,TMSB10,LRP1,C3,CAPNS1,APOE,SERPINF1,IGJ,LAMC1,CCL21,RPL8,LGALS3BP,EHD2,APLP2,NID1,ADD1,F13A1,EVC,SMARCA2,LUM,MFGE8,IGFBP4,RPS11,RPS27A,FTH1,SETD7,NONO,SERPING1,RPS3,THY1,ABCA6,CSF1R,CALM3,AP2M1,IGFBP7,ITGB5,RPS23,COL1A2,COL14A1,COL6A2,LTBP3,IGF1,RPS9,COL3A1,UBB,RPL13,EEF2,RPL4,AOC3,STAB1,GNAI2,DAB2…
TISSUES	BTO:0003099	Internal female genital organ	154	2593	0.61	2.11e-55	9606.ENSP00000009530,9606.ENSP00000052754,9606.ENSP00000053867,9606.ENSP00000196061,9606.ENSP00000206423,9606.ENSP00000215743,9606.ENSP00000215909,9606.ENSP00000216181,9606.ENSP00000216286,9606.ENSP00000217131,9606.ENSP00000221466,9606.ENSP00000223061,9606.ENSP00000225964,9606.ENSP00000228938,9606.ENSP00000229239,9606.ENSP00000233143,9606.ENSP00000240123,9606.ENSP00000243077,9606.ENSP00000245907,…	CD74,DCN,GRN,PLOD1,CCDC80,MMP11,LGALS1,MYH9,NID2,CTSZ,FCGRT,PCOLCE,COL1A1,MGP,GAPDH,TMSB10,SORBS3,LRP1,C3,CAPNS1,SLC40A1,RPL8,TIMP2,LGALS3BP,EHD2,APLP2,NID1,F13A1,LUM,IGFBP4,RPS11,RPS27A,FTH1,NONO,SERPING1,RPS3,MYL9,THY1,DEPTOR,CSF1R,CALM3,AP2M1,IGFBP7,RPS23,COL1A2,COL14A1,COL6A2,LTBP3,RPS9,COL3A1,ANTXR2,EEF2,MMP14,RPL38,RPL4,AOC3,GNAI2,DAB2,SNRNP200,PLXND1,FKBP10,TENC1,SLC7A8,RPLP2,ITM2C,CRTAP,A…
TISSUES	BTO:0001491	Viscus	203	5020	0.44	3.41e-54	9606.ENSP00000009530,9606.ENSP00000052754,9606.ENSP00000053867,9606.ENSP00000171887,9606.ENSP00000196061,9606.ENSP00000205061,9606.ENSP00000206423,9606.ENSP00000215909,9606.ENSP00000216181,9606.ENSP00000216218,9606.ENSP00000217131,9606.ENSP00000221466,9606.ENSP00000221930,9606.ENSP00000222247,9606.ENSP00000225430,9606.ENSP00000225964,9606.ENSP00000229239,9606.ENSP00000230085,9606.ENSP00000230538,…	CD74,DCN,GRN,TNS1,PLOD1,GLG1,CCDC80,LGALS1,MYH9,ST13,CTSZ,FCGRT,TGFB1,RPL18A,RPL19,COL1A1,GAPDH,SNX3,LAMA4,TMSB10,LRP1,C3,DSTN,CAPNS1,APOE,SERPINF1,IGJ,GNS,LAMC1,CCL21,RPL8,LGALS3BP,EHD2,APLP2,NID1,THRA,ADD1,F13A1,EVC,SMARCA2,LUM,MFGE8,IGFBP4,RPS11,CTSK,RPS27A,FTH1,SETD7,NONO,SERPING1,RPS3,MYL9,CGNL1,THY1,ABCA6,DEPTOR,CSF1R,NBL1,CALM3,AP2M1,IGFBP7,ITGB5,COL1A2,COL14A1,COL6A2,LTBP3,IGF1,RPS9,SH3D1…
TISSUES	BTO:0000759	Liver	133	1882	0.69	3.91e-54	9606.ENSP00000009530,9606.ENSP00000052754,9606.ENSP00000053867,9606.ENSP00000171887,9606.ENSP00000205061,9606.ENSP00000215909,9606.ENSP00000216181,9606.ENSP00000216218,9606.ENSP00000217131,9606.ENSP00000221466,9606.ENSP00000221930,9606.ENSP00000222247,9606.ENSP00000225430,9606.ENSP00000225964,9606.ENSP00000229239,9606.ENSP00000233143,9606.ENSP00000243077,9606.ENSP00000245907,9606.ENSP00000246533,…	CD74,DCN,GRN,TNS1,GLG1,LGALS1,MYH9,ST13,CTSZ,FCGRT,TGFB1,RPL18A,RPL19,COL1A1,GAPDH,TMSB10,LRP1,C3,CAPNS1,APOE,SERPINF1,IGJ,LAMC1,RPL8,LGALS3BP,APLP2,NID1,SMARCA2,LUM,IGFBP4,RPS11,FTH1,SETD7,NONO,SERPING1,RPS3,THY1,ABCA6,CSF1R,CALM3,AP2M1,COL1A2,COL14A1,IGF1,RPS9,COL3A1,UBB,RPL13,EEF2,RPL4,AOC3,STAB1,GNAI2,DAB2,C1QB,STAT2,TLN1,SF3B2,RPLP2,A2M,FBN1,BGN,LAMP1,RPS2,RPL3,RPL21,GPX4,ANXA6,COL18A1,VAT1,…
TISSUES	BTO:0000083	Female reproductive system	206	5799	0.39	3.56e-46	9606.ENSP00000009530,9606.ENSP00000052754,9606.ENSP00000053867,9606.ENSP00000196061,9606.ENSP00000205061,9606.ENSP00000206423,9606.ENSP00000215743,9606.ENSP00000215909,9606.ENSP00000216181,9606.ENSP00000216218,9606.ENSP00000216286,9606.ENSP00000217131,9606.ENSP00000219070,9606.ENSP00000221466,9606.ENSP00000222247,9606.ENSP00000223061,9606.ENSP00000225430,9606.ENSP00000225964,9606.ENSP00000228938,…	CD74,DCN,GRN,PLOD1,GLG1,CCDC80,MMP11,LGALS1,MYH9,ST13,NID2,CTSZ,MMP2,FCGRT,RPL18A,PCOLCE,RPL19,COL1A1,MGP,GAPDH,TMSB10,SORBS3,LRP1,C3,DSTN,CAPNS1,APOE,SERPINF1,GNS,LAMC1,SLC40A1,RPL8,TIMP2,LGALS3BP,EHD2,APLP2,CD81,ZNF106,NID1,THRA,ADD1,F13A1,LUM,MFGE8,IGFBP4,RPS11,CTSK,RPS27A,FTH1,NONO,SERPING1,RPS3,MYL9,CGNL1,THY1,DEPTOR,CSF1R,CALM3,AP2M1,IGFBP7,ITGB5,RPS23,COL1A2,COL14A1,COL6A2,LTBP3,RPS9,SH3D1…
TISSUES	BTO:0001488	Endocrine gland	208	6036	0.37	7.61e-45	9606.ENSP00000009530,9606.ENSP00000052754,9606.ENSP00000053867,9606.ENSP00000171887,9606.ENSP00000196061,9606.ENSP00000205061,9606.ENSP00000215909,9606.ENSP00000216181,9606.ENSP00000216218,9606.ENSP00000217131,9606.ENSP00000219070,9606.ENSP00000221466,9606.ENSP00000221930,9606.ENSP00000222247,9606.ENSP00000223357,9606.ENSP00000225430,9606.ENSP00000225964,9606.ENSP00000229239,9606.ENSP00000230085,…	CD74,DCN,GRN,TNS1,PLOD1,GLG1,LGALS1,MYH9,ST13,CTSZ,MMP2,FCGRT,TGFB1,RPL18A,AEBP1,RPL19,COL1A1,GAPDH,SNX3,LAMA4,TMSB10,SORBS3,LRP1,C3,DSTN,CAPNS1,APOE,SERPINF1,IGJ,GNS,LAMC1,CCL21,SLC40A1,RPL8,LGALS3BP,EHD2,APLP2,ZNF106,NID1,THRA,ADD1,F13A1,EVC,SMARCA2,LUM,MFGE8,IGFBP4,RPS11,CTSK,RPS27A,FTH1,SETD7,NONO,SERPING1,RPS3,THY1,ABCA6,DEPTOR,CSF1R,NBL1,CALM3,AP2M1,IGFBP7,ITGB5,RPS23,COL1A2,COL14A1,COL6A2,…
TISSUES	BTO:0000081	Reproductive system	209	6107	0.37	8.18e-45	9606.ENSP00000009530,9606.ENSP00000052754,9606.ENSP00000053867,9606.ENSP00000196061,9606.ENSP00000205061,9606.ENSP00000206423,9606.ENSP00000215743,9606.ENSP00000215909,9606.ENSP00000216181,9606.ENSP00000216218,9606.ENSP00000216286,9606.ENSP00000217131,9606.ENSP00000219070,9606.ENSP00000221466,9606.ENSP00000222247,9606.ENSP00000223061,9606.ENSP00000225430,9606.ENSP00000225964,9606.ENSP00000228938,…	CD74,DCN,GRN,PLOD1,GLG1,CCDC80,MMP11,LGALS1,MYH9,ST13,NID2,CTSZ,MMP2,FCGRT,RPL18A,PCOLCE,RPL19,COL1A1,MGP,GAPDH,TMSB10,SORBS3,LRP1,C3,DSTN,CAPNS1,APOE,SERPINF1,GNS,LAMC1,SLC40A1,RPL8,TIMP2,LGALS3BP,EHD2,APLP2,CD81,ZNF106,NID1,THRA,ADD1,F13A1,LUM,MFGE8,IGFBP4,RPS11,CTSK,RPS27A,FTH1,NONO,SERPING1,RPS3,MYL9,CGNL1,THY1,DEPTOR,CSF1R,NBL1,CALM3,AP2M1,IGFBP7,ITGB5,RPS23,COL1A2,COL14A1,COL6A2,LTBP3,RPS9,…
TISSUES	BTO:0000522	Gland	216	6602	0.35	2.25e-44	9606.ENSP00000009530,9606.ENSP00000052754,9606.ENSP00000053867,9606.ENSP00000171887,9606.ENSP00000196061,9606.ENSP00000205061,9606.ENSP00000215909,9606.ENSP00000216181,9606.ENSP00000216218,9606.ENSP00000217131,9606.ENSP00000219070,9606.ENSP00000221466,9606.ENSP00000221930,9606.ENSP00000222247,9606.ENSP00000223357,9606.ENSP00000225430,9606.ENSP00000225964,9606.ENSP00000229239,9606.ENSP00000230085,…	CD74,DCN,GRN,TNS1,PLOD1,GLG1,LGALS1,MYH9,ST13,CTSZ,MMP2,FCGRT,TGFB1,RPL18A,AEBP1,RPL19,COL1A1,GAPDH,SNX3,LAMA4,TMSB10,SORBS3,LRP1,C3,DSTN,CAPNS1,APOE,SERPINF1,IGJ,GNS,LAMC1,CCL21,SLC40A1,RPL8,LGALS3BP,EHD2,APLP2,ZNF106,NID1,THRA,ADD1,F13A1,EVC,SMARCA2,LUM,MFGE8,IGFBP4,RPS11,CTSK,RPS27A,FTH1,SETD7,NONO,SERPING1,RPS3,CGNL1,THY1,ABCA6,DEPTOR,CSF1R,NBL1,CALM3,AP2M1,IGFBP7,ITGB5,GUCY1A3,RPS23,COL1A2,C…
TISSUES	BTO:0001129	Prostate gland	68	446	1.02	1.88e-43	9606.ENSP00000053867,9606.ENSP00000217131,9606.ENSP00000222247,9606.ENSP00000225430,9606.ENSP00000229239,9606.ENSP00000262584,9606.ENSP00000263574,9606.ENSP00000266718,9606.ENSP00000270625,9606.ENSP00000272317,9606.ENSP00000273550,9606.ENSP00000276079,9606.ENSP00000278572,9606.ENSP00000289749,9606.ENSP00000302896,9606.ENSP00000304697,9606.ENSP00000307889,9606.ENSP00000307940,9606.ENSP00000309830,…	GRN,CTSZ,RPL18A,RPL19,GAPDH,RPL8,APLP2,LUM,RPS11,RPS27A,FTH1,NONO,RPS3,NBL1,RPS9,UBB,RPL13,EEF2,RPL38,RPL4,RPLP2,A2M,RPS2,RPL3,RPL27A,RPL21,RPLP1,MYLK,RPL12,PCDH18,RPS27,S100A4,FLNA,GNAS,PTGDS,RPL7A,RPS4X,DES,RPL11,HSPG2,FTL,AHNAK,TMSB4X,SLC25A6,RPL13A,NUMA1,PSAP,MYH11,NUCB1,ACTG2,ACTA2,RPL6,RPL10,RPL32,RARRES2,RPL37A,RPL29,RPL35A,GNB2L1,RPS20,TAGLN,UBC,VIM,RPL18,RPLP0,B2M,RPL27,RPS15
TISSUES	BTO:0003091	Urogenital system	215	6716	0.34	2.16e-42	9606.ENSP00000009530,9606.ENSP00000052754,9606.ENSP00000053867,9606.ENSP00000196061,9606.ENSP00000205061,9606.ENSP00000206423,9606.ENSP00000215743,9606.ENSP00000215909,9606.ENSP00000216181,9606.ENSP00000216218,9606.ENSP00000216286,9606.ENSP00000217131,9606.ENSP00000219070,9606.ENSP00000221466,9606.ENSP00000222247,9606.ENSP00000223061,9606.ENSP00000225430,9606.ENSP00000225964,9606.ENSP00000228938,…	CD74,DCN,GRN,PLOD1,GLG1,CCDC80,MMP11,LGALS1,MYH9,ST13,NID2,CTSZ,MMP2,FCGRT,RPL18A,PCOLCE,RPL19,COL1A1,MGP,GAPDH,TMSB10,SORBS3,LRP1,C3,DSTN,CAPNS1,APOE,SERPINF1,GNS,LAMC1,SLC40A1,RPL8,TIMP2,LGALS3BP,EHD2,APLP2,CD81,ZNF106,NID1,THRA,ADD1,F13A1,LUM,MFGE8,IGFBP4,RPS11,CTSK,RPS27A,FTH1,NONO,SERPING1,RPS3,MYL9,CGNL1,THY1,DEPTOR,CSF1R,NBL1,CALM3,AP2M1,IGFBP7,ITGB5,RPS23,COL1A2,COL14A1,COL6A2,LTBP3,RPS9,…
TISSUES	BTO:0000763	Lung	96	1162	0.75	5.42e-42	9606.ENSP00000009530,9606.ENSP00000052754,9606.ENSP00000053867,9606.ENSP00000215909,9606.ENSP00000216181,9606.ENSP00000219070,9606.ENSP00000221466,9606.ENSP00000222247,9606.ENSP00000225430,9606.ENSP00000225964,9606.ENSP00000229239,9606.ENSP00000230538,9606.ENSP00000233143,9606.ENSP00000246069,9606.ENSP00000246533,9606.ENSP00000252486,9606.ENSP00000253048,9606.ENSP00000262584,9606.ENSP00000262776,…	CD74,DCN,GRN,LGALS1,MYH9,MMP2,FCGRT,RPL18A,RPL19,COL1A1,GAPDH,LAMA4,TMSB10,DSTN,CAPNS1,APOE,ZC3H4,RPL8,LGALS3BP,EHD2,APLP2,EVC,LUM,IGFBP4,RPS11,FTH1,NONO,RPS3,NBL1,CALM3,AP2M1,COL1A2,COL6A2,RPS9,COL3A1,UBB,RPL13,EEF2,MMP14,RPL38,RPL4,AOC3,STAT2,SF3B2,RPLP2,A2M,BGN,GAS6,HIST2H2AC,RPS2,RPL3,RPL27A,GPX4,PTRF,MYLK,RPL12,PCDH18,HMGN2,TGM2,FLNA,GNAS,RPL7A,SPTAN1,ENG,RPS4X,HSPG2,FTL,AHNAK,TPM2,TMSB4X,SL…
TISSUES	BTO:0001078	Placenta	96	1176	0.75	1.30e-41	9606.ENSP00000052754,9606.ENSP00000053867,9606.ENSP00000196061,9606.ENSP00000215743,9606.ENSP00000215909,9606.ENSP00000216181,9606.ENSP00000216286,9606.ENSP00000221466,9606.ENSP00000223061,9606.ENSP00000225964,9606.ENSP00000229239,9606.ENSP00000243077,9606.ENSP00000261024,9606.ENSP00000262584,9606.ENSP00000262768,9606.ENSP00000262776,9606.ENSP00000263277,9606.ENSP00000263574,9606.ENSP00000264187,…	DCN,GRN,PLOD1,MMP11,LGALS1,MYH9,NID2,FCGRT,PCOLCE,COL1A1,GAPDH,LRP1,SLC40A1,RPL8,TIMP2,LGALS3BP,EHD2,APLP2,NID1,F13A1,LUM,IGFBP4,RPS11,RPS27A,FTH1,NONO,SERPING1,RPS3,MYL9,THY1,CSF1R,CALM3,AP2M1,RPS23,COL1A2,COL14A1,COL6A2,RPS9,COL3A1,ANTXR2,MMP14,RPL4,AOC3,DAB2,SNRNP200,SLC7A8,CRTAP,A2M,FBN1,MAF,BGN,FBLN1,LAMP1,RPS2,RPL3,RPLP1,FMOD,COL18A1,PTRF,MYLK,COL4A2,CYB5R3,C1orf85,COL6A1,TGM2,HTRA1,GNAS,CO…
TISSUES	BTO:0000449	Fetus	97	1229	0.73	5.73e-41	9606.ENSP00000052754,9606.ENSP00000053867,9606.ENSP00000196061,9606.ENSP00000215743,9606.ENSP00000215909,9606.ENSP00000216181,9606.ENSP00000216286,9606.ENSP00000221466,9606.ENSP00000223061,9606.ENSP00000225964,9606.ENSP00000229239,9606.ENSP00000240123,9606.ENSP00000243077,9606.ENSP00000261024,9606.ENSP00000262584,9606.ENSP00000262768,9606.ENSP00000262776,9606.ENSP00000263277,9606.ENSP00000263574,…	DCN,GRN,PLOD1,MMP11,LGALS1,MYH9,NID2,FCGRT,PCOLCE,COL1A1,GAPDH,SORBS3,LRP1,SLC40A1,RPL8,TIMP2,LGALS3BP,EHD2,APLP2,NID1,F13A1,LUM,IGFBP4,RPS11,RPS27A,FTH1,NONO,SERPING1,RPS3,MYL9,THY1,CSF1R,CALM3,AP2M1,RPS23,COL1A2,COL14A1,COL6A2,RPS9,COL3A1,ANTXR2,MMP14,RPL4,AOC3,DAB2,SNRNP200,SLC7A8,CRTAP,A2M,FBN1,MAF,BGN,FBLN1,LAMP1,RPS2,RPL3,RPLP1,FMOD,COL18A1,PTRF,MYLK,COL4A2,CYB5R3,C1orf85,COL6A1,TGM2,HTRA1,…
TISSUES	BTO:0000203	Respiratory system	103	1436	0.69	1.88e-40	9606.ENSP00000009530,9606.ENSP00000052754,9606.ENSP00000053867,9606.ENSP00000205061,9606.ENSP00000215909,9606.ENSP00000216181,9606.ENSP00000219070,9606.ENSP00000221466,9606.ENSP00000222247,9606.ENSP00000225430,9606.ENSP00000225964,9606.ENSP00000229239,9606.ENSP00000230538,9606.ENSP00000233143,9606.ENSP00000246069,9606.ENSP00000246533,9606.ENSP00000252486,9606.ENSP00000253048,9606.ENSP00000262584,…	CD74,DCN,GRN,GLG1,LGALS1,MYH9,MMP2,FCGRT,RPL18A,RPL19,COL1A1,GAPDH,LAMA4,TMSB10,DSTN,CAPNS1,APOE,ZC3H4,RPL8,LGALS3BP,EHD2,APLP2,EVC,LUM,IGFBP4,RPS11,FTH1,NONO,SERPING1,RPS3,NBL1,CALM3,AP2M1,IGFBP7,COL1A2,COL6A2,RPS9,SH3D19,COL3A1,UBB,RPL13,EEF2,MMP14,RPL38,RPL4,AOC3,STAT2,SF3B2,RPLP2,A2M,BGN,GAS6,HIST2H2AC,RPS2,RPL3,RPL27A,GPX4,PTRF,MYLK,RPL12,PCDH18,HMGN2,TGM2,CFH,FLNA,GNAS,RPL7A,SPTAN1,ENG,RPS4…
TISSUES	BTO:0000284	Organism form	121	2239	0.57	5.14e-37	9606.ENSP00000052754,9606.ENSP00000053867,9606.ENSP00000196061,9606.ENSP00000215743,9606.ENSP00000215909,9606.ENSP00000216181,9606.ENSP00000216286,9606.ENSP00000221466,9606.ENSP00000223061,9606.ENSP00000225964,9606.ENSP00000229239,9606.ENSP00000240123,9606.ENSP00000243077,9606.ENSP00000261024,9606.ENSP00000262584,9606.ENSP00000262768,9606.ENSP00000262776,9606.ENSP00000263277,9606.ENSP00000263574,…	DCN,GRN,PLOD1,MMP11,LGALS1,MYH9,NID2,FCGRT,PCOLCE,COL1A1,GAPDH,SORBS3,LRP1,SLC40A1,RPL8,TIMP2,LGALS3BP,EHD2,APLP2,NID1,F13A1,SMARCA2,LUM,IGFBP4,RPS11,RPS27A,FTH1,NONO,SERPING1,RPS3,MYL9,THY1,CSF1R,CALM3,AP2M1,RPS23,COL1A2,COL14A1,COL6A2,IGF1,RPS9,COL3A1,ANTXR2,MMP14,RPL4,AOC3,DAB2,UACA,TLN1,SNRNP200,SF3B2,SLC7A8,CRTAP,A2M,FBN1,MAF,BGN,FBLN1,LAMP1,RPS2,RPL3,RPLP1,FMOD,COL18A1,SVIL,PTRF,MYLK,COL4A2…
TISSUES	BTO:0000174	Embryonic structure	118	2132	0.58	7.42e-37	9606.ENSP00000052754,9606.ENSP00000053867,9606.ENSP00000196061,9606.ENSP00000215743,9606.ENSP00000215909,9606.ENSP00000216181,9606.ENSP00000216286,9606.ENSP00000221466,9606.ENSP00000223061,9606.ENSP00000225964,9606.ENSP00000229239,9606.ENSP00000240123,9606.ENSP00000243077,9606.ENSP00000261024,9606.ENSP00000262584,9606.ENSP00000262768,9606.ENSP00000262776,9606.ENSP00000263277,9606.ENSP00000263574,…	DCN,GRN,PLOD1,MMP11,LGALS1,MYH9,NID2,FCGRT,PCOLCE,COL1A1,GAPDH,SORBS3,LRP1,SLC40A1,RPL8,TIMP2,LGALS3BP,EHD2,APLP2,NID1,F13A1,SMARCA2,LUM,IGFBP4,RPS11,RPS27A,FTH1,NONO,SERPING1,RPS3,MYL9,THY1,CSF1R,CALM3,AP2M1,RPS23,COL1A2,COL14A1,COL6A2,RPS9,COL3A1,ANTXR2,MMP14,RPL4,AOC3,DAB2,UACA,TLN1,SNRNP200,SF3B2,SLC7A8,CRTAP,A2M,FBN1,MAF,BGN,FBLN1,LAMP1,RPS2,RPL3,RPLP1,FMOD,COL18A1,SVIL,PTRF,MYLK,COL4A2,MPEG…
[truncated: 261 more rows]
